# Supplementary material for: Fusarium head blight resistance in European winter wheat: insights from genome-wide transcriptome analysis
Source: BMC Genomics. 2021 Jun 24;22:470. doi: 10.1186/s12864-021-07800-1 (PMC8228913; doi:10.1186/s12864-021-07800-1)
Supplement: Supplementary file 1 — Additional file 1. [file 12864_2021_7800_MOESM1_ESM.xlsx]

## Sheet: Sheet1
Online Resource 1
Article title:	Fusarium head blight resistance in European winter wheat: Insights from genome-wide transcriptome analysis
Journal:	BMC Genomics
Authors:	Maria Buerstmayr, Christian Wagner, Tetyana Nosenko, Jimmy Omony, Barbara Steiner, Thomas Nussbaumer, Klaus F.X. Mayer, Hermann Buerstmayr
Name, affiliation, and email of corresponding author:	Maria Buerstmayr, Department of Agrobiotechnology Tulln, BOKU-University of Natural Resources and Life Sciences-Vienna, Konrad Lorenz Str. 20, 3430 Tulln, Austria e-mail: maria.buerstmayr@boku.ac.at
Content:	Table S1 List of genotypes used for gene expression analysis

## Sheet: Table S1
Table S1 List of genotypes used for gene expression analysis
Name	Category	Origin	Breeder (when known)	Pedigree (when known)	PISa	Resistance groupsb	Sumai3 vs non-Sumai3c	Fhb1 groupsd	Qfhs.ifa-5A groupsd
UNG_136.16.7.4.7	Experimental line	Hungary	Cereal Research non-profit Szeged	Sagvari/Nobeokabozu//Mini-Mano/Sumai-3	0.075	excluded	Sumai3	Fhb1(+)	Qfhs.ifa-5A(-)
1351.5.10_P2	Experimental line	Austria	IFA-Tulln	Capo/Sumai-3//Toras	0.7	excluded	Sumai3	fhb1(-)	Qfhs.ifa-5A(+)
1309.2.4_P1	Experimental line	Austria	IFA-Tulln	Capo/Sumai-3//Hermann	2	excluded	Sumai3	fhb1(-)	Qfhs.ifa-5A(-)
1308.2.5_P1	Experimental line	Austria	IFA-Tulln	Capo/Sumai-3//Hermann	2.5	excluded	Sumai3	Fhb1(+)	Qfhs.ifa-5A(-)
1304.4.8_P1	Experimental line	Austria	IFA-Tulln	Capo/Sumai-3//Hermann	3.5	excluded	Sumai3	fhb1(-)	Qfhs.ifa-5A(-)
RHT_269	Experimental line	Austria	IFA-Tulln	Toras/20812.2.2//20812.2.2/3/20812.2.2	3.525	excluded	Sumai3	fhb1(-)	Qfhs.ifa-5A(+)
20818.1.2	Experimental line	Austria	IFA-Tulln	Capo/Sumai-3	0.075	Sumai3	Sumai3	Fhb1(+)	Qfhs.ifa-5A(+)
20812.2.2	Experimental line	Austria	IFA-Tulln	Capo/Sumai-3	0.075	Sumai3	Sumai3	Fhb1(+)	Qfhs.ifa-5A(+)
20568.1.3	Experimental line	Austria	IFA-Tulln	Capo/Sumai-3	0.15	Sumai3	Sumai3	Fhb1(+)	Qfhs.ifa-5A(+)
RHT_216	Experimental line	Austria	IFA-Tulln	Hermann/20812.2.2//20812.2.2/3/20812.2.2	0.475	Sumai3	Sumai3	Fhb1(+)	Qfhs.ifa-5A(+)
1305.6.5_P1	Experimental line	Austria	IFA-Tulln	Capo/Sumai-3//Hermann	0.575	Sumai3	Sumai3	Fhb1(+)	Qfhs.ifa-5A(+)
1354.2.2_P2	Experimental line	Austria	IFA-Tulln	Capo/Sumai-3//Toras	0.65	Sumai3	Sumai3	Fhb1(+)	Qfhs.ifa-5A(+)
1314.3.11_P1	Experimental line	Austria	IFA-Tulln	Capo/Sumai-3//Hermann	2.675	Sumai3	Sumai3	Fhb1(+)	Qfhs.ifa-5A(+)
K9_21_AB.18	Experimental line	Austria	IFA-Tulln	Apache/CM-82036//Apache/3/Apache	3.5	Sumai3	Sumai3	Fhb1(+)	Qfhs.ifa-5A(+)
K11_16_AB.9	Experimental line	Austria	IFA-Tulln	CH761525/CM-82036//CH761525/3/CH761525	6	Sumai3	Sumai3	Fhb1(+)	Qfhs.ifa-5A(+)
A40_22_1_2	Experimental line	Austria	IFA-Tulln	Capo/SVP72017-17-5-10-1	1.025	Resistant (R)	non-Sumai3	fhb1(-)	Qfhs.ifa-5A(-)
BIO_4036	Experimental line	France	Florimond Desprez		4.75	Resistant (R)	non-Sumai3	fhb1(-)	Qfhs.ifa-5A(-)
BIO_719	Experimental line	France	Florimond Desprez		6.5	Resistant (R)	non-Sumai3	fhb1(-)	Qfhs.ifa-5A(-)
A39.9.2.1	Experimental line	Austria	IFA-Tulln	SVP72017-17-5-10-1/Capo	6.875	Resistant (R)	non-Sumai3	fhb1(-)	Qfhs.ifa-5A(-)
Graindor	Cultivar	France	Unisigma		7.5	Resistant (R)	non-Sumai3	fhb1(-)	Qfhs.ifa-5A(-)
Midas	CULTIVAR	Austria	Saatzucht Donau		8.25	Resistant (R)	non-Sumai3	fhb1(-)	Qfhs.ifa-5A(-)
Miroir	CULTIVAR	France			10.25	Resistant (R)	non-Sumai3	fhb1(-)	Qfhs.ifa-5A(-)
Renan	CULTIVAR	France			11.25	Resistant (R)	non-Sumai3	fhb1(-)	Qfhs.ifa-5A(-)
BIO_110	Florimond Desprez	France	Florimond Desprez		12.5	Resistant (R)	non-Sumai3	fhb1(-)	Qfhs.ifa-5A(-)
Joker	CULTIVAR				12.75	Resistant (R)	non-Sumai3	fhb1(-)	Qfhs.ifa-5A(-)
Apache	CULTIVAR	France	Limagrain Vemeuil Holding		13.75	Resistant (R)	non-Sumai3	fhb1(-)	Qfhs.ifa-5A(-)
Adagio	RAGT	France	RAGT 2N		15	Resistant (R)	non-Sumai3	fhb1(-)	Qfhs.ifa-5A(-)
Ambello	RAGT	France	RAGT 2N		15.5	Resistant (R)	non-Sumai3	fhb1(-)	Qfhs.ifa-5A(-)
Capo	CULTIVAR	Austria	Probstdorfer Saatzucht		16.25	Resistant (R)	non-Sumai3	fhb1(-)	Qfhs.ifa-5A(-)
Fluor	CULTIVAR	France	Unisigma		16.75	Resistant (R)	non-Sumai3	fhb1(-)	Qfhs.ifa-5A(-)
Sy_Moisson	CULTIVAR	France	Syngenta		17.5	Resistant (R)	non-Sumai3	fhb1(-)	Qfhs.ifa-5A(-)
Sokal	CULTIVAR	France	Caussade Semences		17.5	Resistant (R)	non-Sumai3	fhb1(-)	Qfhs.ifa-5A(-)
Oxebo	CULTIVAR	France	Ets Jean Lemaire-Deffontaines		18.75	Resistant (R)	non-Sumai3	fhb1(-)	Qfhs.ifa-5A(-)
Nogal	CULTIVAR				19.25	moderate resistant (MR)	non-Sumai3	fhb1(-)	Qfhs.ifa-5A(-)
Manager	CULTIVAR	France	Gie Semallience		21.75	moderate resistant (MR)	non-Sumai3	fhb1(-)	Qfhs.ifa-5A(-)
Bergamo	RAGT	France			21.75	moderate resistant (MR)	non-Sumai3	fhb1(-)	Qfhs.ifa-5A(-)
Bonifacio	RAGT	France			22.5	moderate resistant (MR)	non-Sumai3	fhb1(-)	Qfhs.ifa-5A(-)
Barok	CULTIVAR		Agri-Obtentions		22.5	moderate resistant (MR)	non-Sumai3	fhb1(-)	Qfhs.ifa-5A(-)
FD09160	Florimond Desprez	France			22.5	moderate resistant (MR)	non-Sumai3	fhb1(-)	Qfhs.ifa-5A(-)
Azzuro	CULTIVAR				23.75	moderate resistant (MR)	non-Sumai3	fhb1(-)	Qfhs.ifa-5A(-)
FD_07170_Oregrain	Florimond Desprez	France			25	moderate resistant (MR)	non-Sumai3	fhb1(-)	Qfhs.ifa-5A(-)
Lyrik	CULTIVAR				26.25	moderate resistant (MR)	non-Sumai3	fhb1(-)	Qfhs.ifa-5A(-)
Kalystar	CULTIVAR	France	Adrien Momont-Hennet		26.25	moderate resistant (MR)	non-Sumai3	fhb1(-)	Qfhs.ifa-5A(-)
Tulip	CULTIVAR		Saaten Union		27.5	moderate resistant (MR)	non-Sumai3	fhb1(-)	Qfhs.ifa-5A(-)
FD11049	Florimond Desprez	France			28.25	moderate resistant (MR)	non-Sumai3	fhb1(-)	Qfhs.ifa-5A(-)
FD11084	Florimond Desprez	France			28.75	moderate resistant (MR)	non-Sumai3	fhb1(-)	Qfhs.ifa-5A(-)
Aligator	CULTIVAR				28.75	moderate resistant (MR)	non-Sumai3	fhb1(-)	Qfhs.ifa-5A(-)
Rubisko	RAGT	France			28.75	moderate resistant (MR)	non-Sumai3	fhb1(-)	Qfhs.ifa-5A(-)
RW21208	RAGT	France			28.75	moderate resistant (MR)	non-Sumai3	fhb1(-)	Qfhs.ifa-5A(-)
Arezzo	RAGT	France			32.5	moderate resistant (MR)	non-Sumai3	fhb1(-)	Qfhs.ifa-5A(-)
Cavalino	RAGT	France			32.5	moderate resistant (MR)	non-Sumai3	fhb1(-)	Qfhs.ifa-5A(-)
Tobak	CULTIVAR				33.25	moderate resistant (MR)	non-Sumai3	fhb1(-)	Qfhs.ifa-5A(-)
Pakito	RAGT	France			33.75	moderate resistant (MR)	non-Sumai3	fhb1(-)	Qfhs.ifa-5A(-)
Basmati	CULTIVAR				33.75	moderate resistant (MR)	non-Sumai3	fhb1(-)	Qfhs.ifa-5A(-)
Chevalier	CULTIVAR	France			36.25	moderate resistant (MR)	non-Sumai3	fhb1(-)	Qfhs.ifa-5A(-)
Arlequin	CULTIVAR				37.5	moderate resistant (MR)	non-Sumai3	fhb1(-)	Qfhs.ifa-5A(-)
FD_08114_Cellule	Florimond Desprez	France			38.75	moderate resistant (MR)	non-Sumai3	fhb1(-)	Qfhs.ifa-5A(-)
Mercato	RAGT	France			40	moderate resistant (MR)	non-Sumai3	fhb1(-)	Qfhs.ifa-5A(-)
FD12120	Florimond Desprez	France			40	moderate resistant (MR)	non-Sumai3	fhb1(-)	Qfhs.ifa-5A(-)
BIO_5019	Florimond Desprez	France			42.5	moderate resistant (MR)	non-Sumai3	fhb1(-)	Qfhs.ifa-5A(-)
Ronsard	CULTIVAR				45	moderate resistant (MR)	non-Sumai3	fhb1(-)	Qfhs.ifa-5A(-)
RW21203	RAGT	France			48.75	moderate resistant (MR)	non-Sumai3	fhb1(-)	Qfhs.ifa-5A(-)
Noblesko	RAGT	France			48.75	moderate resistant (MR)	non-Sumai3	fhb1(-)	Qfhs.ifa-5A(-)
CH761525	CULTIVAR	France			51.25	moderate resistant (MR)	non-Sumai3	fhb1(-)	Qfhs.ifa-5A(-)
FD12030	Florimond Desprez	France			51.25	moderate resistant (MR)	non-Sumai3	fhb1(-)	Qfhs.ifa-5A(-)
FD12008	Florimond Desprez	France			53.75	moderate resistant (MR)	non-Sumai3	fhb1(-)	Qfhs.ifa-5A(-)
FD12062	Florimond Desprez	France			53.75	moderate resistant (MR)	non-Sumai3	fhb1(-)	Qfhs.ifa-5A(-)
Karillon	CULTIVAR				53.75	moderate resistant (MR)	non-Sumai3	fhb1(-)	Qfhs.ifa-5A(-)
Accroc	RAGT				56.25	moderate resistant (MR)	non-Sumai3	fhb1(-)	Qfhs.ifa-5A(-)
Calabro	RAGT	France			57.5	moderate resistant (MR)	non-Sumai3	fhb1(-)	Qfhs.ifa-5A(-)
Cordiale	RAGT	France			57.5	moderate resistant (MR)	non-Sumai3	fhb1(-)	Qfhs.ifa-5A(-)
Isengrain	Florimond Desprez	France			58.75	moderate resistant (MR)	non-Sumai3	fhb1(-)	Qfhs.ifa-5A(-)
Fairplay	CULTIVAR				60	moderate resistant (MR)	non-Sumai3	fhb1(-)	Qfhs.ifa-5A(-)
Timber	CULTIVAR				60	moderate resistant (MR)	non-Sumai3	fhb1(-)	Qfhs.ifa-5A(-)
Nuage	RAGT	France			62.5	moderate resistant (MR)	non-Sumai3	fhb1(-)	Qfhs.ifa-5A(-)
Alixan	CULTIVAR	France	Limagrain Vemeuil Holding		65	moderate resistant (MR)	non-Sumai3	fhb1(-)	Qfhs.ifa-5A(-)
Mendel	RAGT	France			65	moderate resistant (MR)	non-Sumai3	fhb1(-)	Qfhs.ifa-5A(-)
Compil	Florimond Desprez	France			65	moderate resistant (MR)	non-Sumai3	fhb1(-)	Qfhs.ifa-5A(-)
Boregar	RAGT	France			66.25	susceptible (SUS)	non-Sumai3	fhb1(-)	Qfhs.ifa-5A(-)
Azzerti	CULTIVAR	Belgium	Limagrain Belgium		67.5	susceptible (SUS)	non-Sumai3	fhb1(-)	Qfhs.ifa-5A(-)
FD11139	Florimond Desprez	France	Florimond Desprez		67.5	susceptible (SUS)	non-Sumai3	fhb1(-)	Qfhs.ifa-5A(-)
Altigo	CULTIVAR	France	Limagrain Vemeuil Holding		67.5	susceptible (SUS)	non-Sumai3	fhb1(-)	Qfhs.ifa-5A(-)
SD36311	RAGT	France			70	susceptible (SUS)	non-Sumai3	fhb1(-)	Qfhs.ifa-5A(-)
Ascott	CULTIVAR				70	susceptible (SUS)	non-Sumai3	fhb1(-)	Qfhs.ifa-5A(-)
Bagou	CULTIVAR	France	Saaten Union Recherche		70	susceptible (SUS)	non-Sumai3	fhb1(-)	Qfhs.ifa-5A(-)
Premio	RAGT	France			72.5	susceptible (SUS)	non-Sumai3	fhb1(-)	Qfhs.ifa-5A(-)
Laurier	Florimond Desprez	France			73.75	susceptible (SUS)	non-Sumai3	fhb1(-)	Qfhs.ifa-5A(-)
Arkeos	CULTIVAR				75	susceptible (SUS)	non-Sumai3	fhb1(-)	Qfhs.ifa-5A(-)
Phare	Florimond Desprez	France			75	susceptible (SUS)	non-Sumai3	fhb1(-)	Qfhs.ifa-5A(-)
RW21124	RAGT	France			78.75	susceptible (SUS)	non-Sumai3	fhb1(-)	Qfhs.ifa-5A(-)
Musik	CULTIVAR				80	susceptible (SUS)	non-Sumai3	fhb1(-)	Qfhs.ifa-5A(-)
Goncourt	RAGT	France			81.25	susceptible (SUS)	non-Sumai3	fhb1(-)	Qfhs.ifa-5A(-)
Allez_y	CULTIVAR				85	susceptible (SUS)	non-Sumai3	fhb1(-)	Qfhs.ifa-5A(-)
Royssac	RAGT	France			90	susceptible (SUS)	non-Sumai3	fhb1(-)	Qfhs.ifa-5A(-)
RW21101	RAGT	France			93.75	susceptible (SUS)	non-Sumai3	fhb1(-)	Qfhs.ifa-5A(-)
Toisondor	RAGT	France			97.5	susceptible (SUS)	non-Sumai3	fhb1(-)	Qfhs.ifa-5A(-)
aPercentage of infected spikelets (PIS) 26 days after spray inoculation with Fusarium culmorum. Mean across fielde experimetn 2014 and 2015
bResistance groups used for group comparison
cGenotpye groups used for comparing Sumai3 and non-Sumai3 lines
cGenotpye groups used for comparing lines contrasting for the resistance allele at Fhb1 or Qfhs.ifa-5A
