# Supplementary material for: Fusarium head blight resistance in European winter wheat: insights from genome-wide transcriptome analysis
Source: BMC Genomics. 2021 Jun 24;22:470. doi: 10.1186/s12864-021-07800-1 (PMC8228913; doi:10.1186/s12864-021-07800-1)
Supplement: Supplementary file 2 — Additional file 2. [file 12864_2021_7800_MOESM2_ESM.xlsx]

## Sheet: Article
Online Resource 2
Article title:	Fusarium head blight resistance in European winter wheat: Insights from genome-wide transcriptome analysis
Journal:	BMC Genomics
Authors:	Maria Buerstmayr, Christian Wagner, Tetyana Nosenko, Jimmy Omony, Barbara Steiner, Thomas Nussbaumer, Klaus F.X. Mayer, Hermann Buerstmayr
Name, affiliation, and email of corresponding author:	Maria Buerstmayr, Department of Agrobiotechnology Tulln, BOKU-University of Natural Resources and Life Sciences-Vienna, Konrad Lorenz Str. 20, 3430 Tulln, Austria e-mail: maria.buerstmayr@boku.ac.at
Content:	Table S2 Fusarium responsive genes (FRGs). Genes differentially expressed between Fusarium graminearum and Mock treatment 48 h after inoculation

## Sheet: Table S2
Table S2 Fusarium responsive genes (FRGs). Genes differentially expressed between Fusarium graminearum and mock treatment 48 h after inoculation (red = FR in each genotpye (GFRG), blue = FR in all groups but not in all genotypes, green = groups spezific, only in 1 group, black = FR in several but not all groups)
							Sumai3 (S3)			Resistant (R)			Moderate resistant (MR)			Susceptible(SUS)			Overall Fusarium responsive (OFRG)			General fusarium responsive (GFRG)			Differentialy expressed between groups (FR=Fusarium responsiv, FR-DEG = Fusarium responsive & differntialy expressed between two or more resistance groups,see Table S5)								Gene family members contributing to
Gene ID	Human-Readable-Description	Chrom	bp-position	baseMean	Direction		log2FC	padj≤0.05		log2FC	padj≤0.05		log2FC	padj≤0.05		log2FC	padj≤0.05		log2FC	padj≤0.05		log2FC	padj≤0.05		FR_DEG	log2FC			log2FC				Ca2+ or Calmodulin binding	Antioxidant	Pathogenese related genes	Detoxifying genes	Phenylpropanoid pathway
																										S3|R	S3|MR	S3|SUS	R|MR	R|Sus	MR|SUS
TraesCS1A01G002500	Phospholipid-transporting ATPase	1A	1232353	655.54	up		1.51026	6.33912e-11		2.00331	1.03412e-37		2.29251	8.74092e-123		2.20276	1.43637e-45		2.1292	1.24842e-203		-	-		FR	-	-	-	-	-	-
TraesCS1A01G004500	Protein sawadee homeodomain-like 2	1A	2661956	1.73214	up		-	-		-	-		1.47624	0.0162827		-	-		1.20811	0.00327046		-	-		FR	-	-	-	-	-	-
TraesCS1A01G005000	Leucine-rich repeat receptor-like protein kinase family protein, putative	1A	2975186	2.02891	up		-	-		2.05836	0.00977045		1.19873	0.00827311		1.79526	0.0216949		1.42387	2.51045e-06		-	-		FR	-	-	-	-	-	-
TraesCS1A01G005900	Charged multivesicular body protein 5	1A	3446930	167.168	up		-	-		-	-		1.02511	6.63114e-11		-	-		-	-		-	-		FR	-	-	-	-	-	-
TraesCS1A01G006000	Leucine-rich repeat receptor-like protein kinase family protein, putative	1A	3451853	20.8011	up		4.38813	1.68244e-09		5.33829	3.24509e-17		4.47095	6.16884e-46		4.66646	3.4494e-18		4.5931	1.38048e-94		3.82113	0.00267404		FR	-	-	-	-	-	-
TraesCS1A01G006200	Receptor protein kinase, putative	1A	3488354	5.61841	up		-	-		1.355	3.009e-05		1.27486	9.04799e-10		-	-		1.14579	3.24311e-16		-	-		FR	-	-	-	-	-	-
TraesCS1A01G006300	Receptor protein kinase, putative	1A	3500136	16.671	up		2.21141	0.0441377		1.59608	0.0231228		1.90287	2.75591e-06		1.47851	0.0365904		1.80314	2.63913e-11		-	-		FR	-	-	-	-	-	-
TraesCS1A01G006500	Receptor protein kinase, putative	1A	3579009	2.02567	up		-	-		-	-		1.56374	0.00165632		2.6274	0.00196797		1.60344	1.41312e-06		-	-		FR	-	-	-	-	-	-
TraesCS1A01G006800	Receptor protein kinase, putative	1A	3653511	11.5658	up		2.83542	0.00236294		2.15544	0.000150707		2.42108	2.27562e-12		2.17333	0.000242937		2.34759	2.08131e-23		-	-		FR	-	-	-	-	-	-
TraesCS1A01G008000	Low molecular weight glutenin subunit	1A	4202214	7.99046	up		-	-		-	-		4.58825	0.0421771		-	-		-	-		-	-		FR_DEG	-	-23.7743	-	-23.5162	-	-
TraesCS1A01G011300	Dirigent protein	1A	6654551	361.639	down		-	-		-	-		-	-		-1.04999	0.0096026		-	-		-	-		FR_DEG	-1.00358	-	-	-	-	-						1
TraesCS1A01G013600	Defensin	1A	7642613	11.1322	down		-	-		-1.02358	0.000700475		-	-		-1.09519	0.000244707		-	-		-	-		FR	-	-	-	-	-	-				1
TraesCS1A01G014900	Serine/threonine-protein kinase	1A	8141959	6.99262	up		3.2492	1.89757e-07		4.11909	4.64584e-15		3.46414	2.80692e-35		2.94745	9.00161e-14		3.42166	8.13721e-75		-	-		FR	-	-	-	-	-	-
TraesCS1A01G015800	12-oxophytodienoate reductase-like protein	1A	8320694	3.89223	up		3.06169	0.00194222		3.65472	6.63539e-11		3.45721	1.19868e-19		2.59084	5.58642e-06		3.31636	7.10884e-38		-	-		FR_DEG	-1.24264	-	-	-	-	-
TraesCS1A01G015900	Serine/threonine-protein kinase	1A	8325714	64.6634	up		2.04573	1.2052e-22		1.89005	2.06821e-38		2.16536	2.02141e-125		2.27618	5.38593e-53		2.11647	5.7716e-233		2.73332	0.00214648		FR	-	-	-	-	-	-
TraesCS1A01G016000	Serine/threonine-protein kinase	1A	8331821	42.6343	up		6.43328	3.88157e-15		7.65342	4.84269e-42		7.56648	3.41303e-103		7.95644	1.8685e-45		7.56504	4.40346e-215		-	-		FR	-	-	-	-	-	-
TraesCS1A01G016100	Serine/threonine-protein kinase	1A	8341906	23.1487	up		5.7744	1.33316e-11		7.12697	5.0716e-35		6.7954	7.96507e-80		6.82096	3.27356e-32		6.80186	1.19824e-164		-	-		FR_DEG	-	-1.14706	-	-	-	-
TraesCS1A01G016800	Glutathione S-transferase	1A	9103013	11.7691	up		6.34128	3.32762e-09		6.56732	1.29662e-19		6.62732	2.62124e-49		6.03083	1.10474e-16		6.49096	1.04535e-100		-	-		FR	-	-	-	-	-	-			1		1
TraesCS1A01G017900	Receptor-like kinase	1A	9354473	114.866	up		3.29356	0.000612279		3.31946	1.02323e-07		3.50076	4.93531e-20		3.72005	2.18127e-09		3.48567	1.38047e-41		-	-		FR	-	-	-	-	-	-
TraesCS1A01G018000	Receptor-like kinase protein	1A	9359152	19.3939	up		3.1236	0.000215108		2.58769	1.07257e-06		2.55952	7.57897e-15		2.66716	1.88465e-06		2.59975	2.71766e-30		-	-		FR_DEG	-	-	-	-	1.27928	-
TraesCS1A01G018500	Receptor-like kinase	1A	9549075	13.2275	up		1.34614	0.0171818		-	-		-	-		1.25416	0.00121024		-	-		-	-		FR_DEG	1.13572	1.57375	1.52486	-	-	-
TraesCS1A01G018600	Receptor-like kinase	1A	9553966	9.24821	up		-	-		-	-		-	-		1.45508	0.00320501		-	-		-	-		FR_DEG	-	-	1.29927	-	-	-
TraesCS1A01G020800	Cytochrome P450 family protein, expressed	1A	10126423	7.29398	up		4.60519	0.00142168		5.83743	2.10071e-10		6.32786	2.57379e-29		3.7201	0.00010231		5.74013	5.84087e-47		-	-		FR_DEG	-	-	-	-	2.28554	2.55443
TraesCS1A01G024200LC	Mucosal addressin cell adhesion molecule 1	1A	10131662	2.84838	up		-	-		-	-		2.48808	0.000590447		-	-		2.41322	1.90946e-06		-	-		FR	-	-	-	-	-	-
TraesCS1A01G020900	Bowman-Birk type trypsin inhibitor	1A	10132631	30.014	up		-	-		1.24431	0.0197917		1.12833	0.000189687		1.20253	0.0190664		1.13148	7.70345e-08		-	-		FR_DEG	-	-	-	-1.51932	-1.58126	-
TraesCS1A01G021000	Trypsin inhibitor	1A	10135658	248.4	up		6.36139	3.69114e-09		5.8157	8.07601e-13		6.77709	1.96103e-52		7.01896	7.73798e-23		6.75624	3.6347e-98		-	-		FR_DEG	2.28653	-	-	-3.42304	-3.66044	-
TraesCS1A01G021400	Trypsin inhibitor	1A	10210713	133.411	up		3.62138	1.16458e-12		2.27576	9.67108e-11		2.85576	1.16454e-39		3.20816	1.56548e-19		2.91702	5.19427e-81		4.35677	1.89922e-07		FR_DEG	-	-	1.10052	-	-	-
TraesCS1A01G024600	Dehydration-induced 19-like protein	1A	12096370	17.4582	up		-	-		1.92306	1.52673e-07		1.96504	1.55171e-18		1.73613	2.56797e-06		1.83601	3.79189e-32		-	-		FR_DEG	-1.21525	-1.31061	-	-	-	-
TraesCS1A01G025500	NBS-LRR disease resistance protein, putative, expressed	1A	12207844	22.6233	up		3.49963	0.0351975		2.50952	0.0132947		4.32632	2.00517e-13		3.97863	4.32042e-05		3.83142	7.40037e-22		-	-		FR_DEG	-	-2.04037	-	-	-	-
TraesCS1A01G025600	NBS-LRR disease resistance protein, putative, expressed	1A	12303298	113.53	up		1.78087	2.11979e-16		1.36439	5.91536e-21		1.46748	5.44124e-60		1.55772	5.53612e-27		1.48557	1.46921e-118		-	-		FR	-	-	-	-	-	-
TraesCS1A01G026200	NBS-LRR disease resistance protein-like protein	1A	12503896	75.5434	up		1.78151	4.3329e-08		1.51426	3.67408e-12		1.85052	6.45799e-43		1.84707	3.62933e-17		1.74748	9.69046e-80		-	-		FR	-	-	-	-	-	-
TraesCS1A01G029500	HXXXD-type acyl-transferase family protein	1A	13805302	1.2806	up		-	-		3.09146	0.0465336		-	-		-	-		2.02084	0.00360943		-	-		FR_DEG	-5.00151	-	-	4.13352	-	-
TraesCS1A01G029800	RING/U-box superfamily protein	1A	13861190	143.619	up		1.95528	2.36118e-10		2.47627	7.96161e-33		2.76288	7.17684e-101		2.62239	2.23274e-36		2.59738	1.9054e-177		-	-		FR	-	-	-	-	-	-
TraesCS1A01G033200	Glycosyltransferase	1A	15516523	54.5739	up		1.21708	0.028078		2.09327	4.84092e-10		2.69446	8.53161e-38		2.17286	2.15868e-10		2.26149	2.28497e-55		-	-		FR	-	-	-	-	-	-
TraesCS1A01G041600LC	L-ascorbate oxidase	1A	16860258	2.48239	up		-	-		3.63315	0.000205624		3.59764	1.05796e-09		5.38693	1.0071e-08		3.72885	1.9884e-22		-	-		FR_DEG	-	-	-2.58563	-	-	-
TraesCS1A01G043200LC	D-alanine-D-alanine ligase family	1A	17791840	5.8924	up		-	-		2.03883	4.1448e-06		2.13061	1.95857e-15		2.35738	5.0247e-07		2.04716	2.19935e-29		-	-		FR	-	-	-	-	-	-
TraesCS1A01G044000LC	Acyl-CoA N-acyltransferases (NAT) superfamily protein	1A	18310650	67.6672	up		2.69123	3.04959e-13		3.03318	1.49658e-33		3.31688	1.1003e-92		3.05576	8.48315e-33		3.13512	4.409e-180		-	-		FR	-	-	-	-	-	-
TraesCS1A01G035100	Clathrin assembly protein, putative, expressed	1A	18310848	66.516	up		2.56538	7.77314e-12		3.03491	2.01113e-32		3.4006	4.47147e-93		3.05482	7.39184e-32		3.14082	7.94654e-174		-	-		FR	-	-	-	-	-	-
TraesCS1A01G035600	Cysteine-rich receptor-kinase-like protein	1A	19062156	157.845	up		4.49298	2.18248e-52		4.69304	5.15859e-114		4.65333	9.57488e-265		4.81645	2.94406e-113		4.67083	0		-	-		FR	-	-	-	-	-	-
TraesCS1A01G035700	Protein kinase family protein	1A	19891444	7.57022	up		3.7845	8.53062e-05		4.80154	1.13088e-14		5.29228	1.67109e-43		5.14794	6.70457e-17		5.08431	5.57909e-83		-	-		FR_DEG	-	-1.44118	-1.38497	-	-	-
TraesCS1A01G037700	Phenylalanine ammonia-lyase	1A	20924886	53.5655	up		4.3715	2.16713e-18		4.20438	6.99055e-41		4.63333	5.49606e-120		4.62226	2.68948e-46		4.46756	2.8927e-225		-	-		FR	-	-	-	-	-	-						1
TraesCS1A01G037800	Phenylalanine ammonia-lyase	1A	20935422	103.32	up		2.91378	1.02764e-17		3.15097	1.87396e-42		3.48781	1.92129e-130		3.49924	8.67839e-53		3.36424	5.29128e-238		-	-		FR	-	-	-	-	-	-						1
TraesCS1A01G042100	Leucine--tRNA ligase	1A	22816706	21.0891	up		-	-		1.03403	0.000744031		-	-		-	-		-	-		-	-		FR_DEG	-1.31479	-	-	-	-	-
TraesCS1A01G042800	TOX high mobility group box protein, putative (DUF1635)	1A	23420850	7.48392	up		1.14244	0.000673733		1.21804	7.46751e-08		1.25992	4.05044e-18		-	-		1.16918	8.19913e-34		-	-		FR	-	-	-	-	-	-
TraesCS1A01G057400LC	Ribosomal RNA small subunit methyltransferase C	1A	23421696	7.36025	up		1.23495	0.000492482		1.31681	4.40802e-08		1.0933	1.58662e-13		-	-		1.08943	1.98203e-28		-	-		FR	-	-	-	-	-	-
TraesCS1A01G043900	Laccase	1A	24336653	24.8485	up		6.57479	4.81155e-15		6.5373	6.5375e-30		6.60973	1.4573e-76		5.86795	1.22831e-26		6.39038	2.20432e-153		-	-		FR	-	-	-	-	-	-						1
TraesCS1A01G045300	Dual specificity phosphatase	1A	26958794	272.75	up		-	-		1.00335	5.86727e-34		1.10366	6.35153e-102		-	-		1.01078	4.1844e-171		-	-		FR	-	-	-	-	-	-
TraesCS1A01G060900LC	phospholipase D alpha 4	1A	26961552	29.1075	up		-	-		1.09339	2.03801e-15		1.2489	6.12414e-48		-	-		1.07964	1.67759e-73		-	-		FR	-	-	-	-	-	-
TraesCS1A01G047000	Calcium-transporting ATPase	1A	28757073	756.625	up		-	-		1.30887	2.02917e-26		1.46625	6.19736e-82		1.34549	6.04992e-28		1.34547	1.73398e-143		-	-		FR	-	-	-	-	-	-
TraesCS1A01G063400LC	SNF2 domain-containing protein / helicase domain-containing protein / zinc finger protein-like protein	1A	28761430	81.6112	up		1.20339	1.65492e-07		1.60651	1.46635e-25		1.73122	6.89064e-73		1.53471	1.57044e-23		1.61501	1.30027e-132		-	-		FR	-	-	-	-	-	-
TraesCS1A01G047300	Cytochrome P450 family protein, expressed	1A	29241126	11.1695	up		-	-		1.27518	9.18223e-06		-	-		-	-		-	-		-	-		FR_DEG	1.05281	-	-	-	-	-
TraesCS1A01G048000	Receptor-like protein kinase	1A	29796503	11.2314	up		2.66474	3.76008e-07		2.53206	6.97704e-13		2.36817	2.48916e-30		2.25478	1.29719e-10		2.37892	2.61498e-61		-	-		FR	-	-	-	-	-	-
TraesCS1A01G048100	Lectin receptor kinase	1A	29800305	17.0586	up		3.16622	9.15921e-13		2.59563	5.33533e-18		2.62332	9.61986e-44		2.49913	5.82819e-16		2.64788	4.15363e-94		-	-		FR	-	-	-	-	-	-
TraesCS1A01G065400LC	Transmembrane protein, putative	1A	29812761	2.31581	up		2.95006	0.0263053		3.54435	1.16206e-05		4.4858	9.94315e-21		4.28581	5.27962e-08		4.14151	1.0929e-34		-	-		FR_DEG	-	-1.72487	-	-	-	-
TraesCS1A01G048700	Non-specific lipid-transfer protein-like protein	1A	30196595	23.816	up		3.81009	2.42008e-11		4.43834	1.47854e-29		3.81742	2.5141e-67		3.57389	1.5188e-23		3.89361	4.59132e-136		-	-		FR	-	-	-	-	-	-				1
TraesCS1A01G049100	BURP domain protein RD22	1A	30771908	13.1665	up		3.23117	2.67381e-07		2.7584	1.486e-12		2.85877	2.28786e-31		2.33102	1.97208e-09		2.7036	1.00748e-60		-	-		FR	-	-	-	-	-	-
TraesCS1A01G050200	Tryptophan decarboxylase	1A	32111052	96.2343	up		8.83851	6.51548e-25		9.30756	1.20881e-55		9.70532	2.2743e-151		9.80742	8.48489e-62		9.55654	0		-	-		FR_DEG	-	-1.05594	-	-	-	-
TraesCS1A01G051000	F-box protein	1A	32472234	6.81246	up		1.04786	0.0144609		-	-		-	-		-	-		-	-		-	-		FR	-	-	-	-	-	-
TraesCS1A01G053000	Germin-like protein	1A	34890828	2.75283	up		3.29622	0.00858212		4.17734	6.91572e-08		4.66901	2.46779e-23		4.66666	1.06601e-09		4.41209	3.99318e-41		-	-		FR_DEG	-	-1.56192	-	-	-	-
TraesCS1A01G056600	Pyrimidine-specific ribonucleoside hydrolase	1A	36776372	16.5629	up		-	-		-	-		1.04896	2.35958e-13		-	-		-	-		-	-		FR	-	-	-	-	-	-
TraesCS1A01G056700	Heavy metal transport/detoxification protein	1A	36794162	4.54065	up		3.79728	6.6566e-05		4.17387	1.07052e-11		4.38564	1.38759e-31		4.90328	7.10617e-16		4.45259	8.32919e-65		-	-		FR_DEG	-1.20405	-1.74083	-1.44465	-	-	-
TraesCS1A01G059200	Adenine/guanine permease	1A	39892911	8.20209	up		-	-		1.27478	7.35189e-07		1.056	6.57271e-12		-	-		-	-		-	-		FR	-	-	-	-	-	-
TraesCS1A01G059500	E3 ubiquitin-protein ligase	1A	40892388	2.61705	up		-	-		-	-		1.59247	2.1662e-08		1.76008	0.000347288		1.34996	9.5725e-13		-	-		FR	-	-	-	-	-	-
TraesCS1A01G062500	Protease inhibitor/seed storage/lipid transfer protein family protein	1A	42670657	10.0543	down		-	-		-	-		-	-		-1.12493	0.0214555		-	-		-	-		FR_DEG	-	-	-	-	-1.58148	-
TraesCS1A01G065300	Transducin/WD-like repeat-protein	1A	47578259	220.056	up		1.64424	2.48184e-16		1.72514	1.8917e-36		1.9444	3.39519e-114		2.001	2.12594e-48		1.87153	6.3941e-216		-	-		FR	-	-	-	-	-	-
TraesCS1A01G065500	Transcription initiation factor TFIID subunit A	1A	47805903	11.136	up		-	-		1.11439	2.76485e-08		1.02194	8.67361e-18		-	-		-	-		-	-		FR	-	-	-	-	-	-
TraesCS1A01G099400LC	EF-hand calcium-binding domain-containing protein 5	1A	52573178	24.8329	up		-	-		1.60997	9.75891e-17		1.70082	1.06084e-43		1.6843	1.04999e-17		1.56465	3.6551e-77		-	-		FR	-	-	-	-	-	-		1
TraesCS1A01G070200	2-oxoglutarate (2OG) and Fe(II)-dependent oxygenase superfamily protein	1A	53022366	25.2455	up		1.69709	2.99329e-11		1.64032	1.95265e-18		1.62923	8.27001e-45		1.67241	6.82322e-18		1.65112	2.09282e-89		-	-		FR	-	-	-	-	-	-
TraesCS1A01G099600LC	Retrotransposon protein, putative, unclassified	1A	53186621	14.7908	up		4.2353	9.02105e-07		5.46301	1.80062e-22		5.00302	3.45045e-61		6.4114	1.58994e-29		5.25365	4.25733e-111		-	-		FR_DEG	-1.25868	-1.66768	-1.54929	-	-	-
TraesCS1A01G070400	WRKY transcription factor	1A	53187273	446.867	up		4.03168	3.26295e-40		4.40623	1.73607e-98		4.44564	4.80416e-254		4.72637	5.08065e-112		4.43155	0		-	-		FR	-	-	-	-	-	-
TraesCS1A01G070600	Kinase family protein	1A	53454197	129.691	up		1.90258	4.82949e-13		2.36881	5.96462e-40		2.55983	6.19975e-116		2.21321	1.5895e-35		2.36248	1.04091e-199		-	-		FR	-	-	-	-	-	-
TraesCS1A01G070700	BTB/POZ domain containing protein	1A	53471543	6.35224	up		1.19503	0.0424737		-	-		-	-		-	-		-	-		-	-		FR	-	-	-	-	-	-
TraesCS1A01G072000	Glutamate--cysteine ligase, chloroplastic	1A	54349174	1006.49	up		-	-		-	-		-	-		1.02307	7.43351e-30		-	-		-	-		FR	-	-	-	-	-	-
TraesCS1A01G072100	Endoglucanase	1A	54458834	444.13	up		2.19756	2.47228e-19		2.60058	7.04391e-54		2.82454	3.21595e-159		2.61024	7.36479e-55		2.66319	4.64877e-279		-	-		FR	-	-	-	-	-	-				1
TraesCS1A01G072200	Aminotransferase like protein	1A	54461053	764.529	up		2.51622	2.01182e-22		2.91488	2.99361e-60		3.22905	6.89975e-185		3.09116	7.09351e-68		3.06059	0		-	-		FR	-	-	-	-	-	-
TraesCS1A01G073200	Leucine-rich repeat receptor-like protein kinase family protein	1A	57204824	5.85839	up		1.74261	0.000241657		1.67018	1.29969e-09		2.13588	2.14559e-28		2.42151	9.47606e-15		2.03562	1.35573e-57		-	-		FR	-	-	-	-	-	-
TraesCS1A01G073300	Kinase, putative	1A	57209811	33.8692	up		2.16529	2.52931e-11		2.36358	1.71124e-26		2.4883	1.89741e-73		2.17256	1.25704e-24		2.34554	1.01201e-138		-	-		FR	-	-	-	-	-	-
TraesCS1A01G103100LC	AT hook motif-containing protein, putative	1A	57217337	10.842	up		1.92315	0.00191512		1.81806	3.68214e-06		1.53834	1.18222e-10		2.13554	8.37198e-08		1.73375	4.77641e-27		-	-		FR	-	-	-	-	-	-
TraesCS1A01G103200LC	Adenine deaminase 2	1A	57219639	4.2943	up		1.99183	0.00275405		1.54989	0.000102977		1.65495	1.14452e-10		1.47879	0.000541941		1.63384	3.40783e-21		-	-		FR	-	-	-	-	-	-
TraesCS1A01G076200	MYB transcription factor	1A	58946262	12.0786	up		4.04515	6.02895e-06		5.36338	2.7291e-18		4.22512	4.78684e-43		5.02708	1.45703e-18		4.48188	9.34205e-84		-	-		FR_DEG	-	-1.21616	-1.13302	-	-	-
TraesCS1A01G076500	Disease resistance protein RPM1	1A	59212222	14.0952	up		2.8522	9.53118e-08		2.95941	7.827e-22		2.87367	2.46623e-54		3.45233	3.07019e-24		2.89152	1.40486e-103		-	-		FR_DEG	-	-1.03522	-	-	-	-
TraesCS1A01G076700	Cytochrome P450 family protein, expressed	1A	59507511	92.636	down		-1.081	4.33055e-06		-1.17146	5.42352e-14		-	-		-1.05588	1.25135e-11		-1.05561	7.03996e-58		-	-		FR	-	-	-	-	-	-
TraesCS1A01G078200	Peroxidase	1A	61008915	19.5882	up		6.26511	6.73693e-11		7.07836	1.15031e-27		7.58739	6.0607e-79		7.2289	6.77445e-29		7.28818	2.91423e-150		-	-		FR_DEG	-	-1.4473	-	-	-	-			1	1
TraesCS1A01G078400	Peroxidase	1A	61032169	5.79021	up		3.73872	0.000467051		5.2069	1.51221e-14		5.84121	8.06059e-45		5.55185	1.67168e-16		5.49069	4.31584e-80		-	-		FR_DEG	-	-1.90691	-1.51058	-	-	-			1	1
TraesCS1A01G078600	Peroxidase	1A	61341076	3.63654	up		4.03711	2.63658e-05		4.69683	6.01e-14		5.02852	3.54531e-39		4.85743	6.40347e-15		4.84844	6.70937e-76		-	-		FR_DEG	-	-1.11642	-	-	-	-			1	1
TraesCS1A01G079500	Peroxidase	1A	62253375	3.83598	up		4.05254	6.30064e-05		4.57191	4.18895e-12		5.14634	2.29257e-37		5.07248	7.77746e-15		4.92848	9.79613e-71		-	-		FR_DEG	-	-1.21882	-	-	-	-			1	1
TraesCS1A01G082200	Thioesterase family protein	1A	65391962	115.669	up		2.05981	3.00213e-26		2.16158	3.21633e-60		2.17135	5.0441e-154		2.15366	1.11724e-61		2.15415	3.66934e-296		-	-		FR	-	-	-	-	-	-
TraesCS1A01G082500	Low temperature and salt responsive protein	1A	65758590	161.204	up		1.98439	9.74555e-14		1.86448	1.99303e-24		2.06346	5.30468e-74		2.46533	3.89699e-42		2.09312	1.05608e-155		-	-		FR	-	-	-	-	-	-
TraesCS1A01G086100	Carboxypeptidase	1A	72782625	31.2905	up		1.24354	4.8316e-10		1.17107	4.98607e-19		1.23399	2.61851e-52		1.27018	3.76222e-23		1.23971	3.43571e-107		-	-		FR	-	-	-	-	-	-
TraesCS1A01G122000LC	BAG family molecular chaperone regulator 7	1A	74340490	0.906395	up		-	-		-	-		-	-		-	-		1.12195	0.0218629		-	-		FR_DEG	-3.2075	-	-	-	-	-
TraesCS1A01G088300	Agmatine coumaroyltransferase-1	1A	76537332	104.058	up		3.67436	1.29819e-17		5.20712	6.86062e-61		4.96438	5.0535e-150		5.07538	2.46781e-60		4.8681	3.53805e-289		-	-		FR	-	-	-	-	-	-						1
TraesCS1A01G088600	Sucrose-phosphatase	1A	77069780	122.205	up		4.24911	1.02969e-72		4.30993	5.23539e-157		3.9856	0		4.30455	7.768e-154		4.1152	0		3.77639	2.98017e-09		FR	-	-	-	-	-	-
TraesCS1A01G088700	Endoglucanase	1A	77074005	20.9803	up		-	-		-	-		-	-		1.07003	0.0337997		-	-		-	-		FR	-	-	-	-	-	-				1
TraesCS1A01G089500	1-aminocyclopropane-1-carboxylate oxidase	1A	78962469	155.059	up		2.78552	4.85183e-33		2.90721	7.85399e-74		2.87901	2.23512e-182		2.83564	2.47149e-71		2.85359	0		-	-		FR	-	-	-	-	-	-
TraesCS1A01G089600	1-aminocyclopropane-1-carboxylate oxidase	1A	79107176	286.988	up		4.68342	3.82824e-53		4.32343	4.22215e-101		4.6704	5.77791e-288		4.64603	1.01954e-113		4.56975	0		-	-		FR	-	-	-	-	-	-
TraesCS1A01G129100LC	Histidine--tRNA ligase	1A	85035696	672.435	up		1.12952	5.0608e-05		1.98361	3.19242e-28		2.25276	4.22786e-90		2.00717	5.61369e-29		2.01889	9.13009e-139		-	-		FR	-	-	-	-	-	-
TraesCS1A01G093500	BTB/POZ and MATH domain-containing protein 2	1A	86607175	8.80413	up		5.24878	5.36797e-11		4.889	1.26651e-19		5.76325	6.81571e-66		5.79484	8.07152e-27		5.51361	5.03472e-126		-	-		FR	-	-	-	-	-	-
TraesCS1A01G132700LC	Phenylalanine ammonia-lyase	1A	90161374	16.2711	up		3.17175	8.28156e-09		2.825	9.48315e-19		3.06411	2.73793e-53		3.58592	4.94928e-25		3.08221	1.08815e-105		-	-		FR	-	-	-	-	-	-						1
TraesCS1A01G094900	Phenylalanine ammonia-lyase	1A	90162000	25.1939	up		4.59868	1.85151e-16		3.34533	9.37413e-27		3.37607	1.07579e-67		4.37205	9.71869e-34		3.56748	8.05847e-150		-	-		FR	-	-	-	-	-	-						1
TraesCS1A01G095800	Leucine aminopeptidase, putative	1A	91410868	400.498	up		1.46971	9.14872e-15		1.41649	1.00433e-27		1.50252	5.63182e-77		1.34177	4.06745e-25		1.44317	1.94917e-150		-	-		FR	-	-	-	-	-	-
TraesCS1A01G099900	LOW protein: F-box/kelch-repeat protein	1A	96438027	28.1458	up		1.12052	1.1984e-08		1.26901	2.58046e-22		1.33379	5.45475e-58		1.29308	3.26023e-21		1.28732	1.94413e-112		-	-		FR	-	-	-	-	-	-
TraesCS1A01G100000	F-box domain containing protein	1A	96446460	4.19061	up		1.11793	0.016394		-	-		-	-		-	-		-	-		-	-		FR	-	-	-	-	-	-
TraesCS1A01G100400	Serine/threonine-protein kinase	1A	96470433	188.481	up		-	-		1.01256	8.7917e-26		-	-		-	-		-	-		-	-		FR	-	-	-	-	-	-
TraesCS1A01G102700	Glutathione S-transferase	1A	99018551	42.4303	up		1.66573	6.27379e-06		2.30146	7.69588e-19		2.81148	5.78594e-65		2.96603	1.49291e-28		2.47845	3.51501e-97		-	-		FR	-	-	-	-	-	-			1		1
TraesCS1A01G144100LC	Glutathione S-transferase	1A	99048752	29.7786	up		1.66945	1.33496e-06		2.4705	5.99449e-24		2.64348	1.50993e-68		2.56206	1.86831e-27		2.47222	1.1973e-128		-	-		FR	-	-	-	-	-	-			1		1
TraesCS1A01G102800	Glutathione S-transferase	1A	99071007	56.9269	up		2.511	1.47033e-20		2.45633	3.40647e-40		2.59727	6.40599e-110		2.86767	9.22693e-52		2.59184	1.00442e-232		-	-		FR	-	-	-	-	-	-			1		1
TraesCS1A01G102900	Glutathione S-transferase	1A	99138833	28.7913	up		3.01903	3.72608e-13		3.60966	4.12189e-36		4.28924	2.68975e-110		3.74936	4.47513e-41		3.88905	2.75494e-201		-	-		FR	-	-	-	-	-	-			1		1
TraesCS1A01G103000	Glutathione S-transferase	1A	99148619	14.4463	up		3.7343	1.02967e-08		4.33585	5.49088e-21		4.53969	3.1969e-61		5.0859	8.19052e-22		4.48407	4.46057e-116		-	-		FR	-	-	-	-	-	-			1		1
TraesCS1A01G103800	F-box protein	1A	99748538	1.06813	up		-	-		-	-		2.79903	0.00286762		-	-		2.14813	0.000810257		-	-		FR_DEG	-	-3.43328	-	-	-	-
TraesCS1A01G103900	Receptor protein kinase, putative	1A	99868031	219.365	up		1.74427	6.00192e-23		1.85925	3.70137e-52		1.79944	4.20919e-123		1.75062	6.01113e-47		1.79698	1.19523e-260		-	-		FR	-	-	-	-	-	-
TraesCS1A01G104200	Peroxidase	1A	100039050	26.6894	up		2.40939	4.11194e-05		3.16528	6.18207e-15		2.67696	1.5588e-28		3.46292	2.07467e-17		2.83776	1.32872e-64		-	-		FR	-	-	-	-	-	-			1	1
TraesCS1A01G104300	Peroxidase	1A	100099706	8.2347	up		5.76665	1.96985e-12		6.06396	1.64522e-27		6.08985	5.88739e-69		6.07147	1.25151e-27		6.00708	1.60964e-142		-	-		FR	-	-	-	-	-	-			1	1
TraesCS1A01G148300LC	AT hook motif-containing protein, putative	1A	101670058	13.5526	up		1.8453	0.0010512		2.13816	6.6906e-09		2.38655	8.16092e-28		2.37605	4.40816e-11		2.26573	6.51817e-50		-	-		FR	-	-	-	-	-	-
TraesCS1A01G105900	GDSL esterase/lipase	1A	102366709	168.075	up		-	-		1.1101	6.75734e-37		1.18839	1.19149e-105		1.06658	5.38609e-35		1.11772	1.08118e-193		-	-		FR	-	-	-	-	-	-
TraesCS1A01G107200	Pyrophosphate-energized vacuolar membrane proton pump	1A	104931187	10.5857	up		-	-		-	-		1.49541	0.00351171		-	-		-	-		-	-		FR_DEG	-	-2.13868	-	-2.91926	-	-
TraesCS1A01G107700	MYB-related transcription factor	1A	106216686	5.92837	up		-	-		1.41859	0.00446636		2.04544	1.10685e-11		1.98409	0.000158288		1.82043	3.10458e-18		-	-		FR_DEG	-1.32777	-1.58364	-	-	-	-
TraesCS1A01G110000	Kinase-like protein	1A	108921600	56.47	up		3.16682	2.81741e-13		3.86993	1.22738e-38		3.82987	2.33054e-99		4.15127	1.98032e-43		3.80915	1.04428e-192		-	-		FR	-	-	-	-	-	-
TraesCS1A01G113300	Glycerophosphodiester phosphodiesterase	1A	115975500	209.328	up		1.65433	9.40559e-38		1.45918	4.98176e-61		1.43099	1.00981e-147		1.50743	1.8176e-65		1.46497	0		-	-		FR	-	-	-	-	-	-
TraesCS1A01G163100LC	Serine/Threonine-kinase	1A	118288455	124.771	up		-	-		1.27848	7.84443e-08		1.21806	7.5204e-17		1.02985	2.10169e-05		1.10445	7.51213e-28		-	-		FR	-	-	-	-	-	-
TraesCS1A01G114700	Leucine-rich repeat receptor-like protein kinase family	1A	118847400	12.3354	down		-	-		-	-		-	-		-1.00388	2.94316e-08		-	-		-	-		FR	-	-	-	-	-	-
TraesCS1A01G116700	Early response to dehydration 15-like protein	1A	124011290	178.32	up		1.43713	8.29099e-27		1.33709	3.23951e-48		1.46683	4.42558e-142		1.39368	5.27309e-52		1.42397	1.29794e-282		-	-		FR	-	-	-	-	-	-
TraesCS1A01G167700LC	P-loop containing nucleoside triphosphate hydrolases superfamily protein	1A	124012314	3.63932	up		2.06398	0.00348365		2.1167	6.29598e-08		1.90111	2.52332e-15		1.73558	3.95249e-06		1.88736	1.2011e-31		-	-		FR	-	-	-	-	-	-
TraesCS1A01G116900	3-isopropylmalate dehydratase large subunit	1A	124180827	43.913	up		1.30641	0.000157671		1.42013	1.6564e-10		1.63553	1.30331e-33		1.55307	1.34753e-12		1.54053	7.42401e-59		-	-		FR	-	-	-	-	-	-
TraesCS1A01G169900LC	Transposon Ty1-PR1 Gag-Pol polyprotein	1A	126730621	6.34725	up		2.91151	5.56424e-06		2.40268	1.25321e-12		2.76518	1.18506e-34		2.99624	7.2143e-16		2.72767	2.2871e-71		-	-		FR	-	-	-	-	-	-
TraesCS1A01G119500	Copper ion binding protein	1A	130909357	131.43	up		1.0121	3.89325e-07		1.08647	2.05584e-16		1.18921	2.81773e-48		1.19838	4.49909e-20		1.15693	4.5823e-86		-	-		FR	-	-	-	-	-	-
TraesCS1A01G173800LC	Protein FAR1-RELATED SEQUENCE 5	1A	133168744	4.70359	up		2.2401	0.000210932		1.18432	0.000244388		1.68834	2.23204e-17		1.83351	2.41238e-08		1.62467	6.63427e-33		-	-		FR	-	-	-	-	-	-
TraesCS1A01G121500	WRKY transcription factor	1A	135182593	18.5084	up		4.81872	8.65359e-16		4.90507	3.31074e-36		5.16745	3.93802e-80		5.23188	9.75663e-32		5.08979	1.49596e-173		-	-		FR	-	-	-	-	-	-
TraesCS1A01G121800	Phosphatidylinositol-4-phosphate 5-kinase family protein	1A	135966917	36.0379	up		1.77363	6.75955e-05		2.17255	3.96654e-14		1.97274	6.05375e-30		2.03827	1.2043e-12		1.99886	2.7294e-59		-	-		FR	-	-	-	-	-	-
TraesCS1A01G122500	Malic enzyme	1A	138225346	1976.47	up		2.14977	2.99955e-23		2.45413	1.0607e-60		2.73038	9.41666e-188		2.8897	8.79235e-84		2.61242	0		2.47563	0.000631981		FR	-	-	-	-	-	-
TraesCS1A01G178300LC	6,7-dimethyl-8-ribityllumazine synthase	1A	138225882	617.913	up		2.04482	1.63274e-20		2.35	5.91954e-54		2.69457	1.8079e-176		2.80753	2.97823e-76		2.54538	0		-	-		FR	-	-	-	-	-	-
TraesCS1A01G122800	Phosphotransferase	1A	139637057	38.2595	up		1.82389	8.23557e-12		1.43716	3.60603e-16		1.68046	9.40076e-55		1.71807	1.30753e-23		1.65222	1.34385e-100		-	-		FR	-	-	-	-	-	-
TraesCS1A01G124100	PRA1 family protein	1A	145988651	5.3906	up		-	-		1.23505	6.89454e-06		1.22839	1.26061e-12		1.00247	0.000185127		1.12036	5.00457e-22		-	-		FR	-	-	-	-	-	-
TraesCS1A01G125400	Calmodulin- binding protein	1A	149352286	60.1725	up		2.86178	1.3557e-13		3.18911	3.666e-34		3.53925	2.56758e-103		3.32855	2.13984e-37		3.35907	7.92698e-191		-	-		FR	-	-	-	-	-	-		1
TraesCS1A01G192800LC	Myb/SANT-like DNA-binding domain protein	1A	163380377	1.94489	up		2.62812	0.0270559		-	-		-	-		1.6407	0.0181512		-	-		-	-		FR	-	-	-	-	-	-
TraesCS1A01G199600LC	Basic helix-loop-helix transcription factor	1A	176408770	5.39761	down		-21.5175	0.000203985		-	-		17.5204	1.02514e-13		-	-		-	-		-	-		FR_DEG	-24.8434	-14.9061	-15.7336	9.93736	-	-
TraesCS1A01G213100LC	GW repeat- and PHD finger-containing protein NERD	1A	208128116	3.07929	up		-	-		1.07559	0.00956942		-	-		-	-		-	-		-	-		FR	-	-	-	-	-	-
TraesCS1A01G139900	Heavy metal-associated protein	1A	237744623	676.656	up		-	-		1.02668	3.27884e-21		1.15737	3.41726e-66		1.14339	3.68063e-26		1.10493	3.19777e-119		-	-		FR	-	-	-	-	-	-
TraesCS1A01G233900LC	Lectin receptor-type kinase	1A	238678008	11.4	up		1.17158	0.00242004		1.89897	5.92599e-14		2.14355	1.53101e-45		2.32862	1.72308e-20		2.06014	1.75868e-77		-	-		FR	-	-	-	-	-	-
TraesCS1A01G234000LC	Lectin receptor kinase	1A	238679505	6.59185	up		2.40487	2.1454e-05		1.89765	1.16583e-09		1.95833	4.28339e-28		2.24219	4.66704e-13		2.03701	4.11191e-55		-	-		FR	-	-	-	-	-	-
TraesCS1A01G141300	Protein kinase	1A	239103016	49.6856	up		-	-		-	-		1.00424	2.46106e-39		-	-		-	-		-	-		FR	-	-	-	-	-	-
TraesCS1A01G141500	Chitinase	1A	239905711	29.9787	up		4.49894	1.31551e-23		5.09666	3.20237e-46		5.11426	3.29638e-124		5.25398	5.10765e-49		5.03762	8.6041e-259		-	-		FR	-	-	-	-	-	-				1
TraesCS1A01G143000	Glutamine synthetase, putative, expressed	1A	245518572	767.316	up		1.15482	2.24031e-26		1.22188	5.00573e-60		1.2654	7.86272e-161		1.20188	1.63984e-58		1.23081	1.29821e-277		-	-		FR	-	-	-	-	-	-
TraesCS1A01G239300LC	tRNA modification GTPase	1A	245525606	144.138	up		1.25376	3.38417e-22		1.20998	1.01577e-43		1.18537	1.66597e-104		1.20607	6.20295e-44		1.19373	1.04182e-205		-	-		FR	-	-	-	-	-	-
TraesCS1A01G145100	Cysteine--tRNA ligase	1A	251341930	116.969	up		6.13812	2.30679e-27		6.81507	3.37852e-66		7.72242	2.71861e-170		7.80573	6.03765e-67		7.3603	0		-	-		FR_DEG	-	-1.10552	-1.00046	-	-	-
TraesCS1A01G146000	Hypersensitive-induced response protein 1	1A	252322645	11.4184	up		2.6446	5.83067e-07		2.22837	1.76759e-13		2.51897	7.31248e-38		3.10021	4.54246e-21		2.56732	3.52085e-79		-	-		FR	-	-	-	-	-	-
TraesCS1A01G149700	Receptor protein kinase, putative	1A	257415276	43.9271	up		2.47596	3.25572e-13		3.03703	7.96506e-40		3.09504	1.93814e-104		2.84607	9.74915e-37		2.99218	5.62639e-191		-	-		FR	-	-	-	-	-	-
TraesCS1A01G150100	Leucine-rich repeat receptor-like protein kinase family protein	1A	257573020	218.459	up		2.77634	1.37976e-25		2.90495	9.68236e-59		3.08006	1.46231e-163		3.19296	8.74982e-69		3.04285	0		-	-		FR	-	-	-	-	-	-
TraesCS1A01G150200	Peptide transporter	1A	257960003	87.8527	up		1.16071	6.58852e-08		1.12021	3.23673e-15		1.14505	1.54638e-38		1.09074	3.29784e-14		1.12918	1.19867e-75		-	-		FR	-	-	-	-	-	-
TraesCS1A01G250800LC	Genome polyprotein	1A	257968519	14.0199	up		-	-		-	-		1.08417	9.47136e-18		1.02268	1.1216e-06		1.0392	6.28031e-34		-	-		FR	-	-	-	-	-	-
TraesCS1A01G150400	Peptide transporter	1A	258157062	36.4306	up		1.68243	1.19943e-13		1.83906	1.93266e-32		1.90639	4.44364e-88		1.88796	1.70126e-35		1.87076	1.19848e-171		-	-		FR	-	-	-	-	-	-
TraesCS1A01G254300LC	zinc finger (CCCH-type) family protein	1A	262766604	4.34275	down		-	-		-1.21439	1.212e-06		-	-		-	-		-	-		-	-		FR	-	-	-	-	-	-
TraesCS1A01G261400LC	NADH-ubiquinone oxidoreductase chain 4	1A	278143637	3.36016	down		-	-		-	-		-1.124	2.37808e-06		-	-		-	-		-	-		FR	-	-	-	-	-	-
TraesCS1A01G159200	electron protein, putative (Protein of unknown function, DUF547)	1A	284902268	20.3755	up		2.02774	1.66215e-08		1.80351	1.07139e-15		2.29366	3.19477e-58		1.99492	7.49323e-19		2.11501	8.77223e-101		-	-		FR	-	-	-	-	-	-
TraesCS1A01G159700	L-type lectin-domain containing receptor kinase VIII.2	1A	286915744	2.691	up		-	-		-	-		-	-		-	-		1.87253	0.00459239		-	-		FR	-	-	-	-	-	-
TraesCS1A01G161000	DnaJ heat shock amino-terminal domain protein	1A	289346492	3.509	up		1.94397	0.0117213		2.93862	7.49286e-08		3.26171	1.10246e-22		3.23215	4.92282e-09		3.08591	2.2549e-42		-	-		FR	-	-	-	-	-	-
TraesCS1A01G164600	Plant/F9H3-4 protein	1A	297376880	89.0902	up		-	-		1.00755	5.13619e-23		1.27275	1.28055e-86		1.07031	8.42184e-26		1.13223	2.55714e-137		-	-		FR	-	-	-	-	-	-
TraesCS1A01G164900	Alpha-galactosidase	1A	297872018	265.905	up		1.95905	1.67651e-37		1.9583	3.05628e-76		1.76096	2.48569e-158		1.70962	3.70409e-60		1.81149	0		-	-		FR	-	-	-	-	-	-
TraesCS1A01G166000	Ubiquitin	1A	298621355	2.6732	up		-	-		-	-		-	-		-	-		1.65183	0.0303293		-	-		FR	-	-	-	-	-	-
TraesCS1A01G166100	Plant basic secretory family protein	1A	298635519	491.175	up		3.14596	4.87469e-41		3.06884	2.07171e-80		3.25474	9.76064e-225		3.11487	2.72858e-82		3.17102	0		-	-		FR	-	-	-	-	-	-
TraesCS1A01G166200	Plant basic secretory family protein	1A	298646084	33.4802	up		3.10491	5.02367e-14		3.00275	4.74876e-29		3.45978	2.4952e-88		3.55505	3.62511e-37		3.35106	4.93593e-176		-	-		FR	-	-	-	-	-	-
TraesCS1A01G166600	Plant basic secretory family protein	1A	299424944	22.5545	up		2.49623	8.32896e-09		2.09095	1.38884e-16		2.70501	4.03892e-60		2.20813	5.38994e-18		2.4519	1.66523e-94		-	-		FR	-	-	-	-	-	-
TraesCS1A01G282600LC	Gamma-tubulin complex component 2	1A	300003965	21.3239	up		-	-		-	-		-	-		1.11934	4.22854e-07		-	-		-	-		FR	-	-	-	-	-	-
TraesCS1A01G167100	Late embryogenesis abundant (LEA) hydroxyproline-rich glycoprotein	1A	300003983	17.4394	up		1.16637	0.000626457		-	-		1.04056	6.63695e-15		1.24483	3.17169e-08		1.05795	2.45094e-31		-	-		FR	-	-	-	-	-	-
TraesCS1A01G168100	Carboxypeptidase	1A	300856553	290.67	up		1.20339	5.82852e-22		1.2712	4.85597e-50		1.38713	5.34165e-148		1.2218	4.47797e-47		1.30904	4.90306e-255		-	-		FR	-	-	-	-	-	-
TraesCS1A01G170000	CBS domain-containing protein CBSX5	1A	303727690	192.11	up		-	-		1.02946	1.67888e-16		1.23073	3.62652e-57		1.14151	4.39755e-20		1.10449	3.36043e-96		-	-		FR	-	-	-	-	-	-
TraesCS1A01G171400	Fiber protein Fb34	1A	306550346	39.9007	up		1.06647	8.47906e-08		1.13013	1.2717e-17		1.1129	3.83567e-41		1.06498	1.19981e-15		1.10193	5.36371e-87		-	-		FR	-	-	-	-	-	-
TraesCS1A01G288200LC	26S proteasome regulatory subunit 4 homolog B	1A	306552837	10.1334	up		1.45078	4.12656e-05		1.16721	5.63479e-08		1.0288	2.77376e-14		-	-		1.0658	5.83201e-31		-	-		FR	-	-	-	-	-	-
TraesCS1A01G173800	Benzyl alcohol O-benzoyltransferase	1A	309789691	8.45851	up		1.66376	7.22979e-05		1.51222	1.0217e-07		1.73905	6.1295e-23		2.08031	1.58441e-12		1.70426	6.18962e-47		-	-		FR	-	-	-	-	-	-
TraesCS1A01G292300LC	Unknown protein	1A	309789709	8.08197	up		1.69626	7.63802e-05		1.57772	6.22016e-08		1.71469	3.4719e-22		2.06075	4.41578e-12		1.70436	7.95191e-46		-	-		FR	-	-	-	-	-	-
TraesCS1A01G295500LC	Valine--tRNA ligase	1A	313730448	208.761	up		1.4465	0.00134815		2.00929	1.81253e-12		2.35446	4.65702e-41		2.37046	6.07709e-17		2.20102	3.39296e-68		-	-		FR_DEG	-1.20774	-1.3646	-1.2154	-	-	-
TraesCS1A01G176600	Gag-Pol polyprotein	1A	316892550	9.44542	up		-	-		-	-		-	-		-	-		1.06397	0.0246866		-	-		FR	-	-	-	-	-	-
TraesCS1A01G177300	Cytochrome P450 family protein	1A	319887493	281.733	up		1.34538	1.2479e-08		1.70105	5.91223e-27		1.96601	1.1004e-88		1.9768	4.64036e-36		1.84585	1.43156e-159		-	-		FR	-	-	-	-	-	-
TraesCS1A01G299100LC	Nucleolar and spindle-associated protein 1	1A	319887845	257.047	up		1.27976	1.00887e-07		1.67476	1.29893e-25		1.93575	3.43769e-84		1.94796	2.61933e-34		1.8141	4.93802e-151		-	-		FR	-	-	-	-	-	-
TraesCS1A01G178000	Transmembrane and coiled-coil domain-containing protein 4	1A	321395029	2.31576	up		-	-		-	-		-	-		1.31533	0.0387936		-	-		-	-		FR	-	-	-	-	-	-
TraesCS1A01G178700	SAUR-like auxin-responsive protein family	1A	323204776	29.0586	up		1.09106	7.59522e-05		-	-		1.3596	1.5396e-32		1.04529	1.44289e-08		1.13167	1.17302e-48		-	-		FR	-	-	-	-	-	-
TraesCS1A01G302000LC	Conserved peptide upstream open reading frame 50	1A	323205220	4.35562	up		-	-		-	-		1.21182	5.85957e-09		1.41628	0.000100908		1.14432	2.16238e-16		-	-		FR	-	-	-	-	-	-
TraesCS1A01G304100LC	Unknown protein	1A	327017035	46.3893	up		-	-		-	-		-	-		1.01799	6.76379e-07		-	-		-	-		FR	-	-	-	-	-	-
TraesCS1A01G182100	Pectinesterase	1A	328713962	105.974	up		-	-		1.10621	3.48575e-23		1.4296	9.37298e-95		1.28473	8.87428e-32		1.26493	1.59563e-144		-	-		FR	-	-	-	-	-	-
TraesCS1A01G182300	ATP-dependent zinc metalloprotease FtsH	1A	329246840	67.5615	up		-	-		1.08067	2.02326e-16		1.18851	2.79649e-48		-	-		1.07392	1.25174e-82		-	-		FR	-	-	-	-	-	-
TraesCS1A01G182600	F-box family protein	1A	330686906	23.2651	up		2.44233	6.83506e-12		2.85981	6.96115e-32		2.94112	4.39854e-83		3.03016	1.9683e-33		2.85549	1.83044e-163		-	-		FR	-	-	-	-	-	-
TraesCS1A01G186100	Glutathione S-transferase	1A	337300646	711.697	up		3.6053	7.78715e-43		3.83957	7.28679e-99		4.07312	2.73462e-278		4.02847	6.49359e-109		3.97225	0		-	-		FR	-	-	-	-	-	-			1		1
TraesCS1A01G186300	Glutathione S-transferase	1A	337653974	44.5041	up		3.97739	1.02287e-20		4.60202	1.85755e-51		4.54645	2.00354e-136		4.10044	5.00643e-50		4.39382	4.14045e-268		-	-		FR	-	-	-	-	-	-			1		1
TraesCS1A01G186400	Glutathione S-transferase	1A	337655366	322.11	up		5.3959	2.47247e-41		5.71045	9.39712e-98		5.84582	3.56895e-262		6.21372	2.61138e-114		5.85557	0		-	-		FR_DEG	-	-1.02342	-1.04927	-	-	-			1		1
TraesCS1A01G186500	Glutathione S-transferase	1A	337657365	139.25	up		3.78347	2.65523e-36		3.9062	8.73724e-82		4.01632	5.7471e-214		4.25838	1.44154e-93		4.00445	0		-	-		FR	-	-	-	-	-	-			1		1
TraesCS1A01G186600	Glutathione S-transferase	1A	337677451	643.045	up		5.70761	1.12088e-46		6.05546	2.26933e-107		6.27428	2.10944e-294		6.24147	2.5981e-117		6.17134	0		-	-		FR_DEG	-	-1.02776	-1.01373	-	-	-			1		1
TraesCS1A01G186700	Glutathione S-transferase	1A	337703102	271.658	up		3.49168	5.37893e-45		3.35326	3.40698e-89		3.5744	7.36711e-251		3.78563	3.63926e-111		3.55427	0		-	-		FR	-	-	-	-	-	-			1		1
TraesCS1A01G186800	Glutathione S-transferase	1A	337775913	168.274	up		4.14001	2.53846e-24		4.31624	1.50213e-55		4.53296	2.49919e-155		4.33111	2.88919e-58		4.41559	1.41926e-297		-	-		FR_DEG	-	-1.00208	-	-	-	-			1		1
TraesCS1A01G187000	Glutathione s-transferase, putative	1A	337947842	35.2606	up		1.93442	0.00376784		2.21206	1.07895e-07		2.61919	1.03197e-25		3.21078	1.49436e-15		2.73135	1.15935e-53		-	-		FR_DEG	-	-1.46419	-1.91408	-	-1.22261	-			1		1
TraesCS1A01G187500	Oxygen-dependent choline dehydrogenase	1A	338587865	59.5654	up		-	-		1.03427	3.71133e-24		-	-		-	-		-	-		-	-		FR	-	-	-	-	-	-
TraesCS1A01G314000LC	origin recognition complex subunit 3	1A	339483828	37.4917	up		-	-		-	-		-	-		1.0233	1.98765e-17		-	-		-	-		FR	-	-	-	-	-	-
TraesCS1A01G315100LC	Isoflavone synthase 2	1A	341587691	25.2365	up		1.60446	1.10573e-12		1.67317	2.65313e-29		1.65972	4.90984e-69		1.297	2.1408e-19		1.55029	3.78589e-131		-	-		FR	-	-	-	-	-	-						1
TraesCS1A01G189300	Alpha/beta-Hydrolases superfamily protein	1A	342433544	81.4669	up		-	-		1.10645	1.27748e-15		1.28042	6.99845e-50		1.18805	1.18559e-17		1.16817	9.91905e-87		-	-		FR	-	-	-	-	-	-
TraesCS1A01G192800	PLATZ transcription factor	1A	348398565	147.766	up		1.83162	5.78128e-15		2.2439	2.9626e-45		2.35825	1.14332e-123		2.30366	1.83983e-47		2.25563	6.70134e-228		-	-		FR	-	-	-	-	-	-
TraesCS1A01G195700	Lysine-specific demethylase	1A	353625763	188.538	up		1.17326	3.96338e-05		1.72083	1.59923e-20		1.94524	1.2889e-64		2.08902	9.10479e-30		1.83061	1.67305e-109		-	-		FR	-	-	-	-	-	-
TraesCS1A01G198500	zinc finger B-box protein	1A	356474336	329.939	up		1.42258	1.57607e-08		1.87719	7.08536e-29		2.2151	2.87696e-99		2.08127	2.08648e-35		2.0251	5.19734e-163		-	-		FR	-	-	-	-	-	-
TraesCS1A01G199200	PLAC8 family protein	1A	357788262	27.4301	up		2.66889	7.86762e-13		2.52035	6.84065e-28		2.90235	1.4285e-84		3.53744	5.15343e-40		2.86391	1.30711e-161		-	-		FR	-	-	-	-	-	-
TraesCS1A01G203600	Chitinase	1A	365492203	639.196	up		7.04405	4.44191e-105		6.43371	1.39745e-212		6.86824	0		6.64532	4.8349e-216		6.7241	0		-	-		FR	-	-	-	-	-	-				1
TraesCS1A01G203700	Chitinase	1A	365507409	266.533	up		-	-		1.14129	7.88979e-08		1.5978	6.16218e-35		1.53318	2.71309e-13		1.36122	5.84744e-51		-	-		FR	-	-	-	-	-	-				1
TraesCS1A01G336700LC	Retrovirus-related Pol polyprotein from transposon TNT 1-94	1A	366118141	71.4241	up		2.48752	3.44418e-09		2.75465	2.15765e-22		3.1578	1.24669e-72		3.3458	1.32174e-32		3.05736	8.11918e-139		-	-		FR	-	-	-	-	-	-
TraesCS1A01G206100	RING/FYVE/PHD zinc finger superfamily protein	1A	368711527	8.0568	up		1.09471	0.0111707		1.07992	3.48334e-05		1.39912	5.82724e-19		1.2767	1.43898e-06		1.28369	4.17001e-32		-	-		FR	-	-	-	-	-	-
TraesCS1A01G206200	Cytochrome c-type biogenesis protein CcmE	1A	368745827	48.5008	up		1.47489	7.54712e-07		2.29431	3.00355e-30		2.46605	8.11041e-88		2.39014	5.91483e-33		2.29644	1.49855e-149		-	-		FR	-	-	-	-	-	-
TraesCS1A01G206800	Cyclin-dependent protein kinase inhibitor SMR1	1A	368831472	22.5337	up		1.09205	4.05658e-05		1.02978	1.62949e-09		1.14063	1.09455e-27		-	-		1.09604	2.91254e-52		-	-		FR	-	-	-	-	-	-
TraesCS1A01G338600LC	Metallo-beta-lactamase-like	1A	368981285	25.049	up		1.15836	0.00231162		2.01439	1.64736e-16		2.15338	1.422e-46		1.95407	3.85617e-16		1.97706	8.71652e-81		-	-		FR	-	-	-	-	-	-
TraesCS1A01G207900	U-box domain-containing family protein	1A	369579376	4.18154	up		1.70895	0.00653206		1.14699	0.00122586		1.77934	1.09175e-14		1.66806	1.75046e-05		1.66243	1.17727e-26		-	-		FR	-	-	-	-	-	-
TraesCS1A01G208100	Kinase family protein	1A	369990656	2.92381	up		-	-		-	-		1.6663	7.59601e-09		-	-		1.04923	8.3524e-09		-	-		FR	-	-	-	-	-	-
TraesCS1A01G208200	Expansin protein	1A	369996881	1.80829	up		-	-		-	-		2.15976	1.47615e-05		2.51954	0.00212306		2.17993	2.8108e-11		-	-		FR	-	-	-	-	-	-
TraesCS1A01G209500	Myosin-H heavy chain	1A	372227938	2.10811	up		-	-		1.32971	0.0111817		1.51232	1.49174e-06		-	-		1.18031	4.13364e-09		-	-		FR	-	-	-	-	-	-
TraesCS1A01G210400	Trehalose 6-phosphate phosphatase	1A	372639120	123.696	up		1.15987	0.00126897		1.89972	8.21494e-17		2.10115	1.6919e-50		1.89213	8.09634e-17		1.90641	1.45071e-82		-	-		FR	-	-	-	-	-	-
TraesCS1A01G211100	Flavin-containing monooxygenase	1A	374054708	26.4505	up		-	-		-	-		1.4678	1.24862e-15		-	-		1.06913	2.62687e-16		-	-		FR	-	-	-	-	-	-
TraesCS1A01G211500	Hexosyltransferase	1A	374214038	197.601	up		4.25581	5.53696e-28		4.97854	1.99274e-74		4.81481	2.08999e-185		4.67975	1.71873e-71		4.74271	0		-	-		FR	-	-	-	-	-	-
TraesCS1A01G214000	Transposon protein	1A	377207986	11.8531	up		-	-		-	-		1.0497	6.11409e-16		-	-		-	-		-	-		FR	-	-	-	-	-	-
TraesCS1A01G215100	RING/U-box superfamily protein	1A	380261963	18.0796	up		-	-		1.09351	1.75269e-07		1.47334	6.01952e-31		1.09702	1.17792e-07		1.2168	4.18483e-41		-	-		FR	-	-	-	-	-	-
TraesCS1A01G217100	PRA1 family protein	1A	385271360	15.6438	up		2.95766	3.27753e-08		3.15404	6.64418e-23		3.51752	3.24218e-67		3.44946	6.53645e-24		3.3954	7.94261e-121		-	-		FR_DEG	-	-1.10982	-	-	-	-
TraesCS1A01G218100	Ethylene-responsive transcription factor, putative	1A	386479231	26.4554	up		3.86584	2.15499e-14		3.49343	4.73765e-31		3.91094	6.63098e-93		4.31097	4.43221e-37		3.86489	6.38539e-176		-	-		FR	-	-	-	-	-	-
TraesCS1A01G218400	Zinc import ATP-binding protein ZnuC	1A	387022761	209.456	up		1.09257	3.33434e-05		1.68835	5.34246e-23		1.91581	6.25946e-73		1.81532	1.41001e-26		1.761	3.39027e-120		-	-		FR	-	-	-	-	-	-
TraesCS1A01G218600	Phospholipase a1-chloroplastic-like	1A	387197991	4.22182	up		-	-		1.12721	0.0104009		1.28077	1.51236e-06		2.06358	2.8575e-05		1.32797	3.29561e-13		-	-		FR	-	-	-	-	-	-
TraesCS1A01G219200	Homeobox associated leucine zipper protein	1A	387840337	18.5003	up		-	-		-	-		1.15872	1.4759e-24		1.16653	9.98288e-11		1.01855	8.08709e-41		-	-		FR	-	-	-	-	-	-
TraesCS1A01G219500	Sugar transporter, putative	1A	388160269	3.11283	up		2.00058	0.00274038		3.01756	8.6615e-11		2.68737	1.52412e-20		2.60298	5.04033e-08		2.67885	9.09765e-43		-	-		FR	-	-	-	-	-	-
TraesCS1A01G219700	Transcription elongation factor SPT5	1A	388829644	1.86034	up		-	-		-	-		1.19581	0.0248884		-	-		-	-		-	-		FR	-	-	-	-	-	-
TraesCS1A01G219900	Leucine--tRNA ligase	1A	388837409	26.409	up		1.72979	1.94944e-10		1.55506	1.32895e-21		1.55207	2.12974e-49		1.54404	1.0254e-19		1.54797	1.04848e-97		-	-		FR	-	-	-	-	-	-
TraesCS1A01G220000	ethylene-responsive transcription factor	1A	388849046	5.8432	down		-1.0139	0.00473435		-	-		-	-		-	-		-	-		-	-		FR	-	-	-	-	-	-
TraesCS1A01G221400	Metalloendoproteinase 1, putative	1A	390638794	22.2494	up		2.08842	1.16297e-10		2.10177	7.99133e-26		2.21406	9.95942e-68		1.9167	5.20353e-22		2.10014	2.5517e-123		-	-		FR	-	-	-	-	-	-
TraesCS1A01G221700	Alpha/beta hydrolase related protein	1A	391235428	16.8067	up		1.14237	9.7869e-05		1.16963	2.69371e-10		1.2492	1.29132e-28		1.32708	8.90422e-13		1.22384	7.90347e-55		-	-		FR	-	-	-	-	-	-
TraesCS1A01G228100	Phosphatase 2C family protein	1A	399242681	24.3304	up		-	-		1.01721	5.14179e-07		-	-		1.28076	1.33019e-10		-	-		-	-		FR	-	-	-	-	-	-
TraesCS1A01G230400	UDP-glucuronate decarboxylase protein 6	1A	403023005	901.874	up		-	-		1.03764	1.73596e-24		1.25715	2.20607e-88		1.2574	1.40578e-35		1.15883	2.3182e-153		-	-		FR	-	-	-	-	-	-
TraesCS1A01G230500	Alpha/beta-Hydrolases superfamily protein	1A	403026892	3.86038	up		-	-		1.3083	0.00067168		1.37671	1.09727e-10		-	-		1.18278	1.41048e-16		-	-		FR	-	-	-	-	-	-
TraesCS1A01G366600LC	Long-chain-alcohol oxidase FAO2	1A	405518971	2.21126	up		-	-		2.43239	0.00025602		2.41522	4.52701e-11		1.62545	0.0110762		2.25264	7.26923e-19		-	-		FR	-	-	-	-	-	-
TraesCS1A01G232500	50S ribosomal protein L2	1A	405868910	4.74591	up		1.66927	0.0213083		1.71199	0.000163979		2.60834	4.82882e-21		4.49449	2.84963e-14		2.55471	7.10357e-38		-	-		FR	-	-	-	-	-	-
TraesCS1A01G235200	Threonine--tRNA ligase	1A	415634919	733.828	up		6.12143	1.39868e-50		6.86302	3.52697e-131		7.07425	0		7.14012	4.13781e-142		6.95018	0		-	-		FR_DEG	-	-1.37127	-1.21307	-	-	-
TraesCS1A01G235300	Phosphatidylinositol N-acetylglucosaminyltransferase subunit Y	1A	415642008	4.3986	up		2.87446	0.000708431		2.59592	3.06141e-08		2.81493	6.31508e-25		2.34545	3.92259e-08		2.68619	3.7975e-45		-	-		FR	-	-	-	-	-	-
TraesCS1A01G235800	L-lactate dehydrogenase	1A	417398128	8.16907	up		-	-		1.57718	0.000320561		1.26547	5.01466e-07		1.39715	0.000494365		1.2762	2.51053e-13		-	-		FR_DEG	-	-	-1.39466	-	-	-
TraesCS1A01G238700	L-lactate dehydrogenase	1A	425255499	566.409	up		1.63698	1.69182e-08		1.8377	3.65552e-21		1.98681	3.25857e-61		2.11594	5.37567e-28		1.95968	1.47211e-105		-	-		FR_DEG	-	-1.0177	-1.16457	-	-	-
TraesCS1A01G238800	Calcium binding protein	1A	425680687	70.5374	up		-	-		-	-		-	-		1.15813	3.60503e-11		-	-		-	-		FR	-	-	-	-	-	-		1
TraesCS1A01G239400	Cytochrome P450	1A	426728773	45.0917	up		4.20002	1.80481e-28		4.35997	6.7583e-67		4.12494	3.20395e-168		4.2571	4.94952e-70		4.13592	0		-	-		FR	-	-	-	-	-	-
TraesCS1A01G239500	Serine/threonine-protein kinase	1A	426872830	19.2121	up		2.62685	7.70456e-10		3.51978	1.43875e-31		3.55026	6.65851e-84		3.1507	8.41798e-30		3.32502	3.87288e-153		-	-		FR	-	-	-	-	-	-
TraesCS1A01G241100	DUF4228 domain protein	1A	428663705	8.24029	up		2.55888	0.000363618		2.85597	3.3694e-11		3.43583	1.86271e-35		3.66187	1.20288e-15		3.2218	8.84665e-64		-	-		FR_DEG	-	-1.10207	-1.09155	-	-	-
TraesCS1A01G242700	V-type proton ATPase subunit C 1	1A	430613125	2.10176	up		3.347	0.00109263		3.60203	4.46818e-08		4.15964	7.55514e-26		4.22139	5.68787e-11		3.98822	2.11111e-48		-	-		FR_DEG	-	-1.0659	-	-	-	-
TraesCS1A01G243400	ATP-dependent RNA helicase	1A	431780840	16.8308	up		3.41857	1.21185e-06		4.42058	4.50984e-20		4.09495	3.54673e-55		4.34815	1.60294e-21		4.08196	1.56018e-102		-	-		FR_DEG	-	-1.38481	-1.03104	-	-	-
TraesCS1A01G244200	RNA polymerase II C-terminal domain phosphatase-like protein	1A	432537249	37.1638	up		1.98452	9.02778e-18		2.05575	5.31577e-42		2.16216	3.7453e-109		1.91987	1.25022e-37		2.07222	2.13162e-214		2.51559	0.0200006		FR	-	-	-	-	-	-
TraesCS1A01G246300	Cytochrome P450 family protein	1A	436421137	65.0575	up		-	-		1.23044	1.16257e-15		1.43885	5.54672e-52		1.44231	2.54711e-21		1.32862	1.83654e-90		-	-		FR	-	-	-	-	-	-
TraesCS1A01G246400	Mitochondrial carrier	1A	436422893	331.69	up		-	-		1.38255	3.29624e-23		1.63929	1.82733e-80		1.51298	7.88124e-28		1.48448	3.2605e-128		-	-		FR	-	-	-	-	-	-
TraesCS1A01G246500	Leucine-rich repeat receptor-like protein kinase	1A	436429224	85.5874	up		1.56317	2.71887e-11		1.42123	9.0691e-20		1.70176	1.72505e-69		1.62811	5.24704e-26		1.5994	3.18229e-118		-	-		FR	-	-	-	-	-	-
TraesCS1A01G246600	Argininosuccinate synthase	1A	436435965	836.316	up		-	-		1.12201	4.82569e-74		1.17287	1.63137e-201		1.16053	3.51947e-79		1.1358	0		-	-		FR	-	-	-	-	-	-
TraesCS1A01G388400LC	Gag-Pol polyprotein	1A	438369004	3.36186	up		-	-		1.03181	0.0071112		1.45802	1.32613e-10		-	-		1.20087	1.1927e-14		-	-		FR	-	-	-	-	-	-
TraesCS1A01G388500LC	30S ribosomal protein S4	1A	438369915	7.91437	up		-	-		1.04947	0.000390287		1.44976	2.8196e-16		1.26679	9.43816e-06		1.22199	3.91112e-23		-	-		FR	-	-	-	-	-	-
TraesCS1A01G248000	DNA-directed RNA polymerase subunit beta'	1A	440029850	53.7028	up		5.00931	2.37779e-15		6.21632	6.52492e-46		5.78661	7.77354e-125		5.55399	3.49865e-48		5.76063	5.61274e-234		-	-		FR_DEG	-1.14584	-1.44176	-1.2406	-	-	-
TraesCS1A01G248700	CASP-like protein	1A	440800854	24.0835	up		2.70166	2.83066e-14		2.33315	6.48517e-24		2.6092	2.32668e-74		2.5329	1.15178e-30		2.52252	1.56031e-139		-	-		FR	-	-	-	-	-	-
TraesCS1A01G249800	Endo-1,3;1,4-beta-D-glucanase	1A	441797720	6.07846	up		-	-		-	-		1.02478	0.0185951		-	-		-	-		-	-		FR	-	-	-	-	-	-				1
TraesCS1A01G250000	Chitinase	1A	441841791	14.0462	up		5.91634	4.93851e-14		5.60372	8.32791e-26		5.7457	1.41472e-66		4.58612	4.872e-28		5.3296	5.18287e-129		-	-		FR	-	-	-	-	-	-				1
TraesCS1A01G393900LC	Cilia- and flagella-associated protein 36	1A	443702636	8.21782	up		3.53664	8.26497e-07		3.5257	1.16821e-19		3.02851	1.0473e-42		2.94255	6.58808e-19		3.1386	7.91165e-90		-	-		FR	-	-	-	-	-	-
TraesCS1A01G251900	Eukaryotic aspartyl protease family protein, putative	1A	443703297	23.1773	up		3.49671	1.29429e-14		3.53793	2.93867e-40		3.30398	2.75033e-94		3.05504	1.6399e-37		3.31306	1.04001e-185		-	-		FR	-	-	-	-	-	-
TraesCS1A01G253600	Pyrophosphate-energized vacuolar membrane proton pump	1A	445508700	6.94346	up		3.7562	1.02974e-05		3.40242	1.92267e-12		4.33075	2.84216e-40		3.58488	2.05912e-16		3.97505	4.57742e-73		-	-		FR_DEG	-	-1.04568	-	-	-	-
TraesCS1A01G253900	Cytochrome P450 family protein	1A	445541462	63.1894	up		1.54793	1.82578e-18		1.50732	1.29979e-36		1.48833	2.86973e-86		1.52314	1.67024e-35		1.49929	2.78301e-180		-	-		FR	-	-	-	-	-	-
TraesCS1A01G257000	Alpha/beta-Hydrolases superfamily protein	1A	449507067	34.8035	up		1.06989	0.000132113		-	-		-	-		1.11395	3.10626e-09		-	-		-	-		FR	-	-	-	-	-	-
TraesCS1A01G257200	ATP-dependent zinc metalloprotease FtsH	1A	449518414	468.651	up		2.71607	3.04261e-18		3.45419	5.44348e-59		3.81136	1.15561e-178		3.59672	6.19108e-64		3.58049	1.58934e-304		-	-		FR_DEG	-	-1.11366	-	-	-	-
TraesCS1A01G257300	Glycosyltransferase	1A	449555197	178.689	up		1.2034	8.03787e-08		1.46512	1.54993e-22		1.67767	3.51186e-73		1.5091	2.99396e-24		1.54973	2.62873e-120		-	-		FR	-	-	-	-	-	-
TraesCS1A01G257500	Alpha/beta-Hydrolases superfamily protein	1A	449665160	16.4258	up		3.44599	1.72831e-13		2.4844	2.32159e-25		2.82725	3.9313e-72		3.45272	6.01065e-31		2.91924	1.01435e-147		-	-		FR	-	-	-	-	-	-
TraesCS1A01G399000LC	ATP-dependent RNA helicase DHH1	1A	449665902	5.34426	up		4.0142	6.35476e-07		2.55148	1.53506e-12		2.82505	6.73552e-32		3.44669	6.34264e-13		2.95807	2.31348e-65		-	-		FR	-	-	-	-	-	-
TraesCS1A01G257700	F-box family protein	1A	449805941	27.8165	up		6.54108	6.42911e-15		7.2584	7.16494e-37		6.94523	1.00709e-84		7.60479	1.75332e-40		7.09863	6.84519e-181		-	-		FR_DEG	-1.22417	-1.55613	-1.40235	-	-	-
TraesCS1A01G399100LC	protein FLC EXPRESSOR	1A	449806235	19.4833	up		6.0769	9.67923e-13		7.07502	1.55966e-34		6.76446	6.99029e-79		7.04108	2.70885e-34		6.82525	7.41378e-165		-	-		FR_DEG	-1.18437	-1.5182	-1.30283	-	-	-
TraesCS1A01G259500	NBS-LRR-like resistance protein	1A	452753442	62.1413	up		-	-		1.20935	5.99362e-22		1.42495	2.50767e-74		1.39387	2.72417e-28		1.31795	8.89125e-125		-	-		FR	-	-	-	-	-	-
TraesCS1A01G259600	Receptor-like kinase	1A	452758833	373.614	up		1.13457	9.53884e-22		1.1002	1.41302e-41		1.17756	4.02979e-118		1.18605	3.51099e-48		1.13747	1.29723e-228		-	-		FR	-	-	-	-	-	-
TraesCS1A01G400400LC	Integrator complex subunit 9	1A	452759876	105.006	up		1.18198	2.1644e-16		1.19416	4.89129e-34		1.24449	5.40038e-91		1.2483	3.55345e-37		1.20004	2.79699e-177		-	-		FR	-	-	-	-	-	-
TraesCS1A01G259900	Serine/threonine-protein kinase	1A	453071837	71.3397	up		2.25708	1.19184e-13		3.06688	1.39006e-48		3.2667	1.21937e-135		3.1637	4.33274e-52		3.08735	1.60314e-246		-	-		FR	-	-	-	-	-	-
TraesCS1A01G402400LC	Auxin-inducible protein	1A	454741587	3.55607	up		3.43644	3.63399e-05		2.96395	2.4667e-09		3.21526	8.71456e-25		4.07611	4.63832e-14		3.32395	6.00607e-51		-	-		FR	-	-	-	-	-	-
TraesCS1A01G261100	F-box family protein	1A	455040417	3.05115	up		3.55666	0.000659452		4.41887	2.52433e-11		4.69996	3.55582e-31		4.45254	1.5077e-11		4.46655	8.25808e-58		-	-		FR_DEG	-	-1.39656	-	-	-	-
TraesCS1A01G263100	Ethylene-responsive transcription factor	1A	458510479	5.13082	up		3.95342	4.67335e-05		5.56476	2.87349e-19		5.29125	5.04708e-43		5.58406	1.95103e-19		5.27982	5.1484e-87		-	-		FR_DEG	-1.6373	-1.59109	-1.64869	-	-	-
TraesCS1A01G263900	Pectinesterase	1A	459300718	10.9296	up		1.16663	0.00340034		1.56639	1.18876e-09		1.63167	1.23758e-24		1.5856	2.1462e-09		1.55385	4.46294e-47		-	-		FR	-	-	-	-	-	-
TraesCS1A01G264400	Receptor-like kinase	1A	459948921	39.6314	up		1.83344	4.22975e-11		2.42754	1.55388e-37		2.51228	7.16019e-102		2.33261	2.74101e-36		2.40038	1.55523e-185		-	-		FR	-	-	-	-	-	-
TraesCS1A01G265200	Bidirectional sugar transporter SWEET	1A	460860062	70.0272	up		1.42217	1.92929e-09		1.66986	4.46411e-26		1.65101	1.11791e-62		1.54228	3.61308e-22		1.62607	2.97277e-126		-	-		FR	-	-	-	-	-	-
TraesCS1A01G265600	Wound-induced protease inhibitor	1A	461337577	870.665	up		3.09673	1.51545e-50		2.85837	4.13423e-89		2.8832	4.67898e-228		2.84225	1.22908e-88		2.88573	0		3.27887	3.0244e-07		FR	-	-	-	-	-	-
TraesCS1A01G265700	Wound-induced protease inhibitor	1A	461351278	246.395	up		3.27116	2.59575e-34		2.62651	1.31773e-47		2.76008	4.96565e-131		2.69741	1.99489e-50		2.75779	1.84713e-252		-	-		FR	-	-	-	-	-	-
TraesCS1A01G265800	Wound-induced protease inhibitor	1A	461356734	182.806	up		1.72401	1.57859e-17		1.36441	3.84751e-23		1.3265	1.63304e-53		1.04844	4.29928e-14		1.31325	5.74115e-104		-	-		FR	-	-	-	-	-	-
TraesCS1A01G265900	Wound-induced protease inhibitor	1A	461372710	94.398	up		4.17391	3.7552e-41		3.84891	7.62654e-82		3.69353	9.89284e-197		3.65547	5.99557e-76		3.75951	0		4.52491	0.000221794		FR	-	-	-	-	-	-
TraesCS1A01G269600	Protein NRT1/ PTR FAMILY 5.5	1A	463958196	36.7701	up		-	-		-	-		1.11191	2.16575e-40		-	-		1.00959	3.75531e-72		-	-		FR	-	-	-	-	-	-
TraesCS1A01G269700	cysteine-rich RLK (RECEPTOR-like protein kinase) 28	1A	463958835	7.86948	up		1.03072	0.00268175		1.21336	4.83949e-08		1.18438	3.82241e-17		-	-		1.1603	2.79724e-35		-	-		FR	-	-	-	-	-	-
TraesCS1A01G269800	Pre-mRNA-splicing factor SYF1	1A	463959467	8.05504	up		-	-		-	-		1.03561	2.51824e-13		-	-		-	-		-	-		FR	-	-	-	-	-	-
TraesCS1A01G270300	Aminotransferase	1A	464249663	393.83	up		-	-		1.11164	4.71828e-26		1.44155	7.84706e-107		1.4273	2.61335e-42		1.30079	9.57897e-177		-	-		FR	-	-	-	-	-	-
TraesCS1A01G270700	Subtilisin-like protease	1A	464809425	239.538	up		-	-		-	-		1.02954	1.26251e-57		-	-		-	-		-	-		FR	-	-	-	-	-	-
TraesCS1A01G410600LC	cytochrome P450, family 86, subfamily C, polypeptide 3	1A	464836578	3.06637	down		-1.2231	0.0364755		-	-		-	-		-	-		-	-		-	-		FR	-	-	-	-	-	-
TraesCS1A01G270800	Kinase family protein	1A	464837011	37.814	down		-1.00635	4.94429e-06		-1.09183	5.08628e-14		-	-		-	-		-	-		-	-		FR	-	-	-	-	-	-
TraesCS1A01G270900	transmembrane protein, putative (DUF1218)	1A	464901177	65.9946	up		4.74261	7.28924e-05		3.6944	1.72215e-06		4.12954	3.78205e-19		4.35344	7.14824e-09		4.1518	6.26412e-38		-	-		FR	-	-	-	-	-	-
TraesCS1A01G271000	transmembrane protein, putative (DUF1218)	1A	464911386	9.73733	up		5.05137	1.41425e-06		4.73148	8.29424e-14		4.02828	6.96811e-26		5.28985	3.54255e-14		4.38596	1.99066e-57		-	-		FR	-	-	-	-	-	-
TraesCS1A01G271700	transmembrane protein, putative (DUF1218)	1A	465281933	38.0811	up		-	-		1.35017	1.06918e-15		1.58427	5.32359e-50		1.56553	8.87194e-20		1.42475	5.41615e-86		-	-		FR	-	-	-	-	-	-
TraesCS1A01G272300	Ethylene-responsive transcription factor	1A	465495667	38.2698	up		4.15599	2.46946e-19		5.51748	1.73896e-47		5.11319	3.94907e-126		5.32525	2.70421e-49		5.11104	1.80498e-253		-	-		FR	-	-	-	-	-	-
TraesCS1A01G411600LC	Parvalbumin alpha	1A	465520749	44.4291	up		2.85889	1.56726e-08		3.9735	2.24151e-30		4.33112	2.97925e-86		4.74851	1.07642e-36		4.14848	3.61749e-163		-	-		FR_DEG	-	-1.01409	-	-	-	-
TraesCS1A01G273500	Soluble inorganic pyrophosphatase	1A	467184517	240.313	up		-	-		1.26374	2.82925e-09		1.09477	5.81872e-17		1.70134	6.79112e-16		1.14967	6.2181e-37		-	-		FR	-	-	-	-	-	-
TraesCS1A01G273600	Receptor-like protein kinase	1A	467191086	77.1633	up		2.75757	1.38258e-18		2.687	2.11961e-36		3.02236	6.13445e-112		3.04966	1.737e-45		2.93614	2.1666e-225		-	-		FR	-	-	-	-	-	-
TraesCS1A01G413600LC	Testis- and ovary-specific PAZ domain-containing protein 1	1A	467194350	39.1075	up		2.86858	0.000275534		2.71652	1.99746e-08		2.80906	7.5735e-22		2.41474	4.59147e-07		2.72831	2.1398e-37		-	-		FR_DEG	-1.29896	-1.88368	-1.64532	-	-	-
TraesCS1A01G274800	U-box domain-containing family protein	1A	468847621	44.4012	up		1.54698	3.09935e-16		1.61316	7.48747e-39		1.63926	7.62263e-94		1.7267	1.18851e-40		1.62419	1.78097e-190		-	-		FR	-	-	-	-	-	-
TraesCS1A01G275900	NAC-domain protein	1A	471261563	4.03503	up		4.37567	9.36691e-08		4.66047	1.91099e-17		4.49556	3.87581e-40		4.20759	1.8241e-14		4.44032	2.57716e-82		-	-		FR	-	-	-	-	-	-
TraesCS1A01G276200	Glucan endo-1,3-beta-glucosidase, putative	1A	471480701	21.1453	up		-	-		-	-		-	-		1.01244	2.12725e-09		-	-		-	-		FR	-	-	-	-	-	-
TraesCS1A01G277400	Cytochrome P450	1A	472550276	39.3502	up		1.69368	1.51628e-08		1.42396	3.99278e-13		1.48755	2.73081e-34		1.50213	9.80905e-14		1.49507	5.26984e-70		-	-		FR	-	-	-	-	-	-
TraesCS1A01G278800	HXXXD-type acyl-transferase family protein	1A	474430832	119.659	up		-	-		-	-		1.11708	0.00459589		-	-		1.07478	2.96028e-05		-	-		FR	-	-	-	-	-	-
TraesCS1A01G420500LC	Pentafunctional AROM polypeptide	1A	474430893	38.5209	up		-	-		-	-		1.14277	0.000817232		-	-		1.08183	1.373e-06		-	-		FR	-	-	-	-	-	-
TraesCS1A01G279300	Phosphate transporter	1A	475309489	115.812	up		-	-		1.00038	1.51583e-15		1.2904	2.21633e-61		1.31115	6.94069e-26		1.16984	2.35732e-102		-	-		FR	-	-	-	-	-	-
TraesCS1A01G279800	O-fucosyltransferase family protein	1A	477014827	141.019	up		-	-		-	-		-	-		1.13562	4.29591e-18		-	-		-	-		FR	-	-	-	-	-	-
TraesCS1A01G280400	Phosphatidylinositol:ceramide inositolphosphotransferase	1A	477735711	158.101	up		-	-		1.46614	9.11305e-21		1.72334	1.23526e-70		1.63704	7.60289e-26		1.57071	9.46306e-115		-	-		FR	-	-	-	-	-	-
TraesCS1A01G423600LC	P-loop containing nucleoside triphosphate hydrolases superfamily protein	1A	477739232	10.075	up		1.2237	0.01209		1.20198	5.39786e-05		1.95977	2.37704e-27		1.48227	2.26839e-07		1.67274	1.4031e-39		-	-		FR	-	-	-	-	-	-
TraesCS1A01G282800	Legume-specific protein	1A	480750171	11.3178	up		1.31156	0.00143896		1.50127	8.34232e-10		1.71687	5.66281e-30		1.32225	6.01002e-09		1.55981	6.67443e-50		-	-		FR	-	-	-	-	-	-
TraesCS1A01G283100	Glycerol-3-phosphate acyltransferase	1A	480808719	12.6369	up		1.30773	0.0175697		1.99196	3.45666e-09		2.28039	3.08494e-29		2.36166	4.27754e-12		2.21119	5.18656e-53		-	-		FR_DEG	-	-1.08532	-	-	-	-
TraesCS1A01G284900	Chitinase	1A	482328443	331.168	up		1.64559	6.47997e-20		1.78487	2.33223e-48		1.77474	1.32019e-119		1.72106	2.17614e-45		1.75731	1.48266e-200		-	-		FR	-	-	-	-	-	-				1
TraesCS1A01G289800	Anthranilate phosphoribosyltransferase	1A	486750893	4.07161	up		-	-		-	-		1.0418	8.91831e-06		1.2682	0.00121454		1.06367	7.21522e-12		-	-		FR	-	-	-	-	-	-
TraesCS1A01G289900	Factor in the germline alpha	1A	486816907	5.36224	up		2.13526	0.000774216		1.93847	1.09489e-07		1.83595	5.34726e-18		2.39309	1.27543e-09		1.97706	5.41047e-38		-	-		FR	-	-	-	-	-	-
TraesCS1A01G290100	G1/S-specific cyclin-E protein	1A	486896764	7.59374	up		2.2389	5.51993e-06		1.59726	1.03104e-08		1.31863	1.65371e-16		1.20283	4.46266e-06		1.40793	2.80375e-34		-	-		FR	-	-	-	-	-	-
TraesCS1A01G290200	cytochrome P450, family 98, subfamily A, polypeptide 8	1A	486953458	7.83897	up		3.10364	1.23249e-06		3.39303	2.30508e-16		2.93526	1.21553e-38		2.63923	1.0622e-13		2.97223	5.57875e-76		-	-		FR	-	-	-	-	-	-
TraesCS1A01G290400	Blue copper protein	1A	487010512	25.7547	up		6.25283	8.83368e-13		5.95841	1.12062e-25		6.60872	2.85522e-72		5.96375	2.12982e-28		6.3902	1.71998e-140		-	-		FR_DEG	-	-1.4397	-1.27132	-	-	-						1
TraesCS1A01G291800	Peptide methionine sulfoxide reductase MsrB	1A	487607236	13.0207	up		5.34667	6.52621e-10		4.70558	4.4705e-20		4.78334	7.95848e-49		4.30543	4.74533e-18		4.69575	6.25639e-102		-	-		FR	-	-	-	-	-	-
TraesCS1A01G292000	CTD small phosphatase-like protein	1A	487725419	22.024	up		1.176	6.33622e-07		1.02441	2.48581e-10		1.11422	1.13229e-27		1.01404	3.84836e-10		1.08561	2.09538e-57		-	-		FR	-	-	-	-	-	-
TraesCS1A01G292500	Cytochrome P450 family protein	1A	488097571	3.58762	up		1.55032	0.00668334		1.80775	2.11983e-06		1.08731	1.16665e-06		1.11613	0.00488567		1.25212	1.68483e-16		-	-		FR	-	-	-	-	-	-
TraesCS1A01G437600LC	cotton fiber protein	1A	490314817	38.7133	up		3.55176	1.02047e-13		4.26338	5.22343e-38		4.35581	3.47916e-101		4.46927	9.39904e-40		4.27973	3.90091e-197		-	-		FR	-	-	-	-	-	-
TraesCS1A01G295300	Ammonium transporter	1A	490411508	51.3702	up		3.86872	2.24351e-19		4.16042	1.95195e-49		4.42626	4.94463e-138		4.55215	4.50478e-55		4.30235	3.43403e-261		-	-		FR	-	-	-	-	-	-
TraesCS1A01G437700LC	Chorismate synthase	1A	490411613	28.5584	up		3.95556	5.80042e-15		4.01929	5.16799e-36		4.58212	1.11432e-102		4.74743	5.07785e-40		4.36038	4.43371e-198		-	-		FR	-	-	-	-	-	-						1
TraesCS1A01G438600LC	intracellular protein transporter	1A	491146874	4.0164	up		1.86826	0.00149608		2.69387	3.39431e-09		2.8193	1.27614e-24		1.73992	1.43085e-05		2.44872	1.89129e-42		-	-		FR	-	-	-	-	-	-
TraesCS1A01G296300	Receptor protein kinase, putative	1A	491148417	371.547	up		1.68091	2.27545e-14		2.0246	1.82229e-41		2.20248	3.95325e-122		2.08176	7.27623e-44		2.07989	4.39111e-220		-	-		FR	-	-	-	-	-	-
TraesCS1A01G298300	tRNA (guanine-N(7)-)-methyltransferase	1A	493266689	3.58855	up		2.75014	0.00837072		4.40868	2.26018e-12		4.75866	6.17703e-35		4.82835	1.06225e-14		4.54204	5.27572e-65		-	-		FR_DEG	-1.5242	-1.68469	-1.61535	-	-	-
TraesCS1A01G298600	WRKY transcription factor	1A	493500537	122.155	up		6.01992	5.66999e-26		6.06008	1.07517e-65		6.53033	1.47977e-189		6.57958	1.49847e-72		6.39953	0		-	-		FR_DEG	-	-1.27174	-1.02178	-	-	-
TraesCS1A01G298900	TOM1-like protein 2	1A	493815618	182.514	up		1.66235	5.56286e-07		1.6097	3.9495e-13		1.72961	1.768e-36		1.57325	1.61462e-12		1.65491	3.30231e-70		-	-		FR	-	-	-	-	-	-
TraesCS1A01G300000	U-box domain-containing protein	1A	494799445	83.1057	up		-	-		1.21255	5.44584e-20		1.20324	9.95976e-49		1.25585	1.94253e-21		1.15209	1.19878e-92		-	-		FR	-	-	-	-	-	-
TraesCS1A01G300300	Non-specific lipid-transfer protein	1A	495284126	77.8771	up		2.07561	1.06731e-10		2.02723	4.99817e-21		2.0309	1.06199e-50		1.93107	1.67575e-18		2.03172	4.02957e-103		-	-		FR	-	-	-	-	-	-				1
TraesCS1A01G301100	WRKY family transcription factor	1A	495578649	10.9206	up		-	-		-	-		-	-		1.08768	2.20236e-05		-	-		-	-		FR	-	-	-	-	-	-
TraesCS1A01G301300	Extra-large G-like protein, putative (DUF3133)	1A	495695407	3.09352	up		2.86784	0.00300411		4.27513	1.12913e-12		3.55346	4.18621e-22		3.97774	4.0461e-11		3.75429	6.453e-50		-	-		FR_DEG	-	-1.05769	-	-	-	-
TraesCS1A01G302100	Sulfotransferase	1A	496088754	7.59054	up		1.8703	0.0020234		1.02093	0.00328925		1.03413	6.48254e-07		1.13769	0.00113288		1.10897	3.56114e-15		-	-		FR	-	-	-	-	-	-
TraesCS1A01G302400	Protein PHYTOCHROME KINASE SUBSTRATE 1	1A	496169400	12.0072	up		-	-		-	-		-	-		1.09318	4.02205e-09		-	-		-	-		FR	-	-	-	-	-	-
TraesCS1A01G303100	Cytochrome P450-like protein	1A	496631341	97.0608	up		2.09658	1.32198e-16		2.45172	2.37375e-44		2.73832	2.34251e-138		2.76097	1.6131e-56		2.61691	2.82e-255		-	-		FR	-	-	-	-	-	-
TraesCS1A01G304200	Protein kinase-like protein	1A	497503762	155.594	up		2.80612	1.81324e-19		3.37274	4.1289e-55		3.89669	3.01117e-181		3.74502	7.13208e-68		3.64081	0		-	-		FR	-	-	-	-	-	-
TraesCS1A01G304900	Xyloglucan galactosyltransferase KATAMARI1-like protein	1A	497760515	66.711	up		-	-		1.43809	2.73076e-14		1.80906	4.24271e-54		1.55094	8.3098e-17		1.59918	1.07041e-85		-	-		FR	-	-	-	-	-	-
TraesCS1A01G305400	Ribosomal protein L34e superfamily protein	1A	498047044	34.0957	up		1.33767	9.77922e-07		1.86483	2.30433e-24		2.02045	6.21585e-69		1.92812	1.01489e-25		1.88492	4.72461e-127		-	-		FR	-	-	-	-	-	-
TraesCS1A01G450000LC	zinc finger (C3HC4-type RING finger) family protein	1A	498047822	9.58503	up		1.15835	0.00456693		1.83168	1.54876e-11		1.76713	1.94997e-26		1.84409	4.08855e-11		1.75637	9.23043e-54		-	-		FR	-	-	-	-	-	-
TraesCS1A01G309500	Nbs-lrr resistance protein, putative	1A	500363900	55.7332	up		2.48299	1.813e-22		2.71382	1.87177e-54		2.86146	1.40686e-139		3.04368	1.16026e-58		2.76788	2.7705e-274		2.03882	0.0355574		FR	-	-	-	-	-	-
TraesCS1A01G310600	Aldehyde dehydrogenase	1A	501035063	16.4048	up		2.45276	3.50828e-08		2.46099	1.64241e-15		2.42225	1.44354e-40		2.32462	8.23539e-16		2.42376	1.09928e-83		-	-		FR	-	-	-	-	-	-
TraesCS1A01G311100	Polygalacturonase	1A	502804557	30.8089	up		1.06648	0.000100352		1.05047	1.28691e-09		1.11499	6.25069e-25		1.09429	3.3816e-10		1.08763	1.12534e-48		-	-		FR	-	-	-	-	-	-
TraesCS1A01G312000	Adenine phosphoribosyltransferase-like protein, putative (DUF2358)	1A	503379576	9.37712	down		-	-		-1.20133	2.54395e-09		-	-		-	-		-	-		-	-		FR	-	-	-	-	-	-
TraesCS1A01G459000LC	SOSS complex subunit B-like protein	1A	504250334	7.03816	up		1.08782	0.00446237		-	-		-	-		1.02029	9.0333e-06		-	-		-	-		FR	-	-	-	-	-	-
TraesCS1A01G312300	Calcium-transporting ATPase	1A	504270808	100.543	up		3.73217	1.19654e-32		3.36609	2.24069e-58		3.74968	5.14209e-174		3.91984	4.55519e-75		3.70668	0		-	-		FR	-	-	-	-	-	-
TraesCS1A01G312400	Glycerol-3-phosphate dehydrogenase [NAD(+)]	1A	504313050	23.8115	up		1.17378	0.000521749		1.12824	9.65983e-08		1.17455	2.25422e-19		1.19226	2.55135e-08		1.17237	2.69805e-39		-	-		FR	-	-	-	-	-	-
TraesCS1A01G312700	'putative beta-1,3-glucanase	1A	504612655	11.9223	up		1.23587	2.93174e-05		1.46527	6.79331e-12		1.46241	4.20335e-28		1.53136	5.41555e-12		1.42266	1.7208e-56		-	-		FR	-	-	-	-	-	-				1
TraesCS1A01G313900	Metacaspase	1A	505481100	56.4147	up		1.2183	1.09736e-07		1.25825	8.63532e-17		1.628	2.40556e-66		1.3084	2.16906e-18		1.42582	7.4438e-104		-	-		FR	-	-	-	-	-	-
TraesCS1A01G314300	Ethylene-responsive factor-like transcription factor	1A	505924970	109.166	up		-	-		1.04758	1.03273e-17		1.14389	4.16185e-51		1.03501	4.92293e-17		1.0477	3.06163e-88		-	-		FR	-	-	-	-	-	-
TraesCS1A01G463700LC	Unknown protein	1A	507825675	31.4501	up		6.38836	2.22623e-13		7.45913	2.48656e-36		7.91768	5.39249e-102		7.93496	4.19599e-41		7.69891	2.52254e-200		-	-		FR_DEG	-	-1.26962	-1.08375	-	-	-
TraesCS1A01G322000	RING/U-box superfamily protein	1A	512665553	2.62069	up		-	-		3.04306	0.0150834		4.09859	2.26789e-08		2.96779	0.0204195		3.55146	1.44026e-12		-	-		FR_DEG	-	-2.92084	-	-	-	-
TraesCS1A01G322900	NB-ARC domain-containing disease resistance protein	1A	513648264	35.1969	up		2.7533	2.77812e-13		3.58933	4.50835e-45		3.55743	8.26541e-108		3.35855	9.22635e-40		3.45149	1.7484e-208		-	-		FR	-	-	-	-	-	-
TraesCS1A01G473500LC	NB-ARC domain containing protein	1A	513652341	8.85609	up		2.58417	3.84279e-07		1.8604	3.90874e-12		2.00675	5.87624e-32		2.48804	6.79797e-17		2.11284	1.19062e-68		-	-		FR	-	-	-	-	-	-
TraesCS1A01G323000	NB-ARC domain-containing disease resistance protein	1A	513660646	101.533	up		1.53389	1.0089e-09		1.89585	2.72492e-29		1.96442	1.74223e-79		1.95398	6.56014e-32		1.90237	9.51266e-142		-	-		FR	-	-	-	-	-	-
TraesCS1A01G323400	Sulfite reductase [NADPH] hemoprotein beta-component	1A	513735375	933.516	up		-	-		1.15375	6.14086e-28		1.30821	5.7292e-89		1.41829	5.29125e-42		1.23954	6.42733e-149		-	-		FR	-	-	-	-	-	-
TraesCS1A01G325800	p-loop containing nucleoside triphosphate hydrolases superfamily protein	1A	516558475	45.9167	up		3.16046	2.38773e-25		2.03878	9.01639e-29		2.43583	1.00212e-92		2.23001	1.25532e-30		2.37058	2.18514e-167		2.58012	0.0262096		FR	-	-	-	-	-	-
TraesCS1A01G328800	Ethylene-responsive transcription factor	1A	517519806	2.16492	up		3.24926	0.00115245		3.78632	1.86594e-09		3.67389	1.60356e-21		3.68818	4.7508e-09		3.66892	3.35055e-44		-	-		FR_DEG	-	-1.0626	-	-	-	-
TraesCS1A01G329500	Tyrosine decarboxylase	1A	518472561	20.7549	up		2.15041	0.000412704		2.99647	1.51696e-14		3.37021	2.78799e-45		3.81781	1.69347e-21		3.2247	5.11892e-82		-	-		FR_DEG	-	-1.35713	-1.26426	-	-	-
TraesCS1A01G482300LC	myosin XI D	1A	518472704	7.15097	up		2.40426	0.00340915		3.04681	2.77703e-10		3.29131	9.45576e-30		3.9563	7.1856e-14		3.28154	1.11896e-55		-	-		FR_DEG	-	-1.41637	-1.34521	-	-	-
TraesCS1A01G331400	2-oxoglutarate (2OG) and Fe(II)-dependent oxygenase superfamily protein	1A	520393462	4.37716	up		-	-		-	-		-	-		1.01586	0.00306797		-	-		-	-		FR	-	-	-	-	-	-
TraesCS1A01G332000	Sodium/myo-inositol cotransporter 2	1A	520763139	4.95187	up		1.73398	0.00814473		2.23095	8.5279e-09		2.61654	7.89457e-25		2.31937	1.34405e-08		2.38914	2.80394e-44		-	-		FR	-	-	-	-	-	-
TraesCS1A01G332800	Calcium-transporting ATPase	1A	521256436	18.1546	up		2.02558	7.75095e-05		1.49196	1.25443e-05		2.12088	3.3472e-26		2.64687	8.09532e-16		2.09473	1.49644e-49		-	-		FR_DEG	-	-	-	-	-1.06358	-
TraesCS1A01G336100	28 kDa heat-and acid-stable phosphoprotein, putative	1A	522964516	115.191	up		1.47074	8.83403e-06		2.19388	3.79345e-24		2.42729	1.22086e-72		2.30787	9.96938e-27		2.23384	4.38987e-123		-	-		FR	-	-	-	-	-	-
TraesCS1A01G337900	Gamma-glutamyl phosphate reductase	1A	527179418	19.5332	up		1.61166	0.000190554		1.76198	8.69834e-11		2.26849	2.50319e-41		2.54727	2.03195e-19		2.18778	9.22824e-74		-	-		FR	-	-	-	-	-	-
TraesCS1A01G338700	VQ motif-containing protein	1A	528102139	10.8357	up		-	-		-	-		-	-		-	-		1.80738	0.0324522		-	-		FR	-	-	-	-	-	-
TraesCS1A01G339200	glucan synthase-like 3	1A	529242437	6.68654	up		-	-		-	-		1.22596	9.35569e-15		1.03607	4.02388e-05		1.07737	1.30179e-24		-	-		FR	-	-	-	-	-	-
TraesCS1A01G494100LC	Disease resistance protein (NBS-LRR class) family	1A	529783965	74.947	up		-	-		-	-		-	-		1.01845	1.22675e-28		-	-		-	-		FR	-	-	-	-	-	-
TraesCS1A01G494600LC	Receptor-kinase, putative	1A	530160070	4.07201	up		2.31933	3.74101e-05		2.0535	3.0369e-08		1.98458	2.26966e-20		2.07025	2.59637e-07		2.00082	4.19097e-40		-	-		FR	-	-	-	-	-	-
TraesCS1A01G340100	ATP-dependent chaperone ClpB	1A	530257081	40.9069	down		-	-		-1.0578	1.73555e-08		-	-		-	-		-	-		-	-		FR	-	-	-	-	-	-
TraesCS1A01G340300	Receptor-like protein kinase	1A	530515580	20.7307	up		2.66454	7.56224e-17		2.72289	8.2884e-37		3.36425	8.22249e-111		3.16112	1.55963e-44		3.09776	4.27968e-214		-	-		FR	-	-	-	-	-	-
TraesCS1A01G341200	Avr9/Cf-9 rapidly elicited protein	1A	530883539	3.23439	up		-	-		-	-		1.55526	3.08954e-10		1.15894	0.0099444		1.2377	4.72642e-13		-	-		FR	-	-	-	-	-	-
TraesCS1A01G341900	IQ domain-containing protein	1A	531281088	4.12405	up		-	-		-	-		-	-		1.72668	0.000510793		-	-		-	-		FR	-	-	-	-	-	-
TraesCS1A01G342000	Peroxidase	1A	531366926	4.33542	up		-	-		2.74989	9.25968e-08		2.93387	2.12138e-21		3.76376	5.96149e-11		2.70353	1.66018e-40		-	-		FR	-	-	-	-	-	-			1	1
TraesCS1A01G342500	Phosphotransferase	1A	531603599	1063.61	up		-	-		1.0391	4.12246e-26		1.16151	2.13047e-80		1.27531	8.3242e-39		1.10989	5.98563e-144		-	-		FR	-	-	-	-	-	-
TraesCS1A01G342600	Receptor-like protein kinase	1A	531607409	787.809	up		1.39563	1.24838e-16		1.69789	2.77906e-49		1.85515	3.94533e-146		1.91153	5.68855e-62		1.78226	5.0765e-264		-	-		FR	-	-	-	-	-	-
TraesCS1A01G342800	Short-chain dehydrogenase/reductase family protein	1A	531645591	7.65776	up		4.99777	1.92344e-08		5.55105	1.3318e-20		5.73246	2.14447e-54		5.47812	2.67723e-20		5.58974	3.34829e-108		-	-		FR	-	-	-	-	-	-
TraesCS1A01G342900	ABC(ATP-binding) family transporter	1A	531682418	340.776	up		1.83356	1.85173e-24		2.06065	9.5528e-63		2.27416	1.55279e-190		2.15584	1.00596e-68		2.14892	0		-	-		FR	-	-	-	-	-	-					1
TraesCS1A01G343000	ATP-binding cassette transporter subfamily A member	1A	531717106	304.84	up		3.94324	8.44052e-57		4.02509	2.27329e-126		4.27623	0		4.50071	7.95922e-153		4.23872	0		-	-		FR	-	-	-	-	-	-
TraesCS1A01G343300	Auxin-responsive protein	1A	531877396	7.95673	up		1.4543	0.00590973		-	-		-	-		-	-		-	-		-	-		FR	-	-	-	-	-	-
TraesCS1A01G347000	Late embryogenesis abundant hydroxyproline-rich glycoprotein	1A	533211924	76.0021	up		5.20801	1.17441e-33		5.19514	4.64614e-81		5.27229	3.26099e-202		5.20342	7.38741e-84		5.26233	0		-	-		FR	-	-	-	-	-	-
TraesCS1A01G347200	Glycosyltransferase	1A	533257092	17.9599	up		-	-		-	-		-	-		1.17355	1.22301e-13		-	-		-	-		FR	-	-	-	-	-	-
TraesCS1A01G347400	Glycosyltransferase	1A	533323356	12.4984	up		1.01361	0.00263788		-	-		1.06587	1.15965e-15		1.00544	1.24116e-06		1.01691	2.88602e-30		-	-		FR	-	-	-	-	-	-
TraesCS1A01G348800	Cytochrome P450	1A	534050126	69.6673	up		5.04513	1.18765e-24		4.68215	8.0813e-60		4.95292	1.20838e-155		5.20702	5.79269e-66		4.94283	0		-	-		FR	-	-	-	-	-	-
TraesCS1A01G350400	Heat shock transcription factor family protein	1A	535311666	122.931	up		5.00089	4.60739e-35		4.93405	1.6959e-80		5.07527	7.14664e-211		4.87011	5.37474e-81		4.97701	0		-	-		FR	-	-	-	-	-	-
TraesCS1A01G351600	Cytochrome P450 family protein, expressed	1A	536067154	54.2902	up		3.24751	3.3804e-16		3.33501	8.82157e-38		3.63587	1.16176e-112		3.96037	2.55815e-49		3.60388	4.82227e-212		-	-		FR_DEG	-	-1.0055	-	-	-	-
TraesCS1A01G506800LC	Microtubule-actin cross-linking factor 1	1A	536068034	16.9004	up		4.87536	3.52591e-10		3.69256	8.37214e-24		3.78412	4.12808e-68		4.17399	2.32612e-27		3.87647	6.12973e-132		-	-		FR	-	-	-	-	-	-
TraesCS1A01G508900LC	NBS-LRR-like resistance protein	1A	537072352	6.42862	up		-	-		-	-		1.06114	8.2335e-13		1.06339	9.48204e-06		1.00203	5.07958e-23		-	-		FR	-	-	-	-	-	-
TraesCS1A01G354000	NBS-LRR-like resistance protein	1A	537081890	11.0883	up		4.55144	9.07573e-08		4.61198	8.47796e-20		4.97344	7.59682e-50		5.43026	1.85016e-22		4.93571	3.64255e-99		-	-		FR_DEG	-	-1.1532	-1.19769	-	-	-
TraesCS1A01G354100	NBS-LRR-like resistance protein	1A	537085606	3.16538	up		3.62825	3.54962e-05		4.16287	1.9369e-13		4.52254	7.43793e-39		4.42302	3.11703e-15		4.31141	4.48844e-72		-	-		FR_DEG	-	-1.27579	-1.29372	-	-	-
TraesCS1A01G354200	NBS-LRR-like resistance protein	1A	537090209	14.7863	up		6.22571	1.95567e-13		6.13582	3.07359e-26		6.99092	1.87092e-84		6.8922	4.90334e-33		6.72905	5.63795e-163		-	-		FR	-	-	-	-	-	-
TraesCS1A01G355300	Pathogenesis-related protein PR-4	1A	537966440	285.801	up		6.10394	3.07998e-74		6.27356	2.41145e-157		6.0245	0		6.00532	1.21073e-143		6.05163	0		5.69767	4.26696e-11		FR	-	-	-	-	-	-				1
TraesCS1A01G356300	Serine/threonine-protein kinase	1A	539425582	9.0159	up		2.07113	2.76276e-06		2.37184	8.85533e-17		2.27021	1.63379e-42		2.51499	2.11253e-18		2.30091	4.93498e-80		-	-		FR	-	-	-	-	-	-
TraesCS1A01G356600	Serine/threonine-protein kinase	1A	539720659	2.14544	up		-	-		-	-		-	-		1.46025	0.00796451		-	-		-	-		FR	-	-	-	-	-	-
TraesCS1A01G358100	WRKY transcription factor	1A	540191128	50.5428	up		6.06274	4.74188e-22		7.54973	1.43792e-48		6.34953	3.49723e-146		7.17931	3.71601e-48		6.70238	4.82018e-272		-	-		FR	-	-	-	-	-	-
TraesCS1A01G358400	WRKY transcription factor	1A	540286426	82.8988	up		6.25897	3.63992e-40		5.65594	1.24628e-108		6.10407	2.04981e-250		6.83697	3.02456e-83		6.08199	0		9.22198	0.00397977		FR	-	-	-	-	-	-
TraesCS1A01G359100	Kinase family protein	1A	540627349	26.0923	up		2.0827	2.6808e-07		2.50071	7.48119e-22		2.65885	1.01023e-60		2.43112	8.13583e-21		2.53328	2.20688e-111		-	-		FR	-	-	-	-	-	-
TraesCS1A01G359700	Protein kinase-like protein	1A	541146410	26.3562	up		5.44132	2.77987e-14		4.73623	9.75241e-45		4.49821	1.74311e-89		4.93132	1.11413e-33		4.57013	6.9674e-186		-	-		FR	-	-	-	-	-	-
TraesCS1A01G361000	DUF1230 family protein	1A	541983707	43.9008	up		-	-		-	-		-	-		1.0887	6.52462e-14		-	-		-	-		FR	-	-	-	-	-	-
TraesCS1A01G361100	Exostosin-2	1A	541988485	459.144	up		2.33118	6.46348e-35		2.42893	4.28717e-77		2.68659	8.02974e-237		2.64868	4.63346e-92		2.59087	0		-	-		FR	-	-	-	-	-	-
TraesCS1A01G362900	Serine/threonine-protein kinase	1A	543642467	61.3647	up		4.65074	1.81932e-46		5.99735	9.01531e-80		5.31429	7.47334e-225		5.0304	9.96188e-85		5.29277	0		4.23305	5.94584e-07		FR	-	-	-	-	-	-
TraesCS1A01G364700	RNA polymerase sigma factor SigA	1A	544377729	34.6852	up		1.04082	0.000521749		1.52592	1.32704e-14		1.52205	6.78664e-37		1.16357	1.11236e-09		1.39267	2.52238e-63		-	-		FR	-	-	-	-	-	-
TraesCS1A01G364800	Pectin lyase-like superfamily protein	1A	544389267	41.8942	up		1.36218	3.12678e-11		1.62574	3.31061e-31		1.2853	2.73424e-50		1.05999	1.5856e-14		1.30744	1.23173e-105		-	-		FR	-	-	-	-	-	-
TraesCS1A01G518800LC	Alpha-ketoglutarate-dependent dioxygenase FTO	1A	544390118	9.48748	up		1.30918	0.000164174		1.58672	4.21632e-12		1.29191	8.06773e-20		-	-		1.20336	3.22811e-37		-	-		FR	-	-	-	-	-	-
TraesCS1A01G365100	Phospholipase D	1A	544465437	11.8919	up		1.69693	0.0199663		1.89744	1.76194e-05		1.42636	2.87008e-07		-	-		1.522	4.94882e-15		-	-		FR_DEG	-	-	1.08454	-	1.89381	-
TraesCS1A01G365300	Pectin lyase-like superfamily protein	1A	544492733	2.99677	down		-	-		-1.15214	0.00377658		-	-		-	-		-	-		-	-		FR	-	-	-	-	-	-
TraesCS1A01G367000	Protein kinase-like	1A	545751851	47.4779	up		2.91672	9.22766e-08		4.38998	1.79669e-33		4.9877	4.55174e-100		5.03418	5.32792e-39		4.69514	5.17116e-177		-	-		FR_DEG	-1.40069	-1.76214	-1.50558	-	-	-
TraesCS1A01G367100	Protein kinase-like	1A	545776963	17.2637	up		3.71032	2.21717e-07		4.39465	1.07956e-24		4.45753	1.97901e-64		4.32662	4.00801e-24		4.31852	5.35433e-118		-	-		FR_DEG	-1.19739	-1.42892	-1.14711	-	-	-
TraesCS1A01G367200	Protein kinase-like	1A	545849619	11.5	up		2.30023	0.000444307		4.02512	7.26448e-19		4.08742	2.1132e-46		4.56547	7.48677e-19		3.98964	2.08205e-89		-	-		FR_DEG	-1.18011	-1.26133	-1.09657	-	-	-
TraesCS1A01G370400	Ethylene-responsive transcription factor	1A	547863783	3.07563	up		-	-		1.63507	0.00060151		1.64812	3.25867e-09		2.31607	1.73901e-06		1.79984	5.26534e-20		-	-		FR	-	-	-	-	-	-
TraesCS1A01G370600	Ethylene-responsive transcription factor	1A	547886642	15.4212	up		2.57932	8.24209e-05		3.62358	1.4018e-16		3.37781	1.03846e-39		3.99559	2.00285e-18		3.43516	1.72164e-78		-	-		FR_DEG	-	-1.11029	-	-	-	-
TraesCS1A01G370700	Ethylene-responsive transcription factor	1A	547907222	7.8492	up		2.47093	0.00204246		1.93325	6.0667e-06		2.37227	7.4762e-19		2.3979	1.40485e-07		2.23821	2.93388e-33		-	-		FR_DEG	-1.01451	-1.14421	-	-	-	-
TraesCS1A01G372200	AP2/B3 transcription factor family protein	1A	548772419	3.6056	up		4.16821	8.079e-07		3.95721	2.52102e-12		4.23292	2.92487e-34		4.44987	2.33643e-15		4.21076	3.79931e-71		-	-		FR	-	-	-	-	-	-
TraesCS1A01G372300	AP2/B3 transcription factor family protein	1A	548789227	32.9805	up		3.14608	1.78975e-12		2.98	2.52435e-27		3.35955	3.88346e-80		3.30113	9.57211e-31		3.21188	2.45562e-150		-	-		FR	-	-	-	-	-	-
TraesCS1A01G373000	Lipid phosphate phosphatase-like protein	1A	549312695	86.4481	up		-	-		1.12878	4.52597e-25		1.24667	5.69417e-75		1.26989	1.25787e-31		1.18727	4.03631e-135		-	-		FR	-	-	-	-	-	-
TraesCS1A01G373200	RING/U-box superfamily protein	1A	549418213	17.9777	up		2.54677	2.60667e-10		2.74931	4.58022e-24		2.87928	3.79847e-67		2.87975	1.12744e-25		2.83189	7.96982e-129		-	-		FR	-	-	-	-	-	-
TraesCS1A01G374700	Protein kinase family protein	1A	549708384	38.6403	up		7.41657	4.77205e-20		7.79978	1.33506e-44		7.90861	1.32731e-114		8.04202	1.85007e-47		7.87644	9.89129e-239		-	-		FR	-	-	-	-	-	-
TraesCS1A01G375000	DUF1639 family protein	1A	549931845	10.8878	up		-	-		1.14886	2.39e-10		-	-		-	-		-	-		-	-		FR	-	-	-	-	-	-
TraesCS1A01G376500	F-box protein	1A	550621857	6.46349	up		-	-		-	-		1.51487	3.20235e-10		-	-		1.15141	1.01858e-12		-	-		FR	-	-	-	-	-	-
TraesCS1A01G530900LC	Glutamyl-tRNA(Gln) amidotransferase subunit A	1A	550724329	40.2839	up		1.84895	2.77919e-09		1.79096	9.05002e-19		1.49849	2.46903e-33		1.56503	7.88394e-15		1.60476	1.05298e-74		-	-		FR	-	-	-	-	-	-
TraesCS1A01G377900	Hexosyltransferase	1A	550967926	17.7033	up		3.48953	1.81743e-10		4.82649	3.43059e-24		4.47613	5.07207e-77		4.39109	1.34475e-29		4.38456	3.6136e-144		-	-		FR	-	-	-	-	-	-
TraesCS1A01G378500	DUF4228 domain protein	1A	551213061	15.6494	up		3.31362	3.99146e-07		3.8817	4.54792e-22		4.07373	1.10543e-61		4.61876	4.26187e-26		4.0753	1.02466e-116		-	-		FR_DEG	-	-1.31319	-1.23343	-	-	-
TraesCS1A01G379700	Myb transcription factor	1A	551591835	17.7063	up		2.70957	6.555e-06		4.39968	1.48673e-25		4.25301	6.76781e-63		4.59719	1.51714e-25		4.21802	1.60367e-121		-	-		FR_DEG	-1.24596	-1.3743	-1.20823	-	-	-
TraesCS1A01G380900	Protein DETOXIFICATION	1A	551874879	78.7475	up		-	-		1.04629	2.00883e-20		1.19209	1.11288e-63		1.14758	4.26448e-25		1.08686	2.03497e-105		-	-		FR	-	-	-	-	-	-
TraesCS1A01G381400	Avr9/Cf-9 rapidly elicited protein	1A	552119047	10.5661	up		1.6945	0.000665126		1.89654	3.8012e-09		1.66459	3.14076e-18		1.64792	1.98024e-07		1.6911	4.15978e-38		-	-		FR	-	-	-	-	-	-
TraesCS1A01G382200	GDSL esterase/lipase	1A	552950101	16.6934	up		-	-		1.65411	6.77168e-10		1.81334	1.13967e-27		1.95102	1.18625e-12		1.61677	7.36788e-46		-	-		FR	-	-	-	-	-	-
TraesCS1A01G383100	Cysteine protease	1A	553963585	5.19102	up		-	-		-	-		-	-		1.24355	0.0265639		-	-		-	-		FR	-	-	-	-	-	-
TraesCS1A01G537800LC	DUF4228 domain protein	1A	554007519	23.9527	up		6.79287	1.80365e-17		7.67592	8.62585e-45		7.57852	4.20137e-109		7.76322	7.01358e-46		7.4874	1.41306e-222		-	-		FR	-	-	-	-	-	-
TraesCS1A01G383700	Tropinone reductase-like protein	1A	554083570	13.9633	up		5.51737	7.32527e-12		4.49845	6.85701e-25		5.6837	1.27283e-61		5.66641	1.95589e-25		5.26915	6.23557e-122		-	-		FR	-	-	-	-	-	-
TraesCS1A01G383800	CASP-like protein	1A	554088659	24.0838	up		6.4735	1.21973e-16		3.15797	2.47897e-32		3.50273	4.68753e-82		3.7884	2.32902e-32		3.52355	7.82547e-162		-	-		FR	-	-	-	-	-	-
TraesCS1A01G384300	1-deoxy-D-xylulose-5-phosphate synthase	1A	554304216	53.3466	up		2.55941	2.17245e-12		2.85286	5.62954e-30		3.53534	4.18363e-100		3.33487	4.00606e-37		3.20879	1.92473e-183		-	-		FR	-	-	-	-	-	-
TraesCS1A01G542100LC	Ribulose bisphosphate carboxylase large chain	1A	554472100	41.2453	down		-	-		-	-		-	-		-1.11551	0.0118282		-	-		-	-		FR	-	-	-	-	-	-
TraesCS1A01G542200LC	Ribosomal RNA small subunit methyltransferase A	1A	554472131	29.6399	down		-	-		-	-		-	-		-1.1446	0.0206474		-	-		-	-		FR_DEG	-	-	-	-	1.16275	-
TraesCS1A01G385500	O-acyltransferase WSD1	1A	554830346	11.9475	up		1.27077	6.3971e-05		1.58032	1.0505e-12		1.55055	5.88027e-30		1.86963	9.64189e-16		1.58738	9.01266e-66		-	-		FR	-	-	-	-	-	-
TraesCS1A01G386500	Core-2/I-branching beta-1,6-N-acetylglucosaminyltransferase family protein	1A	555652919	134.487	up		7.29869	2.24031e-26		7.81147	3.79022e-65		7.46863	4.57609e-194		7.93748	6.53298e-69		7.54386	0		-	-		FR_DEG	-	-1.03701	-	-	-	-
TraesCS1A01G387600	MACPF domain-containing protein	1A	556297199	26.1848	up		1.43926	2.0034e-09		1.49573	1.73227e-21		1.48838	8.89298e-49		1.27932	2.13422e-15		1.42169	1.79981e-95		-	-		FR	-	-	-	-	-	-
TraesCS1A01G389700	Glyoxal oxidase	1A	557550870	12.2435	up		-	-		-	-		-	-		1.05125	0.0103248		-	-		-	-		FR	-	-	-	-	-	-
TraesCS1A01G390500	Protein PLANT CADMIUM RESISTANCE 2	1A	557989063	350.851	up		2.22879	7.98835e-35		2.49265	4.14334e-87		2.48444	2.30205e-217		2.49653	2.48361e-87		2.4413	0		-	-		FR	-	-	-	-	-	-
TraesCS1A01G391100	protein kinase family protein	1A	558321454	13.5609	up		4.2253	1.8057e-06		4.60301	3.949e-18		6.35087	1.32631e-64		5.0182	6.31292e-18		5.45585	3.54105e-101		-	-		FR_DEG	-	-1.33441	-	-	-	-
TraesCS1A01G556500LC	Pregnancy-specific beta-1-glycoprotein 1	1A	558481291	34.4583	down		-	-		-	-		-	-		-1.07323	0.0246047		-	-		-	-		FR_DEG	-	-	1.47297	-	2.21161	1.43599
TraesCS1A01G556700LC	pyrophosphorylase 1	1A	558484981	23.7368	down		-	-		-	-		-	-		-1.04882	0.000191374		-	-		-	-		FR	-	-	-	-	-	-
TraesCS1A01G392200	transcription factor-like protein	1A	558704271	2.98694	up		2.62737	0.00241787		4.57028	8.02284e-16		3.38493	4.03941e-22		3.60995	3.17205e-10		3.545	5.28229e-50		-	-		FR	-	-	-	-	-	-
TraesCS1A01G394100	Calcium-binding family protein	1A	560310083	38.3173	up		7.06182	3.47787e-20		5.9729	3.49271e-46		6.09121	2.58244e-121		7.14342	4.24728e-43		6.32883	7.73259e-229		7.86458	0.034488		FR	-	-	-	-	-	-		1
TraesCS1A01G394200	Transmembrane protein, putative	1A	560314109	9.78232	up		1.38311	2.62112e-05		1.54425	8.53891e-12		1.04173	2.11089e-16		1.13053	2.02829e-07		1.20765	2.77202e-40		-	-		FR	-	-	-	-	-	-
TraesCS1A01G394900	Cytochrome P450, putative	1A	560837362	661.087	up		8.53842	1.42662e-81		7.67719	1.50415e-186		8.41921	0		8.50998	5.45981e-179		8.27304	0		-	-		FR	-	-	-	-	-	-
TraesCS1A01G398200	Beta purothionin	1A	563608917	8.2042	up		-	-		-	-		2.77872	0.00357217		-	-		-	-		-	-		FR_DEG	-	-7.2821	-	-3.37763	-	-
TraesCS1A01G401800	WRKY transcription factor	1A	565291853	65.987	up		1.97705	2.19108e-09		2.58871	1.19216e-30		3.13869	8.99206e-109		2.99635	5.13476e-40		2.85419	4.17763e-181		-	-		FR	-	-	-	-	-	-
TraesCS1A01G573100LC	F-box domain containing protein	1A	565391587	136.411	up		6.97398	5.44641e-23		7.48987	1.15511e-66		7.56385	1.89968e-183		7.93791	2.79289e-66		7.54483	0		-	-		FR_DEG	-1.04123	-1.41543	-1.20396	-	-	-
TraesCS1A01G401900	Receptor-like kinase	1A	565420550	14.4334	up		1.2378	0.00013982		1.65575	3.09548e-14		1.67119	7.88067e-38		1.64149	1.8092e-15		1.6277	5.11334e-73		-	-		FR	-	-	-	-	-	-
TraesCS1A01G402400	Mitogen-activated protein kinase	1A	566009662	119.789	up		-	-		1.18852	1.50301e-20		1.23985	1.11072e-55		1.19079	3.44806e-21		1.1748	5.92953e-101		-	-		FR	-	-	-	-	-	-
TraesCS1A01G402500	GDP-mannose-3',5'-epimerase	1A	566108087	636.34	up		2.2598	3.93004e-40		2.19218	3.494e-77		2.38324	2.5104e-226		2.4427	1.31421e-94		2.34018	0		-	-		FR	-	-	-	-	-	-
TraesCS1A01G402600	Nodulin MtN3 family protein	1A	566123958	25.6735	up		6.44762	7.789e-14		7.67537	4.30789e-39		7.8031	8.15513e-101		7.85852	4.89841e-41		7.64864	3.46025e-202		-	-		FR_DEG	-	-1.15989	-1.10834	-	-	-
TraesCS1A01G403800	Chlorophyll a-b binding protein, chloroplastic	1A	566688720	318.894	down		-1.01222	0.00610151		-	-		-	-		-	-		-	-		-	-		FR	-	-	-	-	-	-
TraesCS1A01G404200	B12D protein	1A	567633795	107.842	up		1.53006	3.76343e-08		2.00432	1.9077e-27		2.06268	8.67025e-71		2.34627	3.31188e-36		2.03004	4.59494e-140		-	-		FR	-	-	-	-	-	-
TraesCS1A01G405400	RADIALIS-like transcription factor	1A	568398640	3.07317	down		-	-		-1.01932	0.00310046		-	-		-1.17772	0.000470427		-	-		-	-		FR	-	-	-	-	-	-
TraesCS1A01G410100	Blue copper	1A	571573872	3.38524	up		-	-		-	-		-	-		1.20165	0.0358876		-	-		-	-		FR	-	-	-	-	-	-
TraesCS1A01G410400	Calcium-binding site, putative	1A	571679825	64.7753	up		7.96186	2.48627e-21		9.00421	7.99843e-55		8.56674	2.45067e-124		8.91103	8.43433e-54		8.68332	2.6686e-264		-	-		FR_DEG	-1.06831	-1.37113	-1.12751	-	-	-		1
TraesCS1A01G410500	WRKY transcription factor	1A	571724649	27.93	up		3.00466	1.46134e-18		3.27049	1.59018e-44		2.9835	1.30432e-92		3.10046	4.2814e-38		3.0712	1.89214e-205		-	-		FR	-	-	-	-	-	-
TraesCS1A01G410600	WRKY transcription factor	1A	571743790	3.42909	up		4.25463	3.20818e-07		3.68905	1.61778e-11		4.18723	4.83063e-34		4.39151	2.68048e-15		4.08261	2.98046e-68		-	-		FR	-	-	-	-	-	-
TraesCS1A01G410700	WRKY transcription factor	1A	571787040	9.27269	up		5.1736	2.31832e-10		4.8404	5.06742e-19		4.66571	1.12485e-47		4.39793	1.15428e-17		4.63373	2.37503e-95		-	-		FR	-	-	-	-	-	-
TraesCS1A01G589000LC	Tetratricopeptide repeat (TPR)-like superfamily protein	1A	573242134	44.7419	up		5.88665	8.47578e-16		4.21156	3.29973e-31		4.90716	6.39234e-94		3.78094	2.5287e-27		4.53589	3.93224e-170		-	-		FR	-	-	-	-	-	-
TraesCS1A01G413400	3-ketoacyl-CoA synthase	1A	573242422	44.0994	up		5.85358	1.26434e-15		4.25231	1.93877e-31		5.02042	4.55721e-95		3.8284	9.7322e-28		4.60203	6.22614e-172		-	-		FR	-	-	-	-	-	-
TraesCS1A01G414000	histone deacetylase-like protein	1A	573636920	15.1353	up		-	-		1.11824	8.1833e-07		1.19414	2.40494e-18		1.08399	1.29474e-06		1.06412	1.73117e-30		-	-		FR	-	-	-	-	-	-
TraesCS1A01G414100	Flagellar biosynthesis protein flhA	1A	573691415	3.66322	up		4.35055	1.20109e-07		4.50556	3.79672e-16		3.79653	2.61245e-28		2.88314	9.7833e-08		3.8653	5.64528e-61		-	-		FR	-	-	-	-	-	-
TraesCS1A01G414500	2-oxoglutarate-dependent dioxygenase-related family protein	1A	573925774	16.8454	up		1.83911	3.61476e-06		1.78942	7.67159e-13		1.83282	3.75091e-34		1.81119	7.13777e-14		1.79691	5.52508e-65		-	-		FR	-	-	-	-	-	-
TraesCS1A01G414600	Glycerol-3-phosphate dehydrogenase [NAD(+)], cytoplasmic	1A	573930525	22.2453	up		2.42327	4.23297e-08		2.79978	4.50336e-23		3.2891	3.19541e-70		3.06812	1.5738e-26		3.03527	3.04032e-128		-	-		FR	-	-	-	-	-	-
TraesCS1A01G414700	Glycerol-3-phosphate dehydrogenase [NAD(+)], cytoplasmic	1A	573944097	52.1414	up		3.00506	9.62022e-14		3.12932	8.8352e-33		3.74907	9.04895e-107		3.41235	8.91436e-38		3.49147	1.37359e-192		-	-		FR	-	-	-	-	-	-
TraesCS1A01G592200LC	Galactoside 2-alpha-L-fucosyltransferase	1A	574481226	4.35407	up		-	-		2.11158	1.35184e-08		1.04424	1.05209e-05		1.56758	0.000158555		1.37552	7.65758e-16		-	-		FR_DEG	-1.64885	-	-	-	-	-
TraesCS1A01G416100	Calmodulin	1A	574657930	11.7648	up		4.02321	5.5426e-08		4.16219	4.09974e-21		4.23591	1.42329e-58		4.64238	1.36216e-22		4.24938	1.02081e-112		-	-		FR	-	-	-	-	-	-		1
TraesCS1A01G416700	Programmed cell death protein 4	1A	574938083	4.81637	down		-	-		-1.24935	2.0449e-06		-	-		-	-		-	-		-	-		FR	-	-	-	-	-	-
TraesCS1A01G417700	DUF1645 family protein	1A	575465416	38.5026	up		-	-		-	-		1.00547	1.43126e-38		-	-		-	-		-	-		FR	-	-	-	-	-	-
TraesCS1A01G417800	Cinnamoyl-CoA reductase	1A	575581118	39.6737	up		1.55782	2.1454e-05		2.46526	5.13289e-24		2.72395	2.02159e-71		2.81226	7.36389e-30		2.60675	1.80893e-132		-	-		FR	-	-	-	-	-	-
TraesCS1A01G421100	Transmembrane protein, putative	1A	577508918	7.42768	up		4.6686	5.93312e-07		5.5426	2.79467e-19		6.13658	1.95084e-58		6.1476	1.04391e-23		5.8855	3.93067e-108		-	-		FR_DEG	-	-1.593	-1.49705	-	-	-
TraesCS1A01G421900	WRKY transcription factor	1A	577820457	8.43372	up		1.98881	2.66989e-05		2.10553	7.98215e-13		2.16091	7.26594e-33		2.2834	1.2592e-14		2.13986	7.94644e-65		-	-		FR	-	-	-	-	-	-
TraesCS1A01G422600	Receptor-like protein kinase, putative,expressed	1A	578014399	72.0959	up		2.71421	9.42346e-26		3.1016	2.07058e-67		3.16865	7.31837e-177		3.00802	9.62405e-67		3.07965	0		3.81389	0.000639314		FR	-	-	-	-	-	-
TraesCS1A01G422700	Receptor-like protein kinase, putative,expressed	1A	578021876	41.7383	up		3.10578	1.15079e-20		3.96073	2.73291e-59		3.69238	3.50634e-145		3.31609	4.05053e-52		3.60258	4.2456e-275		3.35057	0.00814433		FR	-	-	-	-	-	-
TraesCS1A01G422800	Receptor-like protein kinase, putative,expressed	1A	578196407	30.4993	up		2.84041	2.22326e-14		3.16033	2.11566e-35		3.15254	1.10047e-84		2.99574	1.63601e-32		3.11843	1.99973e-177		-	-		FR	-	-	-	-	-	-
TraesCS1A01G422900	Glucan endo-1,3-beta-glucosidase 3	1A	578206146	246.263	up		2.35351	4.13645e-20		2.33049	3.45267e-40		2.20852	2.2691e-90		2.38803	4.80741e-42		2.28049	1.67804e-195		-	-		FR	-	-	-	-	-	-
TraesCS1A01G423800	Late embryogenesis abundant protein Lea14	1A	578922140	112.94	up		-	-		-	-		-	-		1.05706	7.55972e-08		-	-		-	-		FR	-	-	-	-	-	-
TraesCS1A01G424000	Glycosyltransferase	1A	578939457	160.287	up		5.98111	2.62061e-39		6.58225	4.65461e-101		6.59015	1.72211e-261		6.92858	5.51265e-98		6.61415	0		-	-		FR	-	-	-	-	-	-
TraesCS1A01G424200	Calcium-dependent protein kinase	1A	579296186	484.293	up		1.27965	2.93312e-15		1.35235	4.4133e-34		1.4107	3.60243e-92		1.33234	3.19644e-33		1.36161	2.90005e-183		-	-		FR	-	-	-	-	-	-		1
TraesCS1A01G425300	Amino acid transporter family protein	1A	580433889	4.34664	up		4.53284	8.76277e-07		4.81458	5.40789e-15		5.25812	5.91761e-44		5.13783	4.51532e-17		5.08812	1.11815e-86		-	-		FR	-	-	-	-	-	-
TraesCS1A01G426800	Polypyrimidine tract-binding-like protein, putative	1A	581506400	13.5004	up		3.51885	2.59396e-08		3.83685	1.6245e-22		4.19087	1.96606e-65		3.49563	6.14296e-24		3.88156	7.70652e-121		-	-		FR_DEG	-	-1.05855	-	-	-	-
TraesCS1A01G427200	Protein N-methyltransferase	1A	581589502	18.2049	down		-	-		-1.06771	1.12951e-10		-	-		-1.05258	2.81622e-10		-	-		-	-		FR	-	-	-	-	-	-
TraesCS1A01G427300	Leucine-rich repeat receptor-like protein kinase family protein	1A	581754084	25.0883	up		1.10719	0.0454826		1.78256	1.71753e-07		1.80554	5.0476e-18		1.69751	6.22618e-07		1.6606	7.76314e-32		-	-		FR	-	-	-	-	-	-
TraesCS1A01G428400	Tryptophan synthase alpha chain	1A	582276529	589.088	up		2.43431	3.09516e-24		2.92557	6.13874e-70		3.14942	8.31824e-203		3.11627	9.6795e-80		3.02042	0		-	-		FR	-	-	-	-	-	-
TraesCS1A01G429800	ATP-dependent zinc metalloprotease FtsH	1A	582841106	36.7625	up		3.81303	1.47711e-11		5.27821	1.178e-39		5.44491	7.42723e-96		5.25539	6.4904e-34		5.22316	6.83803e-185		-	-		FR_DEG	-1.13652	-1.12142	-	-	-	-
TraesCS1A01G429900	P-glycoprotein 11	1A	582842280	24.8253	up		4.23691	7.23669e-08		4.27044	2.85856e-28		4.34823	8.9417e-75		4.46947	1.36917e-29		4.37086	5.63138e-132		-	-		FR_DEG	-1.60366	-1.87401	-1.64503	-	-	-
TraesCS1A01G430000	ATP-dependent zinc metalloprotease FtsH	1A	582854682	84.3986	up		5.36371	5.39724e-16		7.32691	4.61382e-51		7.06794	3.18071e-111		5.89679	1.42601e-43		6.69425	9.81663e-232		-	-		FR_DEG	-1.46694	-1.11734	-1.04231	-	-	-
TraesCS1A01G430100	ATP-dependent zinc metalloprotease FtsH	1A	582857865	33.2329	up		4.35156	4.73381e-06		5.47291	3.85957e-26		5.65229	1.29392e-68		5.70486	1.59057e-25		5.59093	3.04533e-121		-	-		FR_DEG	-2.28832	-2.53742	-2.13073	-	-	-
TraesCS1A01G430200	ATP-dependent zinc metalloprotease FtsH	1A	582861748	221.998	up		2.97786	1.19787e-06		3.83887	1.81785e-22		4.13734	9.1661e-64		4.10401	1.92119e-25		4.00955	3.28627e-111		-	-		FR_DEG	-2.44747	-2.39835	-2.38462	-	-	-
TraesCS1A01G430300	Fructose-bisphosphate aldolase, cytoplasmic isozyme	1A	582862494	56.8857	up		3.10594	3.90729e-06		3.88923	7.93763e-22		3.93917	3.28689e-54		4.06392	3.11699e-23		3.92458	6.00391e-101		-	-		FR_DEG	-2.22838	-2.10855	-2.08257	-	-	-
TraesCS1A01G431100	Leucine-rich repeat receptor-like protein kinase family protein	1A	583527032	20.799	up		1.49429	8.23382e-07		1.28118	1.3822e-12		1.29007	1.04602e-30		1.26077	1.21824e-12		1.28223	3.97062e-58		-	-		FR	-	-	-	-	-	-
TraesCS1A01G431300	Type II proteinase inhibitor family protein	1A	583587304	20.2632	up		4.57284	1.44437e-21		3.61594	1.23433e-27		3.56886	5.51478e-69		3.08945	2.78915e-25		3.59805	3.3261e-146		4.66507	0.00926165		FR	-	-	-	-	-	-
TraesCS1A01G431400	Pathogen-related protein	1A	583604337	40.1203	up		3.06815	8.14877e-06		4.34044	2.42697e-23		3.78091	1.85437e-48		4.03649	2.47344e-22		3.94967	1.22927e-97		-	-		FR_DEG	-1.61425	-1.85277	-2.00584	-	-	-
TraesCS1A01G435100	Calmodulin, putative	1A	585690524	8.08016	up		4.05543	4.48891e-05		2.59073	3.28075e-07		2.9684	5.15853e-22		5.34782	8.24646e-17		2.86505	5.45783e-37		-	-		FR_DEG	-	-1.46389	-1.15013	-	-	-		1
TraesCS1A01G435200	Calcium binding protein	1A	585743067	6.65051	up		4.64921	4.31885e-08		3.15057	1.20084e-13		3.54208	2.74472e-34		2.58191	6.37085e-11		3.20709	5.44588e-64		-	-		FR_DEG	-1.15942	-1.19423	-1.00641	-	-	-		1
TraesCS1A01G435400	Cytochrome P450	1A	585843647	14.1646	up		6.99305	4.75092e-12		6.28764	1.38743e-19		7.08096	3.0686e-61		5.86234	3.77428e-17		6.76156	2.69204e-115		-	-		FR	-	-	-	-	-	-
TraesCS1A01G616000LC	Cytokinin riboside 5'-monophosphate phosphoribohydrolase	1A	586283866	26.2115	up		1.70508	1.1926e-08		1.45527	8.71327e-13		1.79775	1.3561e-44		2.27558	4.13708e-27		1.79104	3.10798e-94		-	-		FR	-	-	-	-	-	-
TraesCS1A01G616400LC	Adenine nucleotide alpha hydrolases-like superfamily protein	1A	586514605	9.53386	up		-	-		1.0431	2.10983e-06		-	-		-	-		-	-		-	-		FR	-	-	-	-	-	-
TraesCS1A01G620400LC	Cyclin-like protein	1A	588664186	4.17444	up		-	-		1.00385	0.00448157		1.12035	3.62744e-07		-	-		1.0283	8.90556e-12		-	-		FR	-	-	-	-	-	-
TraesCS1A01G629200LC	fimbrin 1	1A	590968018	2.80197	up		-	-		-	-		1.1706	0.000981232		-	-		-	-		-	-		FR	-	-	-	-	-	-
TraesCS1A01G443800	Pathogenesis-related protein 1	1A	591956461	6.87866	up		-	-		-	-		-	-		1.02134	0.0399339		-	-		-	-		FR	-	-	-	-	-	-				1
TraesCS1A01G444100	Response regulator	1A	592099463	36.0304	down		-	-		-1.00901	3.5078e-05		-	-		-	-		-	-		-	-		FR	-	-	-	-	-	-
TraesCS1A01G444900	Ring finger protein, putative	1A	592829981	3.61656	up		2.77124	0.000153437		1.95424	3.53998e-07		2.15203	5.27809e-19		1.62223	2.32914e-06		2.03696	1.50767e-37		-	-		FR	-	-	-	-	-	-
TraesCS1A01G446100	G1/S-specific cyclin-E protein	1A	593993109	12.4645	up		-	-		-	-		-	-		1.24534	0.00153569		-	-		-	-		FR	-	-	-	-	-	-
TraesCS1B01G001800	Phospholipid-transporting ATPase	1B	1430071	453.345	up		1.64984	1.4074e-06		1.67064	1.845e-13		1.92276	4.50541e-43		1.75876	7.83081e-15		1.80787	6.49341e-71		-	-		FR_DEG	-1.02665	-1.18024	-	-	-	-
TraesCS1B01G004600	Disease resistance protein (NBS-LRR class) family	1B	2752456	2.04763	up		-	-		-	-		2.36159	0.000189206		3.01443	0.00436807		2.16625	2.04748e-07		-	-		FR	-	-	-	-	-	-
TraesCS1B01G007100	Receptor protein kinase, putative	1B	4097641	54.0445	up		2.69391	0.00220998		3.07092	1.33667e-08		3.26246	2.46908e-23		3.18304	2.29713e-09		3.25118	1.85288e-45		4.24203	1.54896e-06		FR_DEG	-1.54835	-2.13935	-2.15348	-	-	-
TraesCS1B01G007800LC	Leucine-rich repeat receptor-like protein kinase family protein, putative	1B	4114705	13.8535	up		4.8658	1.8346e-05		6.18475	6.67059e-17		7.00664	3.24125e-53		7.24666	5.07088e-23		6.7599	6.15705e-99		-	-		FR_DEG	-	-2.26585	-2.3989	-	-	-
TraesCS1B01G007400	Leucine-rich repeat receptor-like protein kinase family protein, putative	1B	4150735	65.0653	up		3.93912	3.08263e-06		3.98603	1.53789e-14		3.83158	3.9752e-34		3.66307	6.26791e-13		3.83168	6.32657e-67		3.96563	7.16259e-07		FR_DEG	-1.5183	-2.06644	-1.89466	-	-	-
TraesCS1B01G008500	Receptor protein kinase, putative	1B	4506842	13.2312	up		-	-		1.78955	0.000486552		1.45122	1.57319e-06		1.08239	0.0392445		1.40304	1.73278e-11		-	-		FR_DEG	-	-1.59757	-1.34646	-	-	-
TraesCS1B01G008700	Receptor protein kinase, putative	1B	4529175	1.63373	up		2.72964	0.0155709		1.57077	0.00657789		1.88608	3.43054e-06		2.67851	0.000167043		1.99385	2.10601e-12		-	-		FR_DEG	-1.59827	-	-	-	1.47105	-
TraesCS1B01G008800	Leucine-rich repeat receptor-like protein kinase family protein, putative	1B	4532496	81.385	up		-	-		-	-		1.0294	0.000736837		-	-		1.00064	1.5866e-06		-	-		FR_DEG	-	-1.74309	-	-	-	-
TraesCS1B01G009800	Receptor protein kinase, putative	1B	4821130	8.51815	up		-	-		-	-		-	-		-	-		1.0586	0.0356036		-	-		FR	-	-	-	-	-	-
TraesCS1B01G010500	Gamma-gliadin	1B	4991535	3.36395	down		-	-		-38.9208	3.65847e-14		-	-		-	-		-	-		-	-		FR_DEG	-	-	-	-44.8313	-42.2059	-
TraesCS1B01G011600	Low molecular weight glutenin subunit	1B	5584163	25.8751	up		-	-		-	-		5.1411	5.77802e-05		-	-		-	-		-	-		FR_DEG	-	-10.1095	-	-8.35353	-	-
TraesCS1B01G011700	Low molecular weight glutenin subunit	1B	5686276	5.31945	up		-	-		-	-		5.54371	0.0419373		-	-		-	-		-	-		FR_DEG	-	-33.8177	-	-39.3963	-	-
TraesCS1B01G015000LC	lysine ketoglutarate reductase trans-splicing-like protein (DUF707)	1B	7478969	12.4052	up		-	-		-	-		-	-		-	-		1.26853	6.5891e-05		-	-		FR	-	-	-	-	-	-
TraesCS1B01G018600	Serine/threonine-protein kinase	1B	8864600	7.41822	up		3.47554	5.2794e-05		2.64344	5.58056e-14		2.97593	1.54113e-36		3.17312	1.05278e-15		2.93993	7.43333e-68		-	-		FR_DEG	-1.54609	-1.57187	-1.4909	-	-	-
TraesCS1B01G018700LC	GTP binding protein alpha subunit	1B	9083779	7.68994	down		-1.3233	0.00603558		-	-		-	-		-	-		-	-		-	-		FR_DEG	-1.92671	-1.88947	-1.95042	-	-	-
TraesCS1B01G019800	12-oxophytodienoate reductase-like protein	1B	9269666	5.47766	up		3.53902	0.00019622		2.85679	1.30886e-09		2.94603	2.61928e-23		3.1137	5.13419e-11		2.92804	2.11426e-43		-	-		FR_DEG	-1.96026	-2.01219	-2.14099	-	-	-
TraesCS1B01G022000	Serine/threonine-protein kinase	1B	10004677	30.0823	up		-	-		-	-		2.13738	0.0046884		2.74291	0.0309388		2.19984	1.77916e-05		-	-		FR	-	-	-	-	-	-
TraesCS1B01G020700LC	Receptor-like kinase	1B	10019395	6.21771	up		-	-		2.98284	0.000301058		3.02701	1.83954e-09		3.08497	0.000151463		2.99265	1.10911e-18		-	-		FR	-	-	-	-	-	-
TraesCS1B01G022300	Receptor-like kinase	1B	10067448	15.4079	up		-	-		-	-		1.4524	0.000238119		-	-		1.25619	9.29734e-06		-	-		FR_DEG	-	2.3059	-	-	-	-
TraesCS1B01G021000LC	Receptor-like protein kinase	1B	10085277	1.69707	up		2.53172	0.0119845		-	-		-	-		-	-		1.16626	0.000198913		-	-		FR_DEG	-	2.51068	2.73026	1.48135	1.70093	-
TraesCS1B01G025500	Disease resistance protein RPM1	1B	12427310	5.14593	up		-	-		1.94844	0.0194229		-	-		-	-		-	-		-	-		FR	-	-	-	-	-	-
TraesCS1B01G030600	calmodulin-binding family protein	1B	15107809	3.2672	up		-	-		-	-		1.15573	0.00040368		1.37833	0.016294		1.07994	3.44159e-06		-	-		FR_DEG	-2.12192	-2.51977	-2.2652	-	-	-		1
TraesCS1B01G032700	NBS-LRR disease resistance protein, putative	1B	15875846	11.1088	up		-	-		1.35818	0.00815765		1.82062	4.24043e-09		2.30666	3.3179e-05		1.63927	4.38132e-14		-	-		FR_DEG	-	-	1.30719	-	1.26854	-
TraesCS1B01G034200	Chymotrypsin inhibitor	1B	16480167	15.0504	up		2.01345	0.0344804		-	-		1.71263	8.31732e-09		1.51136	0.00225961		1.52094	8.45098e-13		-	-		FR_DEG	-1.42938	-2.25234	-2.39607	-	-	-
TraesCS1B01G032900LC	Disease resistance protein RPP13	1B	16548198	0.917917	up		-	-		-	-		-	-		-	-		1.0633	0.0316078		-	-		FR	-	-	-	-	-	-
TraesCS1B01G033100LC	Calcium-dependent lipid-binding (CaLB domain) family protein	1B	16670901	1.92572	up		-	-		2.97356	0.0339285		3.82645	1.64893e-06		4.61316	0.000451276		3.78063	1.69765e-12		-	-		FR	-	-	-	-	-	-		1
TraesCS1B01G033200LC	Regulator of Vps4 activity in the MVB pathway protein	1B	16672852	4.64002	up		3.74963	0.00533755		5.34619	1.30211e-10		5.04303	6.2305e-23		4.08279	9.66404e-07		4.80403	6.79417e-43		-	-		FR_DEG	-	-1.67489	-1.76687	-	-	-
TraesCS1B01G036900	RING/U-box superfamily protein	1B	17622749	53.2674	up		2.55713	1.65821e-05		2.77138	3.0535e-16		2.78421	1.38319e-40		2.82076	4.48543e-17		2.77103	7.23324e-71		-	-		FR_DEG	-2.23979	-2.45051	-2.47442	-	-	-
TraesCS1B01G037000	Protein DETOXIFICATION	1B	17681155	4.51709	down		-	-		-	-		-	-		-1.11975	0.0399791		-	-		-	-		FR_DEG	-	-	-1.78098	-	-	-
TraesCS1B01G041400	Glycosyltransferase	1B	20834728	90.8366	up		2.50706	1.71876e-08		3.08102	1.26705e-26		3.20601	6.66917e-74		2.99321	5.6798e-26		3.08199	7.6129e-124		-	-		FR_DEG	-1.18007	-1.81378	-1.45204	-	-	-
TraesCS1B01G041700LC	Homeobox-leucine zipper protein	1B	21351884	2.43666	up		-	-		-	-		1.39979	0.000707577		-	-		1.11288	9.72757e-05		-	-		FR_DEG	-	-1.93379	-	-	-	-
TraesCS1B01G043200	Glucan 1,3-beta-glucosidase	1B	22701050	51.6909	up		-	-		-	-		1.00811	0.0124478		-	-		-	-		-	-		FR_DEG	-1.69821	-2.36765	-	-	-	-
TraesCS1B01G044200	NBS-LRR-like resistance protein	1B	24159600	73.5465	up		-	-		-	-		1.12798	5.81258e-08		1.0818	0.00190933		1.03194	8.55357e-13		-	-		FR_DEG	-	-1.23988	-1.30328	-	-	-
TraesCS1B01G044800	Clathrin assembly protein, putative, expressed	1B	24785963	35.2619	up		2.28222	1.30458e-08		2.48234	4.67346e-23		3.07964	6.52674e-83		2.93958	4.3359e-31		2.87665	1.57842e-140		-	-		FR_DEG	-	-1.2571	-1.1242	-	-	-
TraesCS1B01G045300	Cysteine-rich receptor-kinase-like protein	1B	25112829	26.9382	up		6.1653	5.21959e-20		4.76176	4.52154e-48		5.1943	7.2395e-97		4.3375	9.54566e-41		4.98648	2.44138e-221		-	-		FR	-	-	-	-	-	-
TraesCS1B01G045400	Protein kinase family protein	1B	25258821	5.53506	up		3.73248	5.78785e-05		4.89035	1.71447e-16		5.71387	1.10937e-55		5.83827	1.63816e-23		5.46015	3.72239e-99		-	-		FR_DEG	-1.18383	-2.10641	-2.12384	-	-	-
TraesCS1B01G045600	Protein kinase family protein	1B	25808251	4.915	up		3.79986	0.000270539		4.47743	1.92539e-11		4.83489	2.14469e-32		5.10882	8.83151e-15		4.75916	3.24767e-61		-	-		FR_DEG	-	-1.80131	-1.96821	-	-	-
TraesCS1B01G048100	Phenylalanine ammonia-lyase	1B	28305996	17.5036	up		-	-		2.23887	0.026019		2.15845	0.000213065		2.2036	0.0275163		2.21212	1.0603e-08		-	-		FR	-	-	-	-	-	-						1
TraesCS1B01G048200	Phenylalanine ammonia-lyase	1B	28322037	6.54846	up		5.29013	3.37377e-07		4.65738	2.83633e-11		4.38455	6.32551e-25		4.04925	6.67304e-09		4.3103	1.5448e-50		-	-		FR	-	-	-	-	-	-						1
TraesCS1B01G048300	Phenylalanine ammonia-lyase	1B	28373086	46.7835	up		4.42203	7.94772e-10		4.47485	2.10739e-34		4.30026	3.3949e-87		4.61681	7.39509e-38		4.36976	3.12131e-158		-	-		FR_DEG	-1.80048	-2.20537	-2.08423	-	-	-						1
TraesCS1B01G048400	Phenylalanine ammonia-lyase	1B	28442913	48.9073	up		4.64163	1.77635e-09		3.95215	2.40199e-16		4.74729	1.63981e-56		4.2544	4.58866e-19		4.4757	1.35076e-102		-	-		FR_DEG	-	-1.21445	-	-	-	-						1
TraesCS1B01G048500	Phenylalanine ammonia-lyase	1B	28483565	56.266	up		4.13582	3.23446e-10		4.31612	5.01878e-27		4.53969	1.76031e-77		4.88599	1.50675e-33		4.58186	1.06748e-145		-	-		FR_DEG	-1.21719	-1.83079	-1.59143	-	-	-						1
TraesCS1B01G050400	Phospholipase D	1B	30543632	2.78286	up		2.17989	0.00318656		2.39598	0.000326147		3.37437	5.68182e-17		3.35527	3.84356e-07		2.85313	7.24705e-25		-	-		FR_DEG	1.96546	1.51534	1.60488	-	-	-
TraesCS1B01G050700	Protein FRIGIDA	1B	30796055	5.30062	up		-	-		2.35979	2.37222e-07		1.80871	1.17435e-13		1.46528	0.000211898		1.7808	3.25376e-21		-	-		FR_DEG	-2.74706	-3.1833	-3.01419	-	-	-
TraesCS1B01G052500	HXXXD-type acyl-transferase family protein	1B	32990274	6.06156	up		3.87173	4.50827e-05		3.85091	2.61087e-11		5.16817	2.31588e-43		5.28435	2.13658e-18		4.84966	1.34187e-75		-	-		FR_DEG	-1.60982	-2.0627	-1.91156	-	-	-
TraesCS1B01G052600	2-oxoglutarate (2OG) and Fe(II)-dependent oxygenase superfamily protein	1B	33008409	7.21376	up		3.80552	2.46178e-05		3.36152	3.26924e-15		3.31194	8.58453e-33		2.77382	2.33581e-10		3.23048	9.87625e-59		-	-		FR_DEG	-2.07975	-1.87623	-1.4407	-	-	-
TraesCS1B01G052700	Phosphoglycerate mutase-like family protein	1B	33065678	5.61029	up		-	-		-	-		-	-		1.18063	7.47833e-05		-	-		-	-		FR	-	-	-	-	-	-
TraesCS1B01G052800	3-ketoacyl-CoA synthase	1B	33065708	5.45353	up		-	-		-	-		-	-		1.19057	4.10757e-05		-	-		-	-		FR	-	-	-	-	-	-
TraesCS1B01G064800LC	Ataxia telangiectasia-mutated and RAD3-like protein	1B	33824118	15.7453	up		1.45771	0.00857366		1.55269	2.89647e-07		1.87946	4.13063e-24		1.66043	2.32278e-08		1.72264	9.4616e-38		-	-		FR_DEG	-1.31483	-1.57155	-1.53644	-	-	-
TraesCS1B01G055600	TOX high mobility group box protein, putative (DUF1635)	1B	38224949	19.2081	up		1.36448	0.00309088		-	-		-	-		-	-		-	-		-	-		FR_DEG	-1.31065	-1.54067	-1.63321	-	-	-
TraesCS1B01G071500LC	Unknown protein	1B	38226085	12.7804	up		1.40483	0.00631334		-	-		-	-		-	-		-	-		-	-		FR_DEG	-1.27548	-1.52768	-1.5895	-	-	-
TraesCS1B01G056900	Laccase	1B	39587478	45.9897	up		5.60754	2.27823e-10		5.33915	3.71604e-27		6.82485	8.47111e-88		6.59406	4.0956e-33		6.46092	6.22588e-160		-	-		FR_DEG	-	-1.75283	-1.43547	-	-	-						1
TraesCS1B01G080500LC	APOLLO	1B	42303942	6.60893	up		-	-		1.29102	3.12017e-05		1.36341	2.67193e-12		1.09151	0.000338278		1.21502	1.00057e-16		-	-		FR_DEG	-2.52261	-2.41618	-2.56095	-	-	-
TraesCS1B01G059700	Di-glucose binding protein with Kinesin motor domain-containing protein	1B	42325626	9.83092	down		-	-		-1.07481	0.00514294		-	-		-	-		-	-		-	-		FR	-	-	-	-	-	-
TraesCS1B01G060400	Calmodulin binding protein-like protein	1B	43984033	10.5559	up		1.7178	0.010501		-	-		-	-		-	-		-	-		-	-		FR_DEG	-1.4579	-1.68261	-1.53262	-	-	-		1
TraesCS1B01G060500	Calmodulin-binding protein, putative, expressed	1B	44002238	18.5098	up		-	-		-	-		1.0973	3.39313e-08		-	-		-	-		-	-		FR_DEG	-1.37608	-1.74268	-	-	-	-		1
TraesCS1B01G060700	Calcium-transporting ATPase	1B	44067274	921.051	up		1.15739	5.99737e-05		1.51975	4.44348e-16		1.83222	6.8981e-57		1.63264	1.77072e-18		1.67465	4.11387e-77		-	-		FR_DEG	-1.23986	-1.62499	-1.45004	-	-	-
TraesCS1B01G085800LC	Deoxyuridine 5'-triphosphate nucleotidohydrolase	1B	46570711	2.98443	up		-	-		-	-		-	-		1.43024	0.0146776		-	-		-	-		FR_DEG	-1.90864	-	-	-	-	-
TraesCS1B01G062200	Receptor-like protein kinase	1B	47176703	19.3235	up		3.30446	1.53451e-06		3.08085	2.4527e-18		3.31718	7.67166e-55		3.53759	1.35736e-24		3.27576	3.91659e-96		-	-		FR_DEG	-1.27487	-1.79365	-1.81047	-	-	-
TraesCS1B01G062300	Lectin receptor kinase	1B	47180509	62.9373	up		2.78775	2.85351e-12		2.6808	7.42233e-25		2.66366	5.99894e-63		2.60804	1.55873e-24		2.66017	3.39731e-121		-	-		FR_DEG	-	-1.00179	-	-	-	-
TraesCS1B01G062400	polyadenylate-binding protein 1-B-binding protein	1B	47205579	39.4267	up		5.77095	4.17431e-12		5.62018	5.35004e-38		4.85868	1.94198e-104		4.4923	1.11841e-39		4.92745	1.48443e-182		4.75065	0.0113866		FR_DEG	-1.404	-1.86087	-1.7704	-	-	-
TraesCS1B01G063800	Non-specific lipid-transfer protein-like protein	1B	48346227	23.0458	up		4.55183	9.68996e-09		4.36765	4.85664e-21		3.62121	5.45839e-37		4.169	7.58809e-19		3.80288	3.4486e-83		-	-		FR	-	-	-	-	-	-				1
TraesCS1B01G090500LC	Leucine-rich repeat receptor-like protein kinase family protein	1B	49144999	0.766555	up		-	-		-	-		-	-		-	-		2.16756	0.0128254		-	-		FR	-	-	-	-	-	-
TraesCS1B01G065100	Receptor protein kinase, putative	1B	49662209	4.84594	up		16.4213	1.45667e-19		-	-		-	-		-	-		1.59233	0.00433623		-	-		FR_DEG	-	-2.86586	-5.78693	-	-4.93103	-2.92106
TraesCS1B01G066400	Alcohol dehydrogenase, putative	1B	50774893	37.9185	up		-	-		-	-		1.05118	5.4882e-27		1.00161	2.35004e-10		-	-		-	-		FR	-	-	-	-	-	-
TraesCS1B01G066500	Tryptophan decarboxylase	1B	50900563	35.7038	up		6.40495	9.34463e-11		7.82822	7.75017e-32		8.37396	1.30886e-90		8.51237	1.29942e-37		8.15591	7.73512e-174		-	-		FR_DEG	-1.44922	-2.09403	-2.12547	-	-	-
TraesCS1B01G066600	Tryptophan decarboxylase	1B	50950485	58.1	up		7.12764	1.20086e-13		8.51068	9.51479e-39		9.14371	1.70611e-111		9.03778	1.07795e-43		8.85863	2.06841e-211		-	-		FR_DEG	-1.409	-2.14108	-1.92819	-	-	-
TraesCS1B01G102400LC	ATP synthase subunit b-delta	1B	53248783	5.69559	up		-	-		1.57266	1.06972e-05		-	-		-	-		-	-		-	-		FR_DEG	-1.94169	-	-	-	-	-
TraesCS1B01G073900	Heavy metal transport/detoxification protein	1B	57629805	6.00378	up		-	-		2.5836	4.09226e-08		2.98405	3.74776e-23		3.75122	1.58017e-10		2.93518	5.37021e-39		-	-		FR_DEG	-2.63833	-2.7851	-2.43577	-	-	-
TraesCS1B01G074100	Heavy metal transport/detoxification superfamily protein, putative	1B	57682576	2.77624	up		-	-		3.30301	4.48744e-07		3.85924	9.94896e-22		3.22877	9.82883e-07		3.51086	4.19661e-35		-	-		FR_DEG	-2.67388	-2.81059	-2.56278	-	-	-
TraesCS1B01G075900	DNA repair RAD51-like protein	1B	58705082	6.98606	down		-1.14212	0.00128334		-	-		-	-		-	-		-	-		-	-		FR_DEG	-1.1123	-1.06642	-1.28242	-	-	-
TraesCS1B01G113500LC	receptor kinase 1	1B	59459593	27.108	up		-	-		-	-		1.25592	3.89987e-15		1.15412	1.02644e-05		1.06736	9.87499e-23		-	-		FR	-	-	-	-	-	-
TraesCS1B01G077600	Adenine/guanine permease	1B	60255632	15.1316	up		1.1477	0.0208473		1.01455	0.000125506		1.4329	2.55037e-19		1.18536	9.13711e-06		1.27017	1.06259e-26		-	-		FR_DEG	-1.22981	-1.53941	-1.12845	-	-	-
TraesCS1B01G115300LC	Leucine-rich repeat receptor-like kinase	1B	60345627	2.50635	up		-	-		3.56771	5.89961e-08		3.86011	4.68039e-22		3.64194	3.28199e-08		3.6488	1.89513e-37		-	-		FR_DEG	-2.87108	-3.16587	-2.61679	-	-	-
TraesCS1B01G119200LC	DNA helicase homolog, putative	1B	62537868	6.10637	down		-1.08058	0.0402779		-	-		-	-		-	-		-	-		-	-		FR_DEG	-1.92172	-1.79947	-1.88177	-	-	-
TraesCS1B01G081600	NBS-LRR-like resistance protein	1B	63966500	20.7497	up		1.80185	0.00142908		1.44667	4.25865e-06		1.84629	1.07697e-22		1.59619	2.0178e-07		1.70678	2.26513e-33		-	-		FR_DEG	-1.2942	-1.83601	-1.64696	-	-	-
TraesCS1B01G120400LC	Disease resistance protein	1B	64279512	2.36151	up		-	-		3.04901	7.38229e-06		4.01964	3.26782e-23		4.24363	1.37517e-10		3.73968	3.19373e-39		-	-		FR_DEG	-	-2.20656	-1.81063	-	-	-
TraesCS1B01G083400	Transducin/WD-like repeat-protein	1B	67440262	173.923	up		1.40526	3.24959e-07		1.71379	6.12328e-22		1.84029	2.17801e-62		1.85152	1.36607e-25		1.77536	8.8337e-98		-	-		FR_DEG	-1.21648	-1.39021	-1.37466	-	-	-
TraesCS1B01G083600	Guanosine nucleotide diphosphate dissociation inhibitor	1B	67540596	27.4812	up		1.30545	0.00529022		-	-		1.23604	5.27603e-16		1.10098	9.41493e-06		1.16032	7.06982e-21		-	-		FR_DEG	-1.50536	-1.87401	-1.94043	-	-	-
TraesCS1B01G138900LC	Zinc finger CCCH domain-containing protein	1B	83638717	184.437	up		1.04838	1.21019e-05		1.0296	2.76435e-11		-	-		-	-		-	-		-	-		FR_DEG	-1.04941	-1.11296	-	-	-	-
TraesCS1B01G088500	Trihelix transcription factor GT-3b	1B	84979618	16.2042	up		1.72649	0.000894105		1.27148	1.14642e-07		1.1996	3.4626e-16		1.31169	5.42966e-08		1.26528	1.24873e-27		-	-		FR_DEG	-1.76857	-1.76215	-1.71011	-	-	-
TraesCS1B01G143500LC	Retrotransposon protein, putative, unclassified	1B	87728447	0.84681	up		-	-		3.53542	0.000946671		2.54529	0.000111878		-	-		2.65961	1.72197e-09		-	-		FR	-	-	-	-	-	-
TraesCS1B01G143600LC	Retrotransposon protein, putative, unclassified	1B	87730422	8.38191	up		3.91746	0.000176769		4.30889	6.74061e-11		5.06702	1.15818e-35		5.41694	1.88946e-16		4.95041	1.46506e-64		-	-		FR_DEG	-1.70369	-2.5616	-2.48415	-	-	-
TraesCS1B01G088900	WRKY transcription factor	1B	87731138	444.065	up		4.64479	3.75151e-20		4.50367	1.91388e-42		4.63293	1.35587e-112		4.75774	2.32145e-47		4.61659	1.46517e-202		-	-		FR_DEG	-1.78771	-2.14767	-2.01004	-	-	-
TraesCS1B01G089000	Aminotransferase-related family protein	1B	87970241	53.9584	up		-	-		1.34441	2.30505e-11		1.32348	8.84985e-27		1.33837	2.16864e-11		1.31606	5.76843e-40		-	-		FR_DEG	-1.81385	-1.89607	-1.88961	-	-	-
TraesCS1B01G089100	Kinase family protein	1B	88002204	102.668	up		2.71937	4.5314e-08		2.63796	5.4556e-18		3.03527	6.05758e-58		2.97811	1.55027e-22		2.90968	6.06357e-92		-	-		FR_DEG	-2.01886	-2.33079	-2.11093	-	-	-
TraesCS1B01G146500LC	origin recognition complex subunit 3	1B	91380667	10.5819	down		-1.01006	0.0352164		-	-		-	-		-	-		-	-		-	-		FR_DEG	-1.57163	-1.57262	-1.66729	-	-	-
TraesCS1B01G090500	Glutamate--cysteine ligase, chloroplastic	1B	91551232	910.201	up		-	-		-	-		1.05124	7.16254e-39		1.22517	2.89233e-21		1.02544	3.30313e-56		-	-		FR_DEG	-	-1.1835	-1.31407	-	-	-
TraesCS1B01G090600	Aminotransferase like protein	1B	91877726	788.426	up		2.69483	9.6602e-16		3.09378	4.00538e-42		3.4295	6.00785e-129		3.08849	3.65285e-42		3.24181	4.39172e-199		-	-		FR_DEG	-1.35849	-1.72951	-1.504	-	-	-
TraesCS1B01G090700	Endoglucanase	1B	91880062	63.2868	up		-	-		1.18548	0.000236963		1.46999	2.19826e-14		-	-		1.20011	4.65935e-18		-	-		FR_DEG	-1.23276	-1.50855	-	-	-	-				1
TraesCS1B01G147700LC	Calcium-dependent lipid-binding (CaLB domain) family protein	1B	92308951	59.5952	up		14.2751	1.29058e-06		-	-		-	-		-	-		-	-		-	-		FR_DEG	-7.49397	-10.1067	-8.7649	-	-	-		1
TraesCS1B01G091600	Homeobox protein knotted-1-like 1	1B	92875475	5.06522	down		-	-		-1.02084	0.000513379		-	-		-	-		-	-		-	-		FR_DEG	-1.10762	-	-	-	-	-
TraesCS1B01G091900	Kinase, putative	1B	94004206	63.0825	up		2.12984	6.07152e-11		2.46964	2.14726e-34		2.60164	5.35074e-95		2.20237	8.63789e-29		2.4429	5.98595e-143		-	-		FR_DEG	-1.27758	-1.48683	-1.35582	-	-	-
TraesCS1B01G092000	Leucine-rich repeat receptor-like protein kinase family protein	1B	94010168	11.8905	up		-	-		1.1802	2.96332e-07		1.35581	2.6397e-22		1.33257	5.01351e-09		1.25543	5.92881e-31		-	-		FR_DEG	-1.53659	-1.78974	-1.67309	-	-	-
TraesCS1B01G151500LC	Acetyl-coenzyme A carboxylase carboxyl transferase subunit beta	1B	94629503	2.50186	up		-	-		1.75983	0.000378079		2.36179	7.89037e-14		2.85989	7.34932e-07		2.4202	2.9463e-25		-	-		FR_DEG	-1.918	-2.27529	-2.12142	-	-	-
TraesCS1B01G093300	G-patch domain containing protein	1B	94827043	391.757	up		-	-		1.06012	1.39104e-06		1.37471	3.71336e-25		1.3442	4.85264e-10		1.25216	7.9958e-37		-	-		FR_DEG	-1.14274	-1.54582	-1.49114	-	-	-
TraesCS1B01G093800	Receptor-like protein kinase	1B	95289632	49.607	up		-	-		-	-		-	-		1.00187	3.17991e-09		-	-		-	-		FR	-	-	-	-	-	-
TraesCS1B01G152800LC	Retrotransposon protein, putative, unclassified	1B	95364076	2.55485	up		-	-		3.7949	1.46611e-09		3.95982	2.08278e-25		4.00016	1.07789e-10		3.85621	3.60111e-46		-	-		FR_DEG	-1.87813	-2.62305	-2.39606	-	-	-
TraesCS1B01G152900LC	zinc knuckle (CCHC-type) family protein	1B	95365238	12.06	up		4.32919	3.73894e-06		3.97782	8.03942e-15		4.22408	3.67447e-44		3.79274	8.09565e-16		4.10311	7.46654e-78		-	-		FR_DEG	-1.36497	-1.9581	-1.69169	-	-	-
TraesCS1B01G094500	MYB transcription factor	1B	96487638	10.6565	up		2.68265	0.00496271		3.35881	3.97315e-10		4.66768	6.35987e-38		3.70405	4.73776e-13		4.05358	8.70241e-62		-	-		FR_DEG	-1.35759	-2.07	-1.99198	-	-	-
TraesCS1B01G096300	Peroxidase	1B	100422142	5.83056	up		3.92724	0.000117065		4.17836	1.62994e-10		4.77429	1.06848e-32		4.47556	5.78233e-12		4.57595	4.28099e-60		-	-		FR_DEG	-1.39979	-2.00039	-1.69536	-	-	-			1	1
TraesCS1B01G096600	Peroxidase	1B	100630945	1.87329	up		-	-		3.83826	1.01361e-06		3.94514	1.02995e-16		3.80854	1.16448e-06		3.76015	3.15492e-30		-	-		FR_DEG	-2.11783	-2.51613	-2.2405	-	-	-			1	1
TraesCS1B01G096800	Peroxidase	1B	101142876	4.1201	up		3.33109	0.00241518		4.35229	1.82388e-10		5.29845	2.2226e-37		4.96081	1.68426e-13		4.90958	5.31988e-64		-	-		FR_DEG	-	-2.09238	-1.96836	-	-	-			1	1
TraesCS1B01G097300	Lecithin-cholesterol acyltransferase-like 1	1B	101526840	18.7232	up		2.19407	0.000213884		1.98737	3.01448e-10		2.38997	2.31444e-34		2.15885	4.31023e-12		2.2522	2.97693e-55		-	-		FR_DEG	-1.48517	-1.78782	-1.70685	-	-	-
TraesCS1B01G099800	Thioesterase family protein	1B	107152145	62.933	up		2.96568	1.10475e-10		2.75505	1.55271e-25		2.63873	1.60741e-59		2.87988	3.32313e-28		2.70564	5.57603e-100		2.55065	0.0119092		FR_DEG	-1.73199	-1.94472	-1.94681	-	-	-
TraesCS1B01G100100	Low temperature and salt responsive protein	1B	108209952	564.624	up		3.8204	9.94904e-13		3.45597	6.61552e-22		3.52489	1.94167e-56		3.67622	9.38631e-25		3.545	5.76149e-105		-	-		FR_DEG	-1.71027	-2.05287	-2.00118	-	-	-
TraesCS1B01G101500	Benzyl alcohol O-benzoyltransferase	1B	111258174	16.2882	up		2.44611	6.96972e-06		2.78294	1.82733e-20		3.16131	1.1334e-58		2.52243	6.48408e-18		2.89351	2.08646e-97		-	-		FR_DEG	-1.33939	-1.4602	-1.29256	-	-	-
TraesCS1B01G103100	F-box family protein	1B	113213105	4.88347	down		-1.61781	0.0131915		-	-		-	-		-	-		-	-		-	-		FR_DEG	-1.82384	-2.46481	-2.38294	-	-	-
TraesCS1B01G104500	Carboxypeptidase	1B	115278974	66.1262	up		1.87487	3.76833e-06		2.28785	3.04195e-20		2.34754	2.32335e-52		2.15957	2.24324e-18		2.28858	8.99883e-85		2.42801	0.000639314		FR_DEG	-1.6891	-1.76672	-1.70022	-	-	-
TraesCS1B01G107300	Agmatine coumaroyltransferase-1	1B	119248045	20.043	up		3.24983	6.57341e-06		6.73667	1.5334e-30		6.74688	2.33183e-76		6.72439	1.71697e-30		6.352	4.86674e-138		-	-		FR_DEG	-1.65476	-1.89153	-1.63458	-	-	-						1
TraesCS1B01G107400	Agmatine coumaroyltransferase-1	1B	119492645	34.9559	up		2.90889	1.73709e-06		2.93195	4.22167e-16		3.11127	1.37798e-45		3.58793	6.96515e-23		3.15612	1.23348e-83		-	-		FR_DEG	-1.34652	-1.8372	-1.67467	-	-	-						1
TraesCS1B01G107500	Agmatine coumaroyltransferase-2	1B	119578796	22.3073	up		3.0953	2.00444e-05		3.43152	1.23698e-17		4.12377	1.10116e-57		4.40531	1.01231e-24		3.94359	1.11574e-100		-	-		FR_DEG	-1.60171	-2.0144	-1.90002	-	-	-						1
TraesCS1B01G107600	Sucrose-phosphatase	1B	119765154	267.258	up		4.32509	4.92446e-43		4.51135	7.5805e-120		4.39799	7.88552e-284		4.49742	9.655e-118		4.4072	0		4.0817	4.74554e-15		FR_DEG	-1.62329	-1.5298	-1.4823	-	-	-
TraesCS1B01G107700	Endoglucanase	1B	119772465	7.54117	up		-	-		-	-		-	-		1.52647	0.0120682		-	-		-	-		FR_DEG	-1.77786	-	-	-	-	-				1
TraesCS1B01G107900	Serine protease	1B	120040364	3.30388	up		2.18438	0.029389		2.56134	4.64967e-06		2.60656	3.4672e-15		2.50848	3.58493e-06		2.49715	1.35447e-27		-	-		FR_DEG	-	-1.06041	-	-	-	-
TraesCS1B01G108500	Disease resistance protein RPM1	1B	120642525	79.5053	up		1.02468	0.031296		1.27604	4.91559e-06		1.17579	3.73919e-12		1.05682	0.000175973		1.14145	4.59387e-19		-	-		FR_DEG	-1.62439	-1.82751	-1.72474	-	-	-
TraesCS1B01G109400	Kinase family protein	1B	121403987	30.3945	up		3.55135	3.78938e-07		3.61662	1.47268e-24		3.61941	4.81186e-64		4.06153	3.88329e-30		3.66179	3.3133e-115		-	-		FR_DEG	-1.85051	-2.19845	-2.16441	-	-	-
TraesCS1B01G109700	Ulp1 protease family protein	1B	121761026	3.36703	down		-23.3035	1.16278e-08		-	-		-	-		-	-		-	-		-	-		FR_DEG	-26.7535	-18.1709	-22.6222	8.58252	-	-
TraesCS1B01G110600	receptor kinase 1	1B	123964822	224.7	up		1.76678	0.00105977		2.06331	1.46906e-09		2.25479	3.07998e-27		2.13726	3.19176e-10		2.16423	3.10994e-45		1.81028	0.0118625		FR_DEG	-1.82642	-2.19333	-1.9604	-	-	-
TraesCS1B01G185600LC	Retrotransposon protein, putative, LINE subclass	1B	125805914	16.7127	up		-	-		-	-		1.12366	0.000117861		-	-		-	-		-	-		FR_DEG	-	-2.45933	-	-	-	-
TraesCS1B01G110800	cDNA clone:001-032-A03, full insert sequence	1B	125849369	99.7363	up		-	-		-	-		1.07982	0.00476281		-	-		1.04078	5.60056e-05		-	-		FR_DEG	-1.84634	-2.13071	-	-	-	-
TraesCS1B01G111200	Low-affinity cation transporter	1B	127975830	11.8714	up		2.80698	0.0113344		2.43068	3.78261e-06		3.74379	1.70431e-28		3.94464	2.02234e-12		3.39238	1.19456e-44		-	-		FR_DEG	-2.07222	-2.58934	-2.46256	-	-	-
TraesCS1B01G111600	F-box domain containing protein	1B	129551659	67.3425	up		1.38577	6.14658e-05		1.19334	1.9194e-08		1.46117	3.0211e-29		1.52698	4.60535e-13		1.39659	5.22028e-44		-	-		FR_DEG	-1.3785	-1.48979	-1.41881	-	-	-
TraesCS1B01G113500	Glutathione S-transferase	1B	132938168	39.7216	up		1.9408	6.8855e-05		4.34444	1.63449e-31		4.96871	3.13018e-95		5.87932	1.24201e-42		4.35585	2.65846e-159		-	-		FR	-	-	-	-	-	-			1		1
TraesCS1B01G113600	Glutathione S-transferase	1B	133032468	4.85353	up		3.86131	0.000222581		4.64355	4.39321e-12		5.22167	3.60801e-37		5.75933	2.37654e-18		5.11918	3.13487e-72		-	-		FR_DEG	-	-1.67774	-1.91607	-	-	-			1		1
TraesCS1B01G113700	Glutathione S-transferase	1B	133075569	20.6992	up		1.82429	1.88283e-06		1.9539	5.60627e-17		1.61619	1.34388e-31		1.81724	1.0651e-15		1.70831	3.82159e-65		-	-		FR	-	-	-	-	-	-			1		1
TraesCS1B01G113800	Glutathione S-transferase	1B	133105978	62.9713	up		1.58561	6.14642e-05		1.51293	3.31659e-10		1.80708	2.85024e-34		1.87999	3.47565e-15		1.73684	1.82753e-52		-	-		FR_DEG	-1.52578	-1.70469	-1.72358	-	-	-			1		1
TraesCS1B01G115600	Pathogenesis-related protein 1	1B	135960537	7.00009	up		-	-		1.22552	0.0364998		1.48929	1.54696e-05		1.75257	0.00227536		1.41087	8.11305e-10		-	-		FR	-	-	-	-	-	-				1
TraesCS1B01G115800	Peroxidase	1B	136167711	33.1496	up		1.73626	0.00628019		1.75164	2.57329e-06		1.84011	5.96761e-16		1.92448	2.69349e-07		1.8215	4.59462e-29		-	-		FR_DEG	-1.8554	-1.76392	-1.56837	-	-	-			1	1
TraesCS1B01G197700LC	SPA (suppressor of phyA-105) protein family	1B	136168428	17.3873	up		1.82952	0.0206912		1.72673	2.62836e-05		1.84038	2.30038e-13		1.89607	5.46095e-06		1.82976	1.10488e-23		-	-		FR_DEG	-2.31065	-2.17908	-1.92656	-	-	-
TraesCS1B01G115900	Peroxidase	1B	136312346	58.0102	up		2.9279	6.97034e-08		3.46873	3.59355e-26		3.16121	1.31037e-57		2.9547	6.40623e-21		3.15553	3.6974e-99		2.61903	0.0106826		FR_DEG	-1.70844	-2.10128	-2.07838	-	-	-			1	1
TraesCS1B01G116200	4-hydroxyphenylacetate decarboxylase small subunit	1B	136909534	9.48675	up		-	-		-	-		-	-		1.04639	0.00081598		-	-		-	-		FR_DEG	-1.48589	-	-2.05693	-	-	-
TraesCS1B01G116500	Calcium-dependent lipid-binding (CaLB domain) family protein	1B	136927091	3.7201	up		-	-		-	-		-	-		1.46102	0.00366765		-	-		-	-		FR	-	-	-	-	-	-		1
TraesCS1B01G117400	1-aminocyclopropane-1-carboxylate oxidase	1B	137452918	167.237	up		2.30563	2.00255e-09		2.3078	1.59036e-20		2.3273	1.37175e-51		2.28856	2.73097e-20		2.31818	1.07875e-86		2.11412	0.00689383		FR_DEG	-1.67062	-1.78617	-1.69604	-	-	-
TraesCS1B01G117500	1-aminocyclopropane-1-carboxylate oxidase	1B	137555535	142.276	up		3.8602	2.9358e-15		3.65696	3.46215e-33		3.47817	4.66709e-76		3.57095	2.1158e-32		3.54576	2.48218e-140		3.71666	6.80059e-07		FR_DEG	-1.62816	-1.82587	-1.90477	-	-	-
TraesCS1B01G199700LC	ATPase E1-E2 type family protein / haloacid dehalogenase-like hydrolase family protein	1B	137556858	32.4794	up		2.50502	0.00243993		2.14011	8.8609e-06		2.29154	2.2008e-15		2.26567	1.59115e-06		2.26571	1.0829e-27		3.25387	0.00335748		FR_DEG	-1.69951	-2.21223	-2.3557	-	-	-
TraesCS1B01G199800LC	LINE-1 reverse transcriptase like	1B	137558678	5.72452	up		-	-		1.87926	0.00087562		2.09654	3.40975e-12		2.05725	1.72158e-05		2.07733	4.92559e-18		-	-		FR_DEG	-3.02869	-4.18639	-4.47027	-1.15771	-1.44158	-
TraesCS1B01G119600	Kinase-like	1B	141844771	6.87184	up		3.43557	0.000349306		1.80684	3.15223e-05		2.31135	8.15481e-20		3.0457	2.23098e-10		2.37193	1.31174e-33		-	-		FR_DEG	-1.58992	-2.33946	-1.9005	-	-	-
TraesCS1B01G119700	Kinase-like	1B	142037383	6.83555	up		3.65228	0.00053327		3.41074	7.22258e-08		3.67387	4.03641e-25		3.19064	8.36603e-09		3.48911	4.44698e-43		-	-		FR_DEG	-	-1.84748	-1.62617	-	-	-
TraesCS1B01G119800	Kinase-like	1B	142093774	6.17987	up		3.62035	0.0116532		3.54047	6.78385e-05		4.14958	1.53361e-15		5.01401	9.35629e-09		4.26469	7.15428e-31		-	-		FR_DEG	-	-2.38421	-2.38256	-	-	-
TraesCS1B01G202800LC	Histidine--tRNA ligase	1B	142317694	511.029	up		1.10797	0.00160065		1.63456	1.36998e-13		1.91717	3.02322e-45		1.68527	1.87716e-14		1.75059	9.60049e-64		-	-		FR_DEG	-1.37053	-1.77057	-1.65283	-	-	-
TraesCS1B01G121700	BTB/POZ and MATH domain-containing protein 2	1B	145348922	75.374	up		2.49981	3.97336e-07		2.29244	1.24318e-13		2.39644	1.42537e-36		2.40145	4.42876e-15		2.36854	7.70381e-64		2.33033	0.00446889		FR_DEG	-1.40511	-1.75117	-1.74144	-	-	-
TraesCS1B01G207800LC	2-C-methyl-D-erythritol 4-phosphate cytidylyltransferase	1B	146794828	17.5387	down		-1.05783	4.17932e-05		-	-		-	-		-	-		-	-		-	-		FR	-	-	-	-	-	-
TraesCS1B01G122800	Phenylalanine ammonia-lyase	1B	148413935	327.736	up		5.57955	7.49567e-27		4.6446	2.62565e-52		5.14033	6.28117e-160		5.40619	1.90381e-69		5.09475	1.27093e-266		-	-		FR_DEG	-1.66664	-2.22035	-2.10279	-	-	-						1
TraesCS1B01G210600LC	PsbP-like protein 2	1B	150777068	10.6526	up		-	-		-	-		-	-		1.07371	2.29934e-05		-	-		-	-		FR_DEG	-	-	-1.16491	-	-	-
TraesCS1B01G124600	Pyrophosphate-energized vacuolar membrane proton pump	1B	151075448	8.87283	up		-	-		-	-		1.681	0.0162091		-	-		-	-		-	-		FR_DEG	-	-	-	-3.29998	-	-
TraesCS1B01G125600	DNA-directed RNA polymerase subunit beta'	1B	152764925	2.34143	up		-	-		1.9135	0.000937594		2.10232	2.8074e-09		1.74073	0.00133238		1.96008	1.0024e-15		-	-		FR_DEG	-2.06238	-2.2043	-2.29351	-	-	-
TraesCS1B01G125800	Pre-mRNA-splicing factor cwc26	1B	152837462	11.4606	up		2.10505	0.00527345		2.26589	6.53628e-13		2.524	1.62503e-36		3.01719	2.34025e-17		2.5661	1.36895e-60		-	-		FR_DEG	-2.22131	-2.33574	-2.09485	-	-	-
TraesCS1B01G127900	Leucine aminopeptidase, putative	1B	156684948	271.87	up		1.2282	0.0132469		1.2734	3.91932e-05		1.33751	7.73299e-13		1.25481	4.94202e-05		1.29376	8.9868e-22		-	-		FR_DEG	-1.43901	-1.69424	-1.71688	-	-	-
TraesCS1B01G128500	GDSL esterase/lipase	1B	157924690	182.273	up		-	-		-	-		1.195	2.71449e-26		1.07921	4.17652e-09		1.09504	3.26439e-36		-	-		FR_DEG	-1.29708	-1.41734	-1.38471	-	-	-
TraesCS1B01G216800LC	Serine/threonine-protein kinase	1B	159396305	3.6226	up		2.76712	6.77256e-07		1.17619	0.00695416		-	-		1.04395	0.0227088		1.24589	3.672e-11		-	-		FR_DEG	1.86085	2.00997	2.14188	-	-	-
TraesCS1B01G129500	Fasciclin-like arabinogalactan protein	1B	159912138	47.8989	down		-1.00586	0.00431809		-1.035	2.65982e-06		-1.11662	9.95387e-17		-	-		-1.03044	3.85151e-27		-	-		FR	-	-	-	-	-	-
TraesCS1B01G129800	MYB-related transcription factor	1B	160308766	10.6711	up		-	-		1.01149	0.0239677		1.67851	7.65063e-11		3.05287	4.83692e-11		1.72169	3.29439e-19		-	-		FR_DEG	-2.06168	-2.52154	-2.3387	-	-	-
TraesCS1B01G130000	Cytochrome P450	1B	160484171	71.6054	up		4.44464	2.66435e-09		6.30513	1.20283e-39		5.81722	5.03553e-102		6.26132	3.88111e-43		5.85179	1.15787e-183		-	-		FR_DEG	-2.14167	-2.53604	-2.45859	-	-	-
TraesCS1B01G131500	Retrotransposon protein, putative, unclassified	1B	164418955	3.75138	up		-	-		-	-		1.73065	1.62412e-14		1.48302	6.26507e-06		1.38569	3.36686e-20		-	-		FR_DEG	-	-1.61234	-1.7956	-	-	-
TraesCS1B01G133300	Glycerophosphodiester phosphodiesterase	1B	168415888	28.7658	up		1.65567	2.60479e-06		2.10443	8.20066e-24		1.98918	3.04862e-53		2.43342	6.7334e-29		2.05837	2.44555e-100		-	-		FR_DEG	-1.20301	-1.22643	-1.11405	-	-	-
TraesCS1B01G133400	Glycerophosphodiester phosphodiesterase-like protein	1B	168621412	135.698	up		1.15473	5.98139e-05		1.17964	1.04611e-10		1.21274	2.52898e-27		1.32377	2.60492e-13		1.21451	3.08603e-44		-	-		FR_DEG	-1.20199	-1.33909	-1.37878	-	-	-
TraesCS1B01G133500	Histidinol-phosphate aminotransferase	1B	168970339	1.62712	down		-2.8536	0.047408		-	-		-	-		-	-		-	-		-	-		FR_DEG	-	-	-2.26846	-	-	-
TraesCS1B01G135700	Lactoylglutathione lyase	1B	172944205	53.4099	up		-	-		-	-		-	-		1.10631	1.24885e-08		-	-		-	-		FR_DEG	-1.21223	-	-1.4055	-	-	-
TraesCS1B01G136700	Early response to dehydration 15-like protein	1B	174642889	208.954	up		2.09568	3.86191e-05		1.76774	1.09807e-07		1.95785	4.62986e-22		1.87575	1.46573e-08		1.89788	7.47201e-38		-	-		FR_DEG	-1.55888	-1.74393	-1.69036	-	-	-
TraesCS1B01G136800	ATP-dependent helicase family protein	1B	174762912	15.4475	up		-	-		1.37152	1.56317e-06		1.4915	2.01142e-17		1.64901	9.5648e-09		1.46946	8.03457e-30		-	-		FR_DEG	-1.81386	-1.84041	-1.8233	-	-	-
TraesCS1B01G138100	Auxin-responsive protein	1B	177835832	102.084	up		-	-		-	-		1.16505	7.25804e-22		1.14239	7.02411e-09		1.04553	6.89652e-29		-	-		FR_DEG	-1.43089	-1.61582	-1.62577	-	-	-
TraesCS1B01G236100LC	Flap endonuclease 1	1B	182161085	10.2738	down		-1.21508	0.00448091		-	-		-	-		-	-		-	-		-	-		FR_DEG	-1.8713	-1.91333	-1.95181	-	-	-
TraesCS1B01G236200LC	P-loop containing nucleoside triphosphate hydrolases superfamily protein	1B	182199628	3.42193	down		-	-		-1.07064	0.000607736		-	-		-1.09278	0.000356704		-	-		-	-		FR_DEG	-1.40384	-	-1.49818	-	-	-
TraesCS1B01G141000	Tectonin beta-propeller repeat-containing protein 1	1B	188260589	27.4636	up		2.52765	6.48826e-05		2.18351	1.24422e-09		2.12049	2.5026e-22		2.04332	2.36389e-08		2.10099	7.09041e-39		-	-		FR_DEG	-1.62606	-1.89546	-1.17631	-	-	-
TraesCS1B01G141700	Malic enzyme	1B	189321918	1585.54	up		1.87923	1.65999e-07		2.20252	3.20486e-20		2.45435	9.42644e-62		2.68286	1.23232e-29		2.40016	2.58143e-103		2.27401	0.0052786		FR_DEG	-1.46828	-1.77775	-1.70768	-	-	-
TraesCS1B01G142000	Phosphotransferase	1B	189715362	61.9243	up		1.89334	4.23641e-05		1.66526	6.94331e-09		2.0311	3.639e-31		2.11384	6.71115e-14		1.96745	1.04768e-50		-	-		FR_DEG	-1.26769	-1.7339	-1.83166	-	-	-
TraesCS1B01G142100	IQ domain-containing protein	1B	190629187	4.7386	down		-1.27521	0.00311506		-	-		-	-		-	-		-	-		-	-		FR_DEG	-	-	-1.09096	-	-	-
TraesCS1B01G143000	PRA1 family protein	1B	193003701	5.46945	up		-	-		-	-		1.17347	1.90509e-09		1.3055	3.82776e-05		1.11311	8.77735e-15		-	-		FR_DEG	-	-1.77838	-1.88112	-	-	-
TraesCS1B01G145600	Gibberellin 2-oxidase 2	1B	199662828	21.4144	down		-	-		-1.006	9.20305e-05		-1.23903	6.99648e-16		-1.1125	1.16124e-05		-1.13509	1.09773e-22		-	-		FR_DEG	-1.20985	-1.23025	-1.24474	-	-	-
TraesCS1B01G250700LC	Ephrin type-A receptor 2	1B	200985010	10.5249	down		-1.11947	0.0248836		-	-		-	-		-	-		-	-		-	-		FR_DEG	-2.3599	-2.21551	-2.31154	-	-	-
TraesCS1B01G253000LC	RNA-directed DNA polymerase (reverse transcriptase)-related family protein	1B	205876057	3.06318	up		-	-		4.24655	2.44751e-10		4.50967	2.55846e-28		3.75281	1.08512e-08		4.19927	5.76782e-47		-	-		FR_DEG	-2.37184	-2.9905	-3.24804	-	-	-
TraesCS1B01G253100LC	LINE-1 reverse transcriptase like	1B	205877221	2.08608	up		2.57763	0.0178536		3.33047	2.85314e-07		4.1279	2.80498e-26		4.10199	7.48665e-11		3.83098	2.50526e-44		-	-		FR_DEG	-	-1.7394	-2.0233	-	-	-
TraesCS1B01G147800	Myb	1B	213901968	9.95056	down		-1.06534	0.00673885		-	-		-	-		-	-		-	-		-	-		FR_DEG	-1.28633	-1.46885	-1.32266	-	-	-
TraesCS1B01G157000	Heavy metal-associated protein	1B	265646840	884.658	up		-	-		1.08119	8.06591e-21		1.24328	1.25766e-67		1.15176	1.39347e-23		1.16674	8.12169e-113		-	-		FR	-	-	-	-	-	-
TraesCS1B01G157200	Receptor lectin kinase	1B	266109517	6.98332	up		1.31198	0.0116057		1.46729	3.37187e-07		1.43512	1.03443e-16		1.06465	0.00013687		1.34677	4.04567e-28		-	-		FR	-	-	-	-	-	-
TraesCS1B01G157300	Lectin receptor kinase	1B	266258038	32.0966	up		-	-		-	-		1.03929	3.04878e-27		-	-		-	-		-	-		FR	-	-	-	-	-	-
TraesCS1B01G157700	Protein kinase	1B	267968678	25.1244	up		1.03026	8.76162e-05		1.07185	2.53616e-10		1.22926	1.56061e-32		1.28479	2.02448e-14		1.18703	2.82809e-60		-	-		FR	-	-	-	-	-	-
TraesCS1B01G158000	Chitinase	1B	268286157	69.7749	up		3.99509	1.30486e-48		4.0576	5.96818e-100		4.35267	1.49955e-257		4.1592	5.78152e-103		4.16892	0		3.98119	0.000176772		FR	-	-	-	-	-	-				1
TraesCS1B01G294300LC	Myb-like protein V	1B	268407657	3.96147	up		-	-		1.51307	9.15627e-06		1.66742	1.28191e-12		2.00442	7.83639e-06		1.49796	3.27891e-21		-	-		FR	-	-	-	-	-	-
TraesCS1B01G294600LC	Retrovirus-related Pol polyprotein from transposon TNT 1-94	1B	268655453	4.72483	up		1.14937	0.0124071		-	-		1.05127	8.84278e-08		-	-		-	-		-	-		FR	-	-	-	-	-	-
TraesCS1B01G161800	GATA transcription factor	1B	279191939	6.65306	up		-	-		-	-		1.13754	7.42278e-13		1.1148	5.65713e-05		-	-		-	-		FR	-	-	-	-	-	-
TraesCS1B01G162400	Cysteine--tRNA ligase	1B	280167779	124.581	up		7.78758	8.25936e-20		9.50005	5.29397e-59		9.85968	4.6818e-159		9.29182	9.579e-57		9.50744	2.32996e-304		-	-		FR_DEG	-1.09723	-1.55592	-1.36334	-	-	-
TraesCS1B01G308900LC	Sodium/hydrogen exchanger 4	1B	280712043	1.97308	up		-	-		-	-		-	-		1.71313	0.0352701		-	-		-	-		FR	-	-	-	-	-	-
TraesCS1B01G164100	photosystem I reaction center subunit PSI-N, chloroplast, putative / PSI-N, putative (PSAN)	1B	286610086	19.7085	up		1.15977	1.69703e-05		-	-		1.18413	3.59483e-27		1.40145	1.70584e-15		1.14823	9.39694e-54		-	-		FR	-	-	-	-	-	-
TraesCS1B01G164200	Hypersensitive-induced response protein 1	1B	286611166	23.657	up		3.56037	8.33255e-15		2.48004	5.2047e-20		3.05769	1.15337e-67		4.01654	1.23892e-37		3.12957	1.20093e-141		-	-		FR	-	-	-	-	-	-
TraesCS1B01G164800	Zinc finger ring-type protein	1B	287840828	22.4778	up		1.86913	2.59559e-06		2.866	2.71607e-25		2.79095	7.6968e-64		2.9312	1.78187e-26		2.77373	5.16415e-125		-	-		FR	-	-	-	-	-	-
TraesCS1B01G167700	Receptor protein kinase, putative	1B	297056665	29.8776	up		2.23947	3.89264e-08		2.71939	3.3933e-24		3.1247	1.10936e-75		2.97806	3.38384e-28		2.88774	3.34523e-133		-	-		FR	-	-	-	-	-	-
TraesCS1B01G323000LC	Leucine-rich repeat receptor-like protein kinase family protein	1B	297113501	111.343	up		1.87365	2.28003e-28		2.00794	1.29506e-66		2.07969	4.79386e-176		2.05233	4.3804e-69		2.04756	0		1.97424	0.00120537		FR	-	-	-	-	-	-
TraesCS1B01G168100	Peptide transporter	1B	297456238	78.3926	up		-	-		1.03189	5.94728e-18		1.24143	1.95904e-61		1.34679	2.47836e-29		1.17999	6.95414e-114		-	-		FR	-	-	-	-	-	-
TraesCS1B01G171400	Vacuolar protein sorting-associated protein 2-like protein 2	1B	305153391	105.104	up		-	-		-	-		-	-		1.04015	4.04021e-39		-	-		-	-		FR	-	-	-	-	-	-
TraesCS1B01G175600	electron protein, putative (Protein of unknown function, DUF547)	1B	317182501	19.3158	up		1.24425	1.47148e-05		1.57071	1.18397e-16		1.64034	3.24357e-42		1.3367	2.34991e-12		1.5139	1.01639e-77		-	-		FR	-	-	-	-	-	-
TraesCS1B01G347700LC	DnaJ heat shock amino-terminal domain protein	1B	322416096	4.70234	up		4.04033	6.68922e-06		5.226	3.80885e-19		5.26261	5.49416e-48		5.11057	1.92816e-18		5.03688	4.716e-91		-	-		FR_DEG	-	-1.09081	-1.08828	-	-	-
TraesCS1B01G179300	Cotton fiber expressed protein-like protein	1B	325297289	4.25035	up		4.69227	3.75506e-08		4.10896	9.20284e-13		3.6128	1.65424e-25		4.4783	5.48461e-15		3.88453	3.82391e-59		-	-		FR	-	-	-	-	-	-
TraesCS1B01G351900LC	ATP-binding cassette A1	1B	326781258	231.309	up		1.2465	7.60495e-10		1.20528	6.04044e-19		1.21939	4.64556e-48		1.25778	1.02221e-20		1.21215	3.10672e-85		-	-		FR	-	-	-	-	-	-
TraesCS1B01G180000	Peptide chain release factor 2	1B	326783031	11.0947	up		2.05551	0.000681389		1.76438	3.52669e-08		1.84522	2.09536e-21		1.82631	1.49484e-09		1.79961	9.7282e-39		-	-		FR_DEG	-1.037	-1.24565	-1.5395	-	-	-
TraesCS1B01G182000	Alpha-galactosidase	1B	328938349	55.1658	up		3.0411	6.67865e-26		2.78729	3.86815e-50		2.93996	7.11695e-135		2.42415	5.2235e-40		2.81027	3.02457e-260		3.50538	0.00180125		FR	-	-	-	-	-	-
TraesCS1B01G182200	Aquaporin	1B	329200653	2.28401	up		-	-		-	-		1.85846	0.00012557		-	-		1.11365	0.000329386		-	-		FR	-	-	-	-	-	-
TraesCS1B01G183100	Plant basic secretory family protein	1B	329960232	77.929	up		2.60399	1.78276e-09		3.02106	6.66661e-28		4.0088	1.0778e-108		3.45012	9.03641e-35		3.52859	1.7983e-166		-	-		FR_DEG	-1.46172	-1.45326	-1.37635	-	-	-
TraesCS1B01G183500	Late embryogenesis abundant (LEA) hydroxyproline-rich glycoprotein	1B	330388234	34.2405	up		1.14124	0.00089168		1.08888	3.07896e-07		1.42539	4.34917e-28		1.33889	4.7268e-10		1.29645	1.56719e-44		-	-		FR	-	-	-	-	-	-
TraesCS1B01G185600	Fiber protein Fb34	1B	332266564	27.8379	up		1.35577	2.92633e-09		1.50629	1.27107e-22		1.72791	1.09751e-68		1.70555	6.10347e-27		1.61987	5.32765e-131		-	-		FR	-	-	-	-	-	-
TraesCS1B01G358800LC	26S proteasome regulatory subunit 4 homolog B	1B	332266954	6.43183	up		1.32761	0.00139062		1.4112	1.32793e-07		1.77201	3.55192e-24		1.26879	2.17855e-06		1.57271	7.59361e-43		-	-		FR	-	-	-	-	-	-
TraesCS1B01G187200	CBS domain-containing protein CBSX5	1B	334547236	224.69	up		-	-		1.05285	6.54611e-23		1.25373	5.54905e-79		1.02933	5.42821e-22		1.1226	1.99464e-133		-	-		FR	-	-	-	-	-	-
TraesCS1B01G187300	Receptor-kinase, putative	1B	334674776	24.3474	up		1.88384	9.33793e-13		1.99351	3.61526e-29		2.05236	2.06638e-71		2.07435	1.32152e-28		2.02267	2.36137e-149		-	-		FR	-	-	-	-	-	-
TraesCS1B01G360600LC	Disease resistance protein (CC-NBS-LRR class) family	1B	334897141	10.7544	up		1.09966	0.000139959		-	-		-	-		-	-		-	-		-	-		FR	-	-	-	-	-	-
TraesCS1B01G192600	Mitogen-activated protein kinase	1B	344838253	190.371	up		1.27245	3.45881e-16		1.45081	4.39184e-42		1.65374	1.06802e-134		1.58356	4.81326e-50		1.56376	2.91803e-248		-	-		FR	-	-	-	-	-	-
TraesCS1B01G371200LC	Unknown protein	1B	345218980	4.37782	up		-	-		-	-		-	-		1.42665	0.0483044		-	-		-	-		FR	-	-	-	-	-	-
TraesCS1B01G193500	general regulatory factor 10	1B	348488424	2.81553	up		2.29203	0.0303469		3.79585	1.0266e-09		3.72927	7.88536e-23		3.05787	1.64497e-07		3.48941	2.01865e-40		-	-		FR_DEG	-	-1.43491	-1.53402	-	-	-
TraesCS1B01G375900LC	Glutathione S-transferase	1B	348905071	393.69	up		5.15342	9.49483e-47		5.50277	2.47213e-112		5.76284	0		5.80758	3.74675e-127		5.65731	0		-	-		FR_DEG	-	-1.05547	-1.13126	-	-	-			1		1
TraesCS1B01G194100	Glutathione S-transferase	1B	349510874	105.089	up		3.76517	1.85855e-25		4.05339	6.16474e-62		4.7387	2.41095e-196		4.23983	2.63402e-68		4.38067	0		-	-		FR	-	-	-	-	-	-			1		1
TraesCS1B01G194200	Glutathione S-transferase	1B	349541422	2.54659	up		3.43912	0.000199855		4.18166	1.18892e-12		3.9156	3.36495e-27		4.25061	4.42188e-13		3.98736	2.12872e-58		-	-		FR_DEG	-	-1.05034	-	-	-	-			1		1
TraesCS1B01G194300	Glutathione S-transferase	1B	349546082	42.1866	up		2.74615	1.75385e-12		2.94227	1.89818e-30		3.20143	6.10983e-84		3.82481	4.12084e-43		3.21718	2.12191e-176		-	-		FR	-	-	-	-	-	-			1		1
TraesCS1B01G194400	Glutathione S-transferase	1B	349550278	1.93409	up		-	-		3.97116	0.0306399		3.771	0.000436024		-	-		3.09217	7.84081e-06		-	-		FR_DEG	-	-3.89917	-	-	-	-			1		1
TraesCS1B01G194500	Glutathione S-transferase	1B	349569329	2.63889	up		-	-		2.70985	0.000211135		4.20936	2.38168e-21		4.55859	2.42329e-10		3.91125	2.76681e-36		-	-		FR_DEG	-2.68689	-3.14477	-3.22673	-	-	-			1		1
TraesCS1B01G194600	Glutathione S-transferase	1B	349571819	68.0028	up		7.4802	5.68314e-19		7.44081	1.14957e-40		8.93521	1.26424e-135		8.04926	1.71049e-45		8.30133	4.35786e-243		-	-		FR_DEG	-	-1.25942	-1.2316	-	-	-			1		1
TraesCS1B01G194700	Glutathione S-transferase	1B	349595181	215.533	up		2.19307	3.79041e-25		2.4238	9.65102e-63		2.64066	1.32573e-182		2.82623	2.523e-82		2.55418	0		-	-		FR	-	-	-	-	-	-			1		1
TraesCS1B01G194800	Glutathione S-transferase	1B	349725882	3.40696	up		3.50208	0.00282544		3.60891	3.2497e-08		3.74397	1.1863e-16		4.44297	1.29949e-09		3.61184	1.72429e-35		-	-		FR_DEG	-2.34204	-	-	1.33386	-	-			1		1
TraesCS1B01G194900	Glutathione s-transferase, putative	1B	349830456	190.463	up		2.90758	2.44357e-24		3.29907	6.26407e-63		3.51725	8.49823e-177		3.54649	9.58897e-73		3.39887	0		-	-		FR	-	-	-	-	-	-			1		1
TraesCS1B01G377400LC	U-box domain-containing protein	1B	353272410	2.59689	up		-	-		-	-		1.31382	0.00127755		-	-		1.09132	3.43895e-05		-	-		FR	-	-	-	-	-	-
TraesCS1B01G197000	Alpha/beta-Hydrolases superfamily protein	1B	354239073	143.754	up		-	-		-	-		1.15404	1.45865e-42		1.22257	2.69266e-19		1.06383	6.14766e-75		-	-		FR	-	-	-	-	-	-
TraesCS1B01G197900	Trehalase	1B	355673554	22.4564	up		-	-		-	-		-	-		1.33748	3.22571e-13		1.02774	4.51037e-38		-	-		FR	-	-	-	-	-	-
TraesCS1B01G380300LC	FAS-associated factor 2-B	1B	356213906	2.06889	up		2.1015	0.0424233		3.87664	1.41649e-10		3.70245	3.53186e-23		3.36057	4.63854e-08		3.55082	2.63322e-44		-	-		FR	-	-	-	-	-	-
TraesCS1B01G198100	F-box family protein	1B	356281174	23.2542	up		2.81739	2.92267e-11		2.9034	1.68147e-28		3.13571	5.47144e-79		3.21024	9.27414e-32		3.0467	4.53197e-150		-	-		FR	-	-	-	-	-	-
TraesCS1B01G198700	ATP-dependent zinc metalloprotease FtsH	1B	356870978	97.7099	up		2.17177	1.07837e-15		2.54716	6.54093e-43		2.73201	4.11383e-122		2.74384	4.08826e-49		2.63544	1.61824e-235		-	-		FR	-	-	-	-	-	-
TraesCS1B01G198900	Pectinesterase	1B	357010462	81.1276	up		-	-		1.05022	6.20937e-18		1.3202	1.06509e-67		1.39176	1.26995e-30		1.23421	1.88501e-119		-	-		FR	-	-	-	-	-	-
TraesCS1B01G384500LC	mitogen-activated protein kinase kinase kinase 6	1B	361461690	32.8212	up		1.4507	1.35715e-05		1.59245	3.43454e-13		2.37839	2.10309e-64		1.9662	8.47213e-19		2.0398	2.05404e-101		-	-		FR	-	-	-	-	-	-
TraesCS1B01G201800	Auxin-responsive family protein	1B	361461821	24.3493	up		1.50842	1.80855e-05		1.88764	6.92052e-16		2.55844	1.37145e-64		2.10658	6.39455e-19		2.20385	1.14164e-103		-	-		FR	-	-	-	-	-	-
TraesCS1B01G203100	Flavin-dependent thymidylate synthase	1B	364504849	314.633	up		1.31107	1.68228e-08		1.65638	1.81403e-26		1.94728	5.32053e-90		1.8971	1.65987e-34		1.80711	1.38249e-158		-	-		FR	-	-	-	-	-	-
TraesCS1B01G203000	Cytochrome P450 family protein	1B	364504914	314.34	up		1.35532	5.81511e-09		1.68278	4.71852e-27		1.96156	1.57552e-90		1.92917	2.44375e-35		1.83122	3.02565e-161		-	-		FR	-	-	-	-	-	-
TraesCS1B01G204700	Valine--tRNA ligase	1B	368557026	104.214	up		2.46717	1.01959e-09		3.78918	4.50047e-43		4.21145	3.41343e-129		3.9747	1.77146e-46		3.88308	3.58808e-220		-	-		FR_DEG	-	-1.1994	-	-	-	-
TraesCS1B01G207700	PLATZ transcription factor	1B	375257021	36.6442	up		-	-		-	-		1.2226	2.22534e-46		1.20803	1.88951e-18		1.08214	1.93819e-75		-	-		FR	-	-	-	-	-	-
TraesCS1B01G210400	Lysine-specific demethylase	1B	382221079	182.726	up		1.69944	1.12366e-09		2.05055	5.68565e-28		2.32824	2.1178e-89		2.33901	3.54776e-36		2.19541	7.87984e-152		-	-		FR	-	-	-	-	-	-
TraesCS1B01G401100LC	Polyribonucleotide nucleotidyltransferase	1B	382226696	2.53222	up		2.2291	0.0246248		2.19876	7.21034e-05		1.83101	3.18457e-10		2.13685	3.36013e-05		1.99942	3.00015e-21		-	-		FR	-	-	-	-	-	-
TraesCS1B01G210700	Cellulose synthase-like protein	1B	383791995	9.63176	up		1.02767	0.0420233		1.26886	2.47422e-05		1.33517	4.03487e-14		1.45083	1.06259e-06		1.30315	4.62262e-26		-	-		FR	-	-	-	-	-	-
TraesCS1B01G213400	zinc finger B-box protein	1B	387306628	360.041	up		1.49739	1.91776e-09		2.10722	2.05733e-36		2.34784	2.30203e-112		2.29801	2.89703e-43		2.2049	3.69824e-190		-	-		FR	-	-	-	-	-	-
TraesCS1B01G411100LC	Chitinase	1B	394507543	18.5438	up		6.76049	4.17218e-18		7.20704	2.29426e-41		6.72556	3.95338e-90		7.24297	7.52603e-42		6.90467	2.69865e-200		-	-		FR	-	-	-	-	-	-				1
TraesCS1B01G411200LC	Endochitinase (Chitinase)	1B	394508691	48.3982	up		7.89448	1.61864e-25		7.63081	2.63252e-48		8.24919	1.34435e-140		7.83201	5.45453e-51		7.9908	2.41408e-278		-	-		FR	-	-	-	-	-	-				1
TraesCS1B01G411400LC	Chitinase class I	1B	394637642	76.2784	up		5.31045	6.12735e-43		5.36633	1.90242e-100		5.59065	1.85023e-245		5.59035	3.82054e-99		5.3781	0		3.63132	2.39921e-05		FR	-	-	-	-	-	-				1
TraesCS1B01G217600	Adipocyte plasma membrane-associated protein	1B	394852347	22.8856	up		1.57812	1.82329e-11		2.19078	1.56517e-37		2.21717	2.32426e-89		1.98756	2.03222e-31		2.10752	8.10319e-178		-	-		FR	-	-	-	-	-	-
TraesCS1B01G219800	Cytochrome c-type biogenesis protein CcmE	1B	396970686	31.7248	up		1.0801	0.000384581		1.63382	4.55137e-17		2.00325	1.4381e-60		1.99288	5.5301e-24		1.84258	2.67901e-101		-	-		FR	-	-	-	-	-	-
TraesCS1B01G220600	Metallo-beta-lactamase-like	1B	397666793	82.27	up		-	-		1.326	1.49777e-16		1.51599	3.36174e-52		1.43218	4.7865e-19		1.38577	2.31539e-87		-	-		FR	-	-	-	-	-	-
TraesCS1B01G224300	Trehalose 6-phosphate phosphatase	1B	402147525	55.4684	up		-	-		1.6439	6.88886e-15		1.59623	2.95346e-35		1.93912	2.53811e-20		1.55522	1.09874e-66		-	-		FR	-	-	-	-	-	-
TraesCS1B01G224400	B-box zinc finger family protein	1B	402503387	7.44564	down		-	-		-	-		-	-		-1.02113	0.0266006		-	-		-	-		FR	-	-	-	-	-	-
TraesCS1B01G225300	Hexosyltransferase	1B	404512133	134.902	up		3.29271	1.25316e-20		3.92698	8.12755e-60		4.19958	6.09957e-172		4.14334	2.09244e-67		4.04797	0		-	-		FR_DEG	-	-1.17783	-1.07957	-	-	-
TraesCS1B01G226400	Lipoxygenase	1B	407290707	76.2032	up		-	-		-	-		1.04688	1.49169e-41		1.06194	4.03224e-17		-	-		-	-		FR	-	-	-	-	-	-
TraesCS1B01G423600LC	Nonribosomal peptide synthetase TES	1B	407291485	8.21386	up		-	-		-	-		1.05471	6.18565e-13		-	-		-	-		-	-		FR	-	-	-	-	-	-
TraesCS1B01G423700LC	Lipid-A-disaccharide synthase	1B	407293103	11.3727	up		-	-		1.10638	4.83346e-08		1.04251	1.82721e-18		1.14519	8.82714e-09		1.04773	4.28901e-36		-	-		FR	-	-	-	-	-	-
TraesCS1B01G226500	Pyruvate kinase	1B	407296069	503.326	up		-	-		-	-		-	-		1.04022	1.47736e-27		-	-		-	-		FR	-	-	-	-	-	-
TraesCS1B01G228600	RING finger protein	1B	409836677	11.8763	up		-	-		1.31762	1.13106e-10		1.48957	9.11865e-31		-	-		1.20485	1.11914e-41		-	-		FR	-	-	-	-	-	-
TraesCS1B01G230200	PRA1 family protein	1B	413979280	13.741	up		2.97895	3.02646e-07		4.13931	2.5724e-23		3.93979	1.12618e-61		4.51274	7.84282e-24		4.00503	5.33382e-119		-	-		FR_DEG	-	-1.08469	-	-	-	-
TraesCS1B01G430200LC	P-loop containing nucleoside triphosphate hydrolases superfamily protein	1B	415743735	18.6731	up		3.32256	2.30758e-18		4.53923	1.0889e-42		3.74727	1.70091e-93		4.02253	3.63343e-38		3.95497	3.68824e-205		-	-		FR	-	-	-	-	-	-
TraesCS1B01G231500	Ethylene-responsive transcription factor, putative	1B	415743801	19.2753	up		3.91096	6.811e-19		4.43043	2.06814e-42		3.71061	2.54266e-94		4.19523	1.18842e-38		4.01325	1.14346e-206		-	-		FR	-	-	-	-	-	-
TraesCS1B01G231900	ABC(ATP-binding) family transporter	1B	416815986	109.48	up		1.10449	3.13821e-05		1.58993	1.69997e-20		1.75341	6.26898e-61		1.61279	2.7061e-21		1.61825	4.01853e-99		-	-		FR	-	-	-	-	-	-					1
TraesCS1B01G232900	Sugar transporter, putative	1B	418672966	4.08767	up		1.7622	0.00115806		1.3338	2.27244e-06		1.62058	8.7979e-17		1.90728	1.22454e-08		1.63217	1.3867e-35		-	-		FR	-	-	-	-	-	-
TraesCS1B01G233200	Leucine--tRNA ligase	1B	418808807	104.506	up		1.43941	5.11668e-22		1.56336	3.69628e-54		1.6638	7.09391e-148		1.68403	2.74043e-61		1.60971	1.41876e-287		-	-		FR	-	-	-	-	-	-
TraesCS1B01G234300	D-3-phosphoglycerate dehydrogenase	1B	420231567	5.30241	up		15.1547	0.000183725		-	-		-	-		-	-		-	-		-	-		FR_DEG	-	-	-8.23915	-	-8.9493	-7.57065
TraesCS1B01G234600	F-box domain containing protein	1B	420364730	52.1971	up		-	-		1.07508	2.64741e-21		1.05443	5.0945e-51		1.12343	2.68759e-23		1.03491	1.50107e-101		-	-		FR	-	-	-	-	-	-
TraesCS1B01G234500	2-oxoglutarate (2OG) and Fe(II)-dependent oxygenase superfamily protein	1B	420364996	39.4308	up		-	-		1.28925	5.13321e-21		1.18224	5.74715e-45		1.37548	1.50953e-23		1.19436	3.64253e-95		-	-		FR	-	-	-	-	-	-
TraesCS1B01G234700	Metalloendoproteinase 1, putative	1B	420415511	25.0792	up		4.56275	3.49236e-14		5.0726	2.21251e-37		4.37159	1.03967e-102		4.13336	1.11361e-38		4.4745	4.69457e-195		-	-		FR	-	-	-	-	-	-
TraesCS1B01G234900	Alpha/beta hydrolase related protein	1B	420994226	9.49527	up		-	-		-	-		1.01323	1.32904e-13		1.23284	5.31815e-08		1.00805	5.11359e-26		-	-		FR	-	-	-	-	-	-
TraesCS1B01G235900	Glutaredoxin family protein	1B	423111436	8.44676	up		-	-		-	-		-	-		1.03594	0.00316224		-	-		-	-		FR	-	-	-	-	-	-			1
TraesCS1B01G438000LC	Retrovirus-related Pol polyprotein from transposon TNT 1-94	1B	426484491	2.18026	up		1.86466	0.0427244		1.56038	0.0234222		1.44296	4.09462e-05		1.36524	0.0171658		1.52855	1.70077e-10		-	-		FR	-	-	-	-	-	-
TraesCS1B01G438100LC	Retrovirus-related Pol polyprotein from transposon TNT 1-94	1B	426485586	5.02257	up		1.40093	0.0341148		-	-		1.56936	4.14195e-09		-	-		1.26206	1.21966e-12		-	-		FR_DEG	1.06401	-	-	-	-	-
TraesCS1B01G238400	Receptor protein kinase-like	1B	426497631	27.3831	up		1.02035	0.00457432		-	-		-	-		-	-		-	-		-	-		FR	-	-	-	-	-	-
TraesCS1B01G238500	transcription regulatory protein SNF2	1B	426497809	5.56717	up		1.10439	0.0451116		-	-		-	-		-	-		-	-		-	-		FR	-	-	-	-	-	-
TraesCS1B01G243100	WRKY transcription factor, putative	1B	431444133	2.36407	up		3.35672	0.000633762		3.75515	2.48542e-09		4.5181	9.9222e-33		4.07182	5.43058e-11		4.18712	8.99429e-57		-	-		FR_DEG	-	-1.28639	-	-	-	-
TraesCS1B01G243300	Fatty acid oxidation complex subunit alpha	1B	432323695	3.11287	up		-	-		-	-		-	-		-	-		1.45183	0.000170826		-	-		FR_DEG	-2.63282	-	-	-	-	-
TraesCS1B01G245700	NRR repressor homolog 1	1B	434835383	2.46298	up		-	-		-	-		-	-		1.62088	0.00261286		-	-		-	-		FR	-	-	-	-	-	-
TraesCS1B01G248400	Threonine--tRNA ligase	1B	439442614	370.102	up		7.2185	3.93281e-36		8.23771	4.89092e-96		8.26049	5.57419e-264		8.41306	1.59364e-100		8.19992	0		-	-		FR_DEG	-1.07866	-1.50109	-1.26169	-	-	-
TraesCS1B01G248500	Phosphatidylinositol N-acetylglucosaminyltransferase subunit Y	1B	439448713	6.75545	up		2.21818	0.000416956		2.41058	4.8022e-11		2.72533	9.80407e-32		2.88939	1.70049e-12		2.64329	1.51747e-58		-	-		FR	-	-	-	-	-	-
TraesCS1B01G249200	rRNA N-glycosidase	1B	441631367	6.08276	up		-	-		-	-		1.00098	4.53942e-07		1.33755	0.000104289		1.02794	3.5799e-13		-	-		FR	-	-	-	-	-	-
TraesCS1B01G250600	2-nitropropane dioxygenase-like protein	1B	442622870	464.902	up		1.81716	4.99232e-16		2.14176	1.31818e-44		2.32938	7.83068e-132		2.41545	7.26309e-57		2.26286	2.68895e-229		-	-		FR	-	-	-	-	-	-
TraesCS1B01G251500	Cation/H(+) antiporter	1B	444057313	3.08335	down		-	-		-1.34724	0.00707491		-	-		-	-		-	-		-	-		FR	-	-	-	-	-	-
TraesCS1B01G251600	Cytochrome P450	1B	444344411	57.4239	up		3.28187	1.76572e-32		3.59949	2.6892e-80		3.57202	4.06152e-198		3.26546	6.84652e-74		3.48148	0		2.85944	0.00876951		FR	-	-	-	-	-	-
TraesCS1B01G455100LC	DNA-directed RNA polymerase subunit beta'	1B	444344498	32.5133	up		3.4517	6.45601e-24		3.66062	1.89547e-59		3.66919	6.68237e-145		3.44044	3.81002e-57		3.60977	4.91381e-297		3.60189	0.0437863		FR	-	-	-	-	-	-
TraesCS1B01G251700	Serine/threonine-protein kinase	1B	444667124	18.6377	up		3.40966	2.82667e-10		3.76495	1.69814e-26		3.71487	9.47159e-70		3.13943	1.35619e-23		3.60446	6.89125e-132		-	-		FR	-	-	-	-	-	-
TraesCS1B01G253000	DUF4228 domain protein	1B	445877855	8.20337	up		3.28405	2.335e-05		4.02987	3.83231e-14		5.09202	1.44997e-44		4.01543	2.24001e-16		4.4179	8.19223e-76		-	-		FR	-	-	-	-	-	-
TraesCS1B01G254900	ATP-dependent RNA helicase	1B	449391825	16.029	up		2.55124	6.91024e-05		3.91196	1.40012e-18		4.78331	4.46405e-59		3.98393	1.72018e-19		4.18498	2.37939e-100		-	-		FR_DEG	-	-1.41054	-	-	-	-
TraesCS1B01G257000	Cytochrome P450 family protein	1B	452571697	12.2624	up		-	-		-	-		1.03725	5.44656e-21		-	-		-	-		-	-		FR	-	-	-	-	-	-
TraesCS1B01G257100	Mitochondrial carrier	1B	452573438	275.134	up		1.03699	4.62994e-09		1.21361	1.56899e-24		1.51006	3.36304e-93		1.38834	5.09564e-32		1.37417	2.82167e-147		-	-		FR	-	-	-	-	-	-
TraesCS1B01G257200	Leucine-rich repeat receptor-like protein kinase family protein	1B	452739393	71.1155	up		1.03298	1.13259e-07		1.16568	1.34062e-19		1.38026	3.23692e-67		1.31293	2.12449e-25		1.2704	3.40113e-109		-	-		FR	-	-	-	-	-	-
TraesCS1B01G257300	Argininosuccinate synthase	1B	452755781	651.733	up		1.01768	3.8831e-25		1.0431	1.32698e-53		1.18035	3.4498e-170		1.13923	5.50103e-64		1.12247	0		-	-		FR	-	-	-	-	-	-
TraesCS1B01G465300LC	ELKS/Rab6-interacting/CAST family protein	1B	454888275	6.25453	down		-1.0914	0.00053024		-	-		-	-		-	-		-	-		-	-		FR	-	-	-	-	-	-
TraesCS1B01G258400	DNA-directed RNA polymerase subunit beta'	1B	455212548	58.8881	up		4.45358	7.66339e-16		5.57941	9.18802e-49		6.1745	1.43319e-129		6.44321	1.02773e-48		5.92225	2.964e-248		-	-		FR_DEG	-1.08409	-1.36946	-1.15004	-	-	-
TraesCS1B01G259500	Protein WEAK CHLOROPLAST MOVEMENT UNDER BLUE LIGHT 1	1B	456974571	70.4939	up		-	-		1.12165	1.24443e-26		1.22572	7.63345e-79		1.26952	6.59238e-34		1.1592	2.36093e-139		-	-		FR	-	-	-	-	-	-
TraesCS1B01G260500	Endo-1,3;1,4-beta-D-glucanase	1B	458005825	10.1163	up		1.78252	0.000944459		3.12069	3.40796e-16		2.81427	1.15352e-34		3.27275	4.15667e-18		2.86606	3.73267e-75		-	-		FR	-	-	-	-	-	-				1
TraesCS1B01G467300LC	Chitinase	1B	458081453	2.5451	up		3.99561	3.48189e-05		3.6312	1.48644e-08		4.0518	4.45276e-25		4.22397	3.08521e-11		3.98119	3.4628e-51		-	-		FR	-	-	-	-	-	-				1
TraesCS1B01G260700	Chitinase	1B	458262995	2.89796	up		3.5732	0.0002999		3.08435	2.17725e-06		3.41285	1.82246e-18		3.99402	2.81504e-10		3.50343	3.83212e-39		-	-		FR	-	-	-	-	-	-				1
TraesCS1B01G262300	Disease resistance protein	1B	461233344	24.9943	up		1.30899	0.00916919		2.35009	8.82086e-15		2.30752	2.20738e-36		2.36712	1.55482e-15		2.25609	1.38711e-65		-	-		FR_DEG	-1.14287	-1.46182	-1.37742	-	-	-
TraesCS1B01G262400	NBS-LRR disease resistance protein	1B	461241481	8.65521	up		-	-		1.40828	1.81457e-07		1.06217	4.86315e-11		1.28657	2.29992e-06		1.10874	3.42498e-21		-	-		FR_DEG	-1.16869	-1.14297	-1.04697	-	-	-
TraesCS1B01G262500	transmembrane protein, putative (DUF594)	1B	461295387	9.62762	up		2.29235	0.000221166		1.80011	6.8962e-08		1.87237	1.47481e-20		2.54085	6.28371e-13		1.956	1.35725e-41		-	-		FR_DEG	-	-1.01732	-	-	-	-
TraesCS1B01G263100	Basic 7S globulin	1B	462798355	71.864	up		4.52442	1.5255e-19		5.01613	1.62956e-55		5.54826	4.83379e-150		6.09547	4.75592e-61		5.43324	3.40233e-289		-	-		FR_DEG	-1.03542	-1.19951	-1.11504	-	-	-
TraesCS1B01G264400	Cytochrome P450 family protein	1B	465243280	38.2501	up		1.08915	3.14888e-11		-	-		-	-		-	-		-	-		-	-		FR	-	-	-	-	-	-
TraesCS1B01G264600	Pyrophosphate-energized vacuolar membrane proton pump	1B	465378841	7.23196	up		3.91078	8.39421e-06		4.27522	1.56364e-14		4.666	1.61597e-40		5.36212	5.18519e-21		4.67764	9.99214e-82		-	-		FR_DEG	-	-1.26425	-1.14878	-	-	-
TraesCS1B01G267300	WAT1-related protein	1B	470306415	2.08487	down		-	-		-1.38624	0.00875889		-	-		-	-		-1.03209	9.9509e-07		-	-		FR	-	-	-	-	-	-
TraesCS1B01G267600	Alpha/beta-Hydrolases superfamily protein	1B	470694818	25.1493	up		2.2587	1.86223e-07		1.80972	2.57572e-11		2.15673	1.28874e-34		2.45673	3.34936e-16		2.08082	6.09601e-62		-	-		FR	-	-	-	-	-	-
TraesCS1B01G475800LC	Chorismate synthase	1B	470694992	8.88714	up		1.98693	1.24606e-05		2.00957	5.27605e-14		2.24981	4.34545e-35		2.31473	3.04931e-13		2.1241	3.63316e-66		-	-		FR	-	-	-	-	-	-						1
TraesCS1B01G267700	ATP-dependent zinc metalloprotease FtsH	1B	470716304	249.849	up		3.06104	2.03505e-18		3.94373	6.22576e-61		4.48622	1.75362e-192		4.29953	3.92389e-71		4.18754	0		-	-		FR_DEG	-	-1.17918	-	-	-	-
TraesCS1B01G267800	Glycosyltransferase	1B	470777254	292.685	up		-	-		-	-		1.06846	2.65381e-67		-	-		-	-		-	-		FR	-	-	-	-	-	-
TraesCS1B01G268000	Alpha/beta-Hydrolases superfamily protein	1B	470940406	7.24903	up		1.80275	0.000229103		2.19656	1.80417e-09		2.1319	2.86525e-23		3.17187	1.15571e-13		2.11004	2.76361e-45		-	-		FR	-	-	-	-	-	-
TraesCS1B01G479400LC	TUBB2	1B	473823946	213.946	down		-	-		-1.0601	4.1985e-27		-	-		-	-		-	-		-	-		FR	-	-	-	-	-	-
TraesCS1B01G479500LC	protein TUB21	1B	473824456	319.368	down		-	-		-1.04494	3.26202e-31		-	-		-	-		-	-		-	-		FR	-	-	-	-	-	-
TraesCS1B01G269500	Isopentenyl-diphosphate delta-isomerase	1B	473864247	101.919	up		1.04252	0.00522868		1.20281	2.53412e-07		1.1774	1.66267e-16		1.15392	8.43427e-07		1.14984	1.60347e-31		-	-		FR	-	-	-	-	-	-
TraesCS1B01G269600	Transcription elongation factor-related family protein	1B	474117635	341.679	up		-	-		-	-		1.09628	2.35536e-74		1.14546	1.35967e-32		1.03821	5.54046e-125		-	-		FR	-	-	-	-	-	-
TraesCS1B01G269800	NBS-LRR-like resistance protein	1B	474445069	137.124	up		1.17672	2.94818e-09		1.31794	1.85672e-23		1.54441	2.53813e-78		1.57093	2.3865e-32		1.4532	2.36622e-136		-	-		FR	-	-	-	-	-	-
TraesCS1B01G269900	Receptor-like kinase	1B	474449329	278.608	up		1.10537	1.34314e-16		1.30772	2.08904e-46		1.32985	3.03268e-119		1.36147	1.90099e-50		1.30535	1.54502e-239		-	-		FR	-	-	-	-	-	-
TraesCS1B01G270300	Serine/threonine-protein kinase	1B	474834286	26.49	up		6.81311	6.93621e-18		7.14059	1.70214e-39		7.39636	9.40517e-106		7.56314	2.55069e-44		7.29949	1.1403e-215		-	-		FR	-	-	-	-	-	-
TraesCS1B01G271300	2-dehydro-3-deoxyphosphooctonate aldolase	1B	476920335	4.09614	up		-	-		-	-		-	-		1.11951	0.000233293		-	-		-	-		FR	-	-	-	-	-	-
TraesCS1B01G271900	F-box family protein	1B	477408689	2.78119	up		-	-		3.03722	9.91818e-05		4.35581	3.0451e-21		4.383	5.48156e-09		3.95892	3.91924e-35		-	-		FR_DEG	-	-2.06147	-1.91756	-	-	-
TraesCS1B01G273700	Ethylene-responsive transcription factor	1B	480826055	9.63484	up		4.81349	2.78747e-07		6.34073	7.90391e-25		6.3992	8.92503e-63		5.93824	7.01363e-22		6.16639	1.03145e-117		-	-		FR_DEG	-1.5532	-1.83897	-1.3031	-	-	-
TraesCS1B01G274500	Pectinesterase	1B	481848315	35.1754	up		3.31584	3.95484e-08		2.95024	3.22695e-14		3.63166	4.95838e-51		3.99035	4.9927e-24		3.54259	4.6063e-98		-	-		FR	-	-	-	-	-	-
TraesCS1B01G275100	Receptor-like kinase	1B	482453152	42.1355	up		2.29928	1.49528e-12		2.44961	6.85789e-30		2.79717	1.33079e-94		2.97474	1.79793e-41		2.705	2.08303e-177		-	-		FR	-	-	-	-	-	-
TraesCS1B01G486600LC	NAC domain containing protein 85	1B	482701143	3.02483	up		-	-		3.94479	7.82718e-10		2.96262	1.70885e-15		4.6152	3.15504e-13		3.27729	1.21528e-33		-	-		FR_DEG	-1.96762	-2.28494	-2.30952	-	-	-
TraesCS1B01G276500	Wound-induced protease inhibitor	1B	484297162	229.406	up		2.65364	7.93265e-14		2.03045	3.07646e-17		2.39548	3.26666e-58		2.52105	6.82852e-26		2.35903	1.43646e-107		-	-		FR	-	-	-	-	-	-
TraesCS1B01G276700	Wound-induced protease inhibitor	1B	484360534	25.6481	up		2.79381	0.00713521		2.05601	0.00234548		2.49148	2.97197e-10		2.74466	2.44905e-05		2.50926	2.54514e-20		-	-		FR	-	-	-	-	-	-
TraesCS1B01G276800	Wound-induced protease inhibitor	1B	484365900	167.244	up		1.74883	9.85199e-08		1.36568	6.66596e-10		1.36102	1.94827e-23		1.43548	9.23992e-11		1.42674	6.4187e-52		-	-		FR	-	-	-	-	-	-
TraesCS1B01G276900	Wound-induced protease inhibitor	1B	484376293	72.6304	up		4.0427	2.47109e-36		3.49932	7.57192e-70		3.26197	1.27364e-152		3.265	9.89882e-61		3.35752	0		-	-		FR	-	-	-	-	-	-
TraesCS1B01G280100	Protein NRT1/ PTR FAMILY 5.5	1B	488473585	77.689	up		-	-		-	-		1.05485	1.71077e-62		-	-		-	-		-	-		FR	-	-	-	-	-	-
TraesCS1B01G280200	cysteine-rich RLK (RECEPTOR-like protein kinase) 28	1B	488474137	15.3539	up		-	-		-	-		1.13334	4.59025e-25		1.00494	6.89964e-09		1.0495	7.40022e-46		-	-		FR	-	-	-	-	-	-
TraesCS1B01G280300	Pre-mRNA-splicing factor SYF1	1B	488474760	21.3825	up		-	-		-	-		1.05923	3.55516e-32		1.01958	9.37134e-13		1.00424	5.4115e-60		-	-		FR	-	-	-	-	-	-
TraesCS1B01G280600	Aminotransferase	1B	488820211	283.54	up		-	-		1.01718	4.12059e-25		1.0797	2.51476e-69		1.0794	4.69785e-28		1.04656	1.70434e-139		-	-		FR	-	-	-	-	-	-
TraesCS1B01G281200	transmembrane protein, putative (DUF1218)	1B	489545100	47.8938	up		2.55536	1.90709e-21		2.19841	3.0523e-39		2.44494	2.19072e-118		2.57485	7.58494e-52		2.44443	4.87104e-210		-	-		FR	-	-	-	-	-	-
TraesCS1B01G281600	transmembrane protein, putative (DUF1218)	1B	489992988	31.7995	up		-	-		1.19487	5.25196e-14		1.5215	5.60383e-54		1.37219	1.2124e-18		1.3723	1.07846e-87		-	-		FR	-	-	-	-	-	-
TraesCS1B01G282300	Ethylene-responsive transcription factor	1B	491231071	32.1406	up		3.2445	1.6347e-15		4.32283	1.5019e-47		4.30339	2.91314e-117		4.06544	5.09272e-45		4.12191	1.634e-230		-	-		FR	-	-	-	-	-	-
TraesCS1B01G282600	phenylalanine ammonia-lyase 4	1B	491261819	23.9038	up		1.56579	0.000856707		2.35041	4.98346e-15		2.2934	1.27137e-35		3.01336	5.21792e-22		2.35212	7.64533e-75		-	-		FR	-	-	-	-	-	-						1
TraesCS1B01G283300	Inorganic pyrophosphatase family protein	1B	492306242	271.222	up		1.80771	5.65981e-10		2.08761	3.30292e-26		2.22252	2.09162e-73		2.80035	1.32318e-45		2.19811	4.00463e-145		-	-		FR	-	-	-	-	-	-
TraesCS1B01G283400	Kinase family protein	1B	492327988	122.428	up		5.37929	2.01838e-36		5.78845	1.07387e-85		5.9447	2.14211e-237		5.63695	7.84191e-92		5.82482	0		-	-		FR	-	-	-	-	-	-
TraesCS1B01G500100LC	Transforming protein rel polyprotein	1B	492330644	10.1178	up		5.74185	4.24549e-12		5.65505	1.33845e-23		6.02701	1.75159e-66		6.34965	1.10849e-29		5.99822	3.00662e-137		-	-		FR	-	-	-	-	-	-
TraesCS1B01G284200	U-box domain-containing family protein	1B	493315206	55.0892	up		2.18813	1.34347e-20		2.0467	2.94683e-42		2.24855	5.39573e-120		2.17707	3.15816e-45		2.16632	1.88049e-223		2.52931	0.0218753		FR	-	-	-	-	-	-
TraesCS1B01G285100	NAC-domain protein	1B	496069847	8.25931	up		6.05286	6.46154e-15		5.94822	6.1366e-29		5.73083	7.75758e-67		6.06352	4.48149e-30		5.82814	7.98893e-147		-	-		FR	-	-	-	-	-	-
TraesCS1B01G285400	Glucan endo-1,3-beta-glucosidase, putative	1B	496504335	2.7387	up		-	-		1.62431	0.000449942		1.10486	1.72255e-06		1.45165	0.000234476		1.16719	2.2211e-12		-	-		FR_DEG	-	-1.07662	-1.11653	-	-	-
TraesCS1B01G506100LC	DEAD-box ATP-dependent RNA helicase 16	1B	498063254	9.73118	up		-	-		1.08743	9.31465e-06		1.15124	2.4871e-14		1.60208	1.92976e-09		1.21465	2.41226e-30		-	-		FR	-	-	-	-	-	-
TraesCS1B01G286300	Cytochrome P450	1B	498063359	23.9526	up		-	-		-	-		1.08127	8.27879e-19		1.43485	1.88032e-12		1.07976	1.2938e-36		-	-		FR	-	-	-	-	-	-
TraesCS1B01G287800	HXXXD-type acyl-transferase family protein	1B	500539301	83.1847	up		1.12843	8.71052e-08		-	-		-	-		1.10286	1.71397e-14		1.00661	2.3492e-61		-	-		FR	-	-	-	-	-	-
TraesCS1B01G509700LC	potassium transporter 2	1B	500540449	25.4634	up		1.12207	1.31307e-05		-	-		1.00637	1.03766e-20		-	-		-	-		-	-		FR	-	-	-	-	-	-
TraesCS1B01G288800	O-fucosyltransferase family protein	1B	503511912	97.7952	up		-	-		1.21513	8.47441e-13		1.35807	7.58551e-39		1.56047	2.68454e-20		1.29987	1.15733e-71		-	-		FR	-	-	-	-	-	-
TraesCS1B01G514400LC	pre-mRNA splicing factor-like protein	1B	504092216	11.952	up		-	-		1.09237	1.05894e-05		1.75523	5.78477e-29		1.65407	8.34088e-11		1.47715	2.79596e-43		-	-		FR	-	-	-	-	-	-
TraesCS1B01G289300	Phosphatidylinositol:ceramide inositolphosphotransferase	1B	504093393	151.73	up		-	-		1.26684	3.20016e-17		1.48044	1.79233e-57		1.60127	6.87562e-27		1.38518	1.93837e-97		-	-		FR	-	-	-	-	-	-
TraesCS1B01G291700	Legume-specific protein	1B	509003837	19.1873	up		-	-		1.12546	3.6595e-11		1.24434	1.00049e-32		-	-		1.12454	4.93955e-53		-	-		FR	-	-	-	-	-	-
TraesCS1B01G292200	Glycerol-3-phosphate acyltransferase	1B	509562872	14.3481	up		-	-		1.02566	6.1859e-05		-	-		1.20109	5.31044e-06		-	-		-	-		FR	-	-	-	-	-	-
TraesCS1B01G296000	Subtilisin-like protease	1B	514160864	5.60369	up		1.17913	0.00663062		-	-		1.12842	9.23512e-14		-	-		1.00655	3.38153e-23		-	-		FR	-	-	-	-	-	-
TraesCS1B01G298400	PAB-dependent poly(A)-specific ribonuclease subunit pan3	1B	519619559	63.2236	up		-	-		1.0028	0.00685609		1.0263	2.68435e-06		-	-		-	-		-	-		FR	-	-	-	-	-	-
TraesCS1B01G299300	QWRF motif protein (DUF566)	1B	520374148	13.7677	up		2.13497	3.82322e-08		1.37843	1.53018e-09		1.22946	2.50665e-19		1.50191	2.25457e-11		1.37954	1.85053e-44		-	-		FR	-	-	-	-	-	-
TraesCS1B01G299500	Coiled-coil domain-containing protein 115	1B	520468670	38.4286	up		2.01599	8.00257e-13		2.25892	2.61573e-35		1.93894	3.74418e-68		2.05022	3.3336e-30		2.01698	2.46396e-143		-	-		FR	-	-	-	-	-	-
TraesCS1B01G299600	cytochrome P450, family 98, subfamily A, polypeptide 8	1B	520468924	25.4777	up		2.30882	3.68794e-11		2.71372	6.65895e-33		2.1922	1.12038e-60		2.24246	1.04988e-25		2.30693	2.35878e-130		-	-		FR	-	-	-	-	-	-
TraesCS1B01G299700	Blue copper protein	1B	520516976	34.2754	up		6.92306	1.03785e-14		7.81508	1.64435e-37		8.27768	7.00747e-105		8.13816	1.09064e-40		8.03527	1.30587e-203		-	-		FR_DEG	-1.07828	-1.54375	-1.23315	-	-	-						1
TraesCS1B01G301200	Peptide methionine sulfoxide reductase msrB	1B	521862749	7.9037	up		-	-		1.78858	1.60573e-08		1.67246	5.68809e-20		1.9181	3.65056e-10		1.67201	1.83943e-36		-	-		FR_DEG	-	-1.12707	-1.06598	-	-	-
TraesCS1B01G303300	Disease resistance protein (TIR-NBS-LRR class) family	1B	524160875	16.9596	up		-	-		-	-		-	-		-	-		1.38519	8.70837e-10		-	-		FR	-	-	-	-	-	-
TraesCS1B01G304600	ABC-2 and Plant PDR ABC-type transporter family protein	1B	526568645	66.5619	up		3.95483	2.7313e-18		4.67745	1.73042e-52		4.89916	1.6161e-142		5.46122	2.3879e-58		4.86033	2.00746e-271		-	-		FR_DEG	-	-1.11637	-	-	-	-					1
TraesCS1B01G531500LC	Pectin lyase-like superfamily protein	1B	526747834	51.809	up		4.40668	3.97687e-25		3.85067	4.6192e-52		4.29047	3.06945e-153		4.57749	4.11367e-62		4.20461	3.44419e-293		-	-		FR	-	-	-	-	-	-
TraesCS1B01G531600LC	Ammonium transporter	1B	526747843	84.0339	up		4.54357	1.80071e-33		3.77609	3.23415e-63		4.15141	1.92073e-184		4.57479	9.18235e-80		4.10764	0		-	-		FR	-	-	-	-	-	-
TraesCS1B01G305200	Receptor protein kinase, putative	1B	527846931	296.987	up		2.97595	2.03011e-24		3.48554	1.58249e-67		3.60399	3.06501e-182		3.53247	4.77354e-70		3.49632	0		-	-		FR	-	-	-	-	-	-
TraesCS1B01G307800	tRNA (guanine-N(7)-)-methyltransferase	1B	530610168	7.81183	up		4.95238	2.2662e-07		5.89933	1.30568e-20		5.67623	3.06433e-47		5.82064	3.85582e-20		5.67981	5.45419e-98		-	-		FR_DEG	-1.1332	-1.23359	-1.2069	-	-	-
TraesCS1B01G308100	Myb/SANT-like DNA-binding domain protein	1B	530760848	1.01664	up		-	-		-	-		2.10972	0.0427168		-	-		-	-		-	-		FR	-	-	-	-	-	-
TraesCS1B01G308200	WRKY transcription factor	1B	530778347	128.647	up		5.46394	5.6424e-26		6.30296	1.93132e-70		6.83856	8.90347e-196		6.43261	7.11379e-76		6.52075	0		-	-		FR_DEG	-	-1.34618	-1.13904	-	-	-
TraesCS1B01G308600	TOM1-like protein 2	1B	531198850	157.478	up		1.18075	1.06669e-07		1.34724	6.87317e-20		1.49645	1.8227e-60		1.47414	6.29301e-24		1.42788	1.0229e-105		-	-		FR	-	-	-	-	-	-
TraesCS1B01G310100	U-box domain-containing protein	1B	532693193	49.1663	up		1.16551	6.29788e-05		1.51519	1.71401e-15		1.7517	7.91001e-50		1.7902	1.0277e-20		1.63044	2.12188e-89		-	-		FR	-	-	-	-	-	-
TraesCS1B01G310400	Non-specific lipid-transfer protein	1B	533406088	98.3705	up		2.65463	6.8456e-17		2.72471	7.7287e-37		2.85755	4.47351e-100		2.92679	6.62022e-41		2.82389	1.7553e-198		-	-		FR	-	-	-	-	-	-				1
TraesCS1B01G539000LC	WRKY family transcription factor	1B	534150637	15.6101	up		1.66515	0.000250515		1.23009	1.6932e-05		1.56939	4.18007e-18		1.99333	2.03904e-10		1.534	1.17874e-34		-	-		FR	-	-	-	-	-	-
TraesCS1B01G312600	Phytochrome kinase substrate-related family protein	1B	536571072	5.81705	up		-	-		1.18414	4.94274e-05		1.36039	1.79e-15		1.44282	4.08987e-07		1.3229	7.52659e-30		-	-		FR	-	-	-	-	-	-
TraesCS1B01G313400	Cytochrome P450-like protein	1B	537320952	29.9777	up		3.41971	2.34962e-14		4.20374	1.98109e-33		3.76093	6.91157e-90		4.17367	1.21965e-39		3.81762	4.48693e-178		-	-		FR	-	-	-	-	-	-
TraesCS1B01G314700	Protein kinase-like protein	1B	539546761	133.997	up		3.06669	2.65545e-23		3.21879	1.05963e-52		3.44087	3.31085e-151		3.36243	2.81567e-58		3.35421	1.67887e-282		-	-		FR	-	-	-	-	-	-
TraesCS1B01G315700	Xyloglucan galactosyltransferase KATAMARI1-like protein	1B	540154459	26.236	up		-	-		1.31733	2.18044e-06		1.75747	1.4806e-24		1.80626	5.48029e-11		1.51308	8.24427e-38		-	-		FR	-	-	-	-	-	-
TraesCS1B01G316200	Myb family transcription factor APL	1B	540718495	55.6887	up		-	-		-	-		1.01553	2.86574e-45		-	-		-	-		-	-		FR	-	-	-	-	-	-
TraesCS1B01G316100	DNA-directed RNA polymerase subunit beta	1B	540718571	40.7133	up		-	-		-	-		1.09012	1.08824e-39		-	-		-	-		-	-		FR	-	-	-	-	-	-
TraesCS1B01G319000	Histone-lysine N-methyltransferase, H3 lysine-9 specific	1B	543466731	15.5383	up		1.0265	0.0290529		-	-		-	-		-	-		-	-		-	-		FR	-	-	-	-	-	-
TraesCS1B01G551800LC	P-loop containing nucleoside triphosphate hydrolases superfamily protein	1B	544594663	7.1101	down		-	-		-1.09694	0.0164716		-	-		-	-		-	-		-	-		FR	-	-	-	-	-	-
TraesCS1B01G552700LC	SU(VAR)3-9 homolog 2	1B	544725703	3.22112	up		-	-		-	-		-	-		1.21284	0.0258453		-	-		-	-		FR	-	-	-	-	-	-
TraesCS1B01G320500	Disease resistance protein (NBS-LRR class) family	1B	544806856	36.33	up		2.77858	8.10207e-17		3.05948	2.49529e-40		2.9613	5.0513e-96		3.41444	7.75755e-45		2.95381	1.50155e-195		-	-		FR	-	-	-	-	-	-
TraesCS1B01G320600	Disease resistance protein (NBS-LRR class) family	1B	544952355	10.8557	up		1.04919	0.00494705		1.04854	2.77682e-06		-	-		-	-		-	-		-	-		FR	-	-	-	-	-	-
TraesCS1B01G321900	Aldehyde dehydrogenase	1B	546272482	16.4123	up		1.20859	0.000448004		-	-		-	-		-	-		-	-		-	-		FR	-	-	-	-	-	-
TraesCS1B01G323000	Serine/threonine-protein kinase	1B	548191997	4.2085	up		1.42412	0.00332737		1.09902	0.000201256		-	-		-	-		-	-		-	-		FR	-	-	-	-	-	-
TraesCS1B01G323100	Serine/threonine-protein kinase	1B	548197358	30.1026	up		1.48886	7.75613e-12		1.15681	2.07928e-15		1.15248	1.28901e-37		1.24934	1.21707e-17		1.19864	1.57858e-80		-	-		FR	-	-	-	-	-	-
TraesCS1B01G558200LC	ARM repeat superfamily protein	1B	548895533	16.7715	up		-	-		-	-		-	-		1.03191	0.000459149		-	-		-	-		FR	-	-	-	-	-	-
TraesCS1B01G558300LC	Calcium-dependent phosphotriesterase superfamily protein	1B	548902103	158.729	up		1.11334	1.48674e-07		1.05404	1.01271e-13		1.04849	5.12856e-33		1.15573	3.92521e-16		1.05702	1.73999e-68		-	-		FR	-	-	-	-	-	-
TraesCS1B01G323800	SOSS complex subunit B-like protein	1B	548975180	4.01763	up		-	-		1.19987	0.000362619		-	-		-	-		-	-		-	-		FR	-	-	-	-	-	-
TraesCS1B01G324000	Calcium-transporting ATPase	1B	549443938	60.3811	up		2.63568	2.21719e-12		3.13886	3.94916e-32		3.31563	2.07722e-92		3.42443	3.1936e-39		3.21139	6.93655e-180		-	-		FR	-	-	-	-	-	-
TraesCS1B01G326600	Ethylene-responsive factor-like transcription factor	1B	552473379	92.2081	up		-	-		1.18081	2.09497e-17		1.25214	9.56206e-48		1.16022	1.20297e-16		1.17179	6.04938e-83		-	-		FR	-	-	-	-	-	-
TraesCS1B01G327200	Udp-glucose 4,6-dehydratase	1B	553450410	6.39039	up		1.241	0.0077608		-	-		-	-		-	-		-	-		-	-		FR	-	-	-	-	-	-
TraesCS1B01G565800LC	Unknown protein	1B	554040352	21.3657	up		6.66154	5.26433e-14		6.66093	3.79795e-28		7.07921	6.04307e-79		7.07275	1.04917e-31		6.98741	1.57077e-161		-	-		FR_DEG	-	-1.05565	-	-	-	-
TraesCS1B01G566700LC	RING/U-box superfamily protein	1B	554610709	5.19691	up		-	-		-	-		-	-		1.81482	1.99551e-06		-	-		-	-		FR	-	-	-	-	-	-
TraesCS1B01G335200	NBS-LRR-like resistance protein	1B	562455258	12.0653	up		2.69866	5.06704e-05		2.65222	9.23672e-13		2.37239	8.03451e-26		2.8029	3.84588e-13		2.51955	2.18832e-53		-	-		FR_DEG	-1.12046	-1.09379	-	-	-	-
TraesCS1B01G335300	NB-ARC domain-containing disease resistance protein	1B	562457834	14.6998	up		1.69342	2.67483e-05		2.27305	4.07338e-19		1.98515	4.69777e-38		1.93876	9.56511e-15		1.98347	1.58764e-72		-	-		FR	-	-	-	-	-	-
TraesCS1B01G335400	NB-ARC domain-containing disease resistance protein	1B	562468352	12.3094	up		-	-		1.60323	1.25653e-06		1.57777	2.71828e-15		1.40909	1.70325e-05		1.44643	4.66803e-27		-	-		FR	-	-	-	-	-	-
TraesCS1B01G335500	Disease resistance protein RGA2	1B	562471621	14.6921	up		1.96318	4.39606e-06		2.01593	1.89945e-13		2.48019	2.79755e-46		2.69564	2.03367e-20		2.33473	3.42675e-85		-	-		FR	-	-	-	-	-	-
TraesCS1B01G335600	NB-ARC domain-containing disease resistance protein	1B	562474342	16.2208	up		-	-		1.3877	7.18997e-10		1.22266	6.05187e-19		1.09467	7.84546e-07		1.16367	1.30563e-35		-	-		FR	-	-	-	-	-	-
TraesCS1B01G335700	NB-ARC domain-containing disease resistance protein	1B	562484121	2.87043	up		2.95849	0.00110577		2.29117	1.68476e-07		2.16194	4.75164e-13		3.19776	1.98208e-08		2.33253	5.06566e-29		-	-		FR	-	-	-	-	-	-
TraesCS1B01G335800	NB-ARC domain-containing disease resistance protein	1B	562488651	12.4663	up		2.14144	0.000290953		3.04845	3.14868e-15		3.21089	2.31185e-41		2.63093	2.31111e-12		2.93374	2.79499e-69		-	-		FR_DEG	-	-1.00502	-	-	-	-
TraesCS1B01G336300	Sulfite reductase [NADPH] hemoprotein beta-component	1B	563027537	1403.96	up		1.1137	1.18382e-06		1.47315	2.64606e-22		1.63988	4.12239e-68		1.76346	1.10571e-31		1.56702	5.20525e-124		-	-		FR	-	-	-	-	-	-
TraesCS1B01G336600	Retrovirus-related Pol polyprotein from transposon TNT 1-94	1B	563536847	35.0332	up		4.72487	9.10078e-07		5.329	3.04714e-16		3.89853	1.76018e-27		3.00152	1.32628e-07		3.75279	2.18015e-48		-	-		FR_DEG	-	-	-1.40523	-	-	-
TraesCS1B01G339100	p-loop containing nucleoside triphosphate hydrolases superfamily protein	1B	566831773	165.563	up		2.52375	6.43231e-31		2.6497	2.80731e-70		2.73423	1.25675e-187		2.80008	5.69896e-78		2.68774	0		-	-		FR	-	-	-	-	-	-
TraesCS1B01G341600	Serine/threonine-protein kinase	1B	569560865	39.7008	up		4.49597	2.61046e-19		4.86639	2.86119e-42		5.52233	1.78248e-115		6.20583	2.34685e-42		5.39758	7.23865e-237		-	-		FR	-	-	-	-	-	-
TraesCS1B01G345700	Sodium/myo-inositol cotransporter 2	1B	573937232	10.3617	up		1.38068	0.00128228		1.9009	4.5144e-12		1.64206	2.80303e-22		1.37511	1.27647e-07		1.6194	2.33263e-45		-	-		FR	-	-	-	-	-	-
TraesCS1B01G346400	Calcium-transporting ATPase	1B	575709233	0.886995	up		-	-		-	-		2.15088	0.0190721		-	-		2.24573	0.000143531		-	-		FR	-	-	-	-	-	-
TraesCS1B01G349500	28 kDa heat-and acid-stable phosphoprotein, putative	1B	579937111	35.1602	up		-	-		1.72484	0.000339136		2.80137	4.8665e-22		2.25431	1.93102e-06		2.26006	2.52415e-29		-	-		FR_DEG	-1.35136	-1.52337	-1.42652	-	-	-
TraesCS1B01G350300	Gamma-glutamyl phosphate reductase	1B	580637691	10.507	up		-	-		-	-		1.0829	7.60933e-15		-	-		-	-		-	-		FR	-	-	-	-	-	-
TraesCS1B01G350800	Non-symbiotic hemoglobin	1B	581305857	2.23976	down		-	-		-	-		-1.09046	0.00896221		-	-		-1.02814	0.000173904		-	-		FR	-	-	-	-	-	-
TraesCS1B01G351500	UPF0502 protein YceH	1B	582090864	3.64515	up		1.58199	0.0453602		-	-		-	-		-	-		-	-		-	-		FR	-	-	-	-	-	-
TraesCS1B01G351700	GDSL esterase/lipase	1B	582543815	10.5978	up		1.13614	0.0444086		1.29507	8.64013e-05		1.71174	1.63319e-17		1.51385	4.41689e-06		1.5591	6.50528e-30		-	-		FR	-	-	-	-	-	-
TraesCS1B01G604700LC	NBS-LRR-like resistance protein	1B	582687205	62.5322	up		1.34343	5.95797e-13		1.02073	1.03537e-15		1.25252	5.10654e-56		1.37216	6.84626e-27		1.21815	3.16731e-112		-	-		FR	-	-	-	-	-	-
TraesCS1B01G605000LC	ATP-dependent clp protease, putative	1B	583208604	5.93868	down		-1.00605	0.0175221		-	-		-	-		-	-		-	-		-	-		FR	-	-	-	-	-	-
TraesCS1B01G352600	Receptor-like protein kinase	1B	583398603	14.579	up		1.06312	6.92088e-05		1.30836	3.42609e-13		1.43581	2.99247e-34		1.46487	8.92565e-15		1.36754	8.68086e-69		-	-		FR	-	-	-	-	-	-
TraesCS1B01G353900	Avr9/Cf-9 rapidly elicited protein	1B	583949066	1.78052	up		-	-		2.18405	0.00125421		2.32619	4.03557e-07		1.8105	0.0202853		2.07397	1.15078e-11		-	-		FR_DEG	-1.93382	-	-	-	-	-
TraesCS1B01G354600	IQ domain-containing protein	1B	584324451	4.12674	up		1.19792	0.021851		1.19153	0.000497359		-	-		-	-		-	-		-	-		FR	-	-	-	-	-	-
TraesCS1B01G355700	Receptor-like protein kinase	1B	585073333	398.34	up		2.78999	1.66387e-33		3.11013	2.09748e-84		3.24598	6.57702e-229		3.40838	7.19002e-100		3.19133	0		-	-		FR	-	-	-	-	-	-
TraesCS1B01G610500LC	Nonribosomal peptide synthetase anaPS	1B	585073462	65.6166	up		3.07701	8.87252e-27		3.27094	7.29593e-65		3.25227	7.8401e-162		3.50418	1.1075e-70		3.25173	0		-	-		FR	-	-	-	-	-	-
TraesCS1B01G355900	Short-chain dehydrogenase/reductase family protein	1B	585203287	29.995	up		5.84807	3.00012e-15		6.45742	1.40376e-31		6.90803	9.46995e-87		6.79999	2.06442e-35		6.69847	2.38638e-174		-	-		FR	-	-	-	-	-	-
TraesCS1B01G356100	ABC(ATP-binding) family transporter	1B	585306241	222.79	up		1.71036	7.16792e-13		1.97532	3.61145e-34		2.30849	9.01098e-116		2.13416	3.97307e-40		2.14034	7.9371e-193		-	-		FR	-	-	-	-	-	-					1
TraesCS1B01G356200	ATP-binding cassette transporter subfamily A member	1B	585326047	137.601	up		4.48787	7.20637e-32		4.26567	1.65357e-67		5.20981	2.56195e-228		5.17099	2.61154e-92		4.93838	0		-	-		FR_DEG	-	-1.07169	-1.07009	-	-	-
TraesCS1B01G359500	(R)-specific enoyl-CoA hydratase	1B	588497322	10.3968	up		-	-		-	-		-	-		1.01518	0.00268501		-	-		-	-		FR	-	-	-	-	-	-
TraesCS1B01G361200	Late embryogenesis abundant hydroxyproline-rich glycoprotein family, putative	1B	589758941	36.23	up		4.71864	0.000746682		4.66869	4.79094e-07		5.04369	4.5149e-19		4.66915	2.72623e-07		4.83542	4.71031e-38		-	-		FR	-	-	-	-	-	-
TraesCS1B01G361500	Glycosyltransferase	1B	589919272	102.779	up		1.74213	1.86833e-14		1.83975	2.74641e-33		2.2557	2.6947e-119		2.2642	8.03254e-48		2.12568	1.43616e-216		-	-		FR	-	-	-	-	-	-
TraesCS1B01G363500	Cytochrome P450	1B	592171712	63.1156	up		5.51363	8.01254e-21		6.36046	4.1233e-54		6.6679	9.7152e-140		6.79557	4.48449e-59		6.43245	3.66178e-284		-	-		FR_DEG	-	-1.07394	-1.13303	-	-	-
TraesCS1B01G363600	Elongation factor G	1B	592365149	12.5608	up		-	-		1.09358	0.0091131		1.19714	8.16602e-07		2.33705	1.26054e-07		1.22373	1.16594e-12		-	-		FR_DEG	-	-	1.13234	-	-	-
TraesCS1B01G625700LC	Heat shock transcription factor	1B	595176173	207.077	up		2.93438	1.11447e-18		3.23875	4.0154e-47		3.69389	6.31447e-150		3.3044	5.57375e-49		3.45525	4.48564e-259		-	-		FR_DEG	-	-1.04714	-	-	-	-
TraesCS1B01G365100	senescence regulator (Protein of unknown function, DUF584)	1B	596038561	7.62085	up		-	-		-	-		1.06597	6.46563e-11		1.22202	7.38577e-06		-	-		-	-		FR	-	-	-	-	-	-
TraesCS1B01G366300	U3 small nucleolar RNA-associated protein 25	1B	597456371	3.19781	up		4.40598	1.95195e-07		4.69779	1.13228e-16		4.59244	5.51039e-39		4.35702	2.00606e-14		4.55748	9.16478e-82		-	-		FR	-	-	-	-	-	-
TraesCS1B01G367900	NBS-LRR-like resistance protein	1B	598686691	12.3013	up		2.98096	1.79997e-08		2.93408	1.98005e-17		3.72501	2.78769e-57		3.50238	1.18548e-21		3.41238	7.16298e-107		-	-		FR	-	-	-	-	-	-
TraesCS1B01G368000	NBS-LRR-like resistance protein	1B	598691243	18.3117	up		3.63024	0.00155257		3.95556	4.31865e-08		4.45016	3.31721e-23		4.66908	8.44592e-11		4.29908	2.99833e-46		-	-		FR	-	-	-	-	-	-
TraesCS1B01G368100	NBS-LRR-like resistance protein	1B	598693958	5.65144	up		2.21476	0.000378511		2.91916	1.17469e-11		2.19242	7.27648e-24		2.56293	3.38137e-11		2.40026	1.0576e-50		-	-		FR	-	-	-	-	-	-
TraesCS1B01G368200	NBS-LRR-like resistance protein	1B	598699306	28.6844	up		2.69159	1.14323e-13		3.02623	9.12102e-38		3.20573	5.75918e-100		3.52328	8.22991e-46		3.20393	1.38103e-198		-	-		FR	-	-	-	-	-	-
TraesCS1B01G370900	Calcineurin B-like protein	1B	600602484	31.4238	up		-	-		-	-		-	-		1.27549	5.77486e-05		-	-		-	-		FR	-	-	-	-	-	-
TraesCS1B01G634100LC	F-box domain containing protein	1B	600976168	3.52442	up		4.19081	6.71449e-07		4.45003	3.08035e-15		4.14988	1.13133e-32		4.75322	2.45034e-17		4.2821	1.65081e-73		-	-		FR	-	-	-	-	-	-
TraesCS1B01G634200LC	Adhesion G protein-coupled receptor L3	1B	600976522	4.49524	up		4.65544	2.19288e-08		4.51522	1.21152e-15		4.71385	6.88697e-42		5.27498	3.61285e-21		4.7581	2.00936e-90		-	-		FR	-	-	-	-	-	-
TraesCS1B01G371800	F-box family protein	1B	601410860	2.50464	up		3.05633	0.00491734		4.49163	1.03332e-11		4.36958	5.50409e-27		4.23301	1.85063e-10		4.24214	1.22591e-51		-	-		FR_DEG	-1.46126	-1.56651	-	-	-	-
TraesCS1B01G371900	Cytochrome P450 family protein, expressed	1B	602002881	63.7041	up		3.75248	1.13382e-18		4.20326	6.52492e-46		4.3811	4.34635e-126		4.35559	1.46506e-48		4.2686	7.20087e-247		-	-		FR	-	-	-	-	-	-
TraesCS1B01G635200LC	Microtubule-actin cross-linking factor 1	1B	602003827	18.0893	up		3.40254	1.05841e-09		4.63094	5.55616e-26		4.77866	1.59138e-70		4.72693	5.95945e-27		4.62076	6.28738e-139		-	-		FR	-	-	-	-	-	-
TraesCS1B01G372400	Serine/threonine-protein kinase	1B	603091104	30.271	up		2.68809	4.95242e-09		2.54659	9.71689e-18		2.59368	1.67681e-44		2.4697	3.37854e-17		2.54856	4.81806e-90		-	-		FR	-	-	-	-	-	-
TraesCS1B01G372800	Serine/threonine-protein kinase	1B	603261144	7.34754	up		-	-		-	-		1.69453	3.48235e-07		1.42938	0.0112292		1.36898	4.74576e-10		-	-		FR	-	-	-	-	-	-
TraesCS1B01G374700	WRKY transcription factor	1B	605432739	6.64669	up		5.11304	5.54905e-10		5.78885	2.09385e-25		5.27884	1.30571e-52		5.21773	8.25406e-21		5.35338	3.37955e-114		-	-		FR	-	-	-	-	-	-
TraesCS1B01G374900	WRKY transcription factor	1B	605583398	73.0392	up		4.88268	5.47422e-48		5.23102	3.02049e-106		5.10914	2.77973e-263		5.1828	3.99223e-108		5.12494	0		4.42117	7.75703e-05		FR	-	-	-	-	-	-
TraesCS1B01G375400	Kinase family protein	1B	606493735	31.805	up		3.99582	1.26966e-11		3.29187	3.0994e-21		4.49539	1.31739e-83		4.19589	1.67287e-30		4.10841	1.97999e-147		-	-		FR_DEG	-	-1.10297	-	-	-	-
TraesCS1B01G376000	Protein kinase-like protein	1B	606848489	30.5085	up		3.03973	2.86927e-17		3.00417	2.96633e-39		3.03585	1.26092e-100		2.97803	7.78625e-41		2.99971	2.00738e-203		-	-		FR	-	-	-	-	-	-
TraesCS1B01G377500	Receptor-like protein kinase, putative,expressed	1B	610001109	3.52649	up		2.46633	0.00211536		3.07185	4.72423e-08		3.59689	2.95553e-23		3.83831	5.4785e-11		3.33083	1.46004e-43		-	-		FR	-	-	-	-	-	-
TraesCS1B01G377700	Exostosin-2	1B	610160878	362.725	up		2.82246	1.0009e-40		3.14495	1.66537e-102		3.19471	8.508e-266		3.09844	3.52138e-100		3.12175	0		-	-		FR	-	-	-	-	-	-
TraesCS1B01G647800LC	Carbonic anhydrase	1B	611779298	16.0011	up		-	-		-	-		1.01613	4.5274e-18		-	-		-	-		-	-		FR	-	-	-	-	-	-
TraesCS1B01G380000	basic helix-loop-helix (bHLH) DNA-binding superfamily protein	1B	613020321	2.60642	up		-	-		1.26313	0.0170754		-	-		-	-		-	-		-	-		FR	-	-	-	-	-	-
TraesCS1B01G380100	Serine/threonine-protein kinase	1B	613033328	36.1369	up		6.01825	4.80932e-25		5.45584	8.54541e-55		5.29489	1.27805e-134		6.23072	2.28131e-45		5.44643	7.24837e-283		4.32954	0.0297069		FR	-	-	-	-	-	-
TraesCS1B01G382100	Plant/F18B13-26 protein	1B	614456850	23.6512	up		2.65027	2.51568e-10		2.47512	1.69292e-23		2.58218	4.01465e-62		2.68615	8.12272e-27		2.57984	1.54939e-121		-	-		FR	-	-	-	-	-	-
TraesCS1B01G382200	Pectin lyase-like superfamily protein	1B	614499776	77.7217	up		1.14212	1.33118e-13		1.33246	1.39814e-37		1.35737	1.05566e-96		1.40476	1.11733e-41		1.34829	7.69794e-189		-	-		FR	-	-	-	-	-	-
TraesCS1B01G382600	Phospholipase D	1B	614788758	50.3603	up		1.31152	3.83519e-11		1.33177	5.90116e-23		1.4207	1.68333e-65		1.2673	1.00057e-21		1.36948	1.28321e-125		-	-		FR	-	-	-	-	-	-
TraesCS1B01G384900	Protein kinase-like	1B	618196914	84.1974	up		4.0071	1.15675e-10		5.66138	1.16936e-43		5.52102	2.16383e-109		5.3728	2.52929e-42		5.38158	6.91005e-197		-	-		FR_DEG	-1.88215	-2.12309	-1.97502	-	-	-
TraesCS1B01G385000	Protein kinase-like	1B	618316758	5.7604	up		1.5993	0.0346054		2.92635	1.61868e-11		2.5705	2.01186e-26		2.20649	1.23296e-09		2.51556	4.47052e-47		-	-		FR_DEG	-1.35777	-1.58939	-1.57033	-	-	-
TraesCS1B01G385100	Protein kinase-like	1B	618542654	25.2709	up		2.84963	1.22667e-06		4.56663	4.46151e-29		4.82298	1.1675e-75		5.01809	3.54495e-30		4.58333	4.21359e-142		-	-		FR_DEG	-1.30616	-1.4668	-1.29902	-	-	-
TraesCS1B01G385200	Protein kinase-like	1B	618697611	30.1306	up		3.54838	1.91197e-09		5.60737	1.58333e-33		5.57377	8.35819e-88		4.91344	1.50489e-33		5.19648	3.24813e-167		-	-		FR_DEG	-1.15137	-1.39286	-1.18028	-	-	-
TraesCS1B01G385300	Protein kinase-like	1B	618906729	21.9636	up		4.68446	1.37553e-07		4.60755	2.71675e-25		5.3447	7.79075e-68		4.71148	6.31102e-26		5.03991	6.99633e-126		-	-		FR_DEG	-1.55228	-1.76573	-1.58771	-	-	-
TraesCS1B01G655400LC	Protein kinase-like	1B	619094587	21.4848	up		3.63879	5.2713e-08		5.25921	1.71385e-27		6.02826	1.48713e-68		5.32611	5.05034e-29		5.42153	4.55681e-138		-	-		FR_DEG	-1.18072	-1.44803	-1.33542	-	-	-
TraesCS1B01G387200	Transcription initiation factor IIB	1B	621575860	2.44767	up		-	-		2.00807	3.72831e-05		2.93965	4.09855e-15		2.87349	4.52616e-06		2.31071	1.03294e-21		-	-		FR_DEG	-1.47546	-1.17197	-	-	-	-
TraesCS1B01G388700	Methyltransferase	1B	622466017	321.932	down		-1.17666	2.8568e-06		-1.21778	4.2827e-13		-1.10547	1.90515e-26		-	-		-1.08622	5.81399e-46		-	-		FR	-	-	-	-	-	-
TraesCS1B01G389600	Serine/threonine-protein kinase	1B	623547525	3.8501	up		-	-		-	-		-	-		-	-		1.79599	0.0149042		-	-		FR	-	-	-	-	-	-
TraesCS1B01G661000LC	Serine/threonine-protein kinase	1B	623549229	3.56068	up		-	-		-	-		-	-		-	-		1.81544	0.0119407		-	-		FR	-	-	-	-	-	-
TraesCS1B01G389700	Ethylene-responsive transcription factor	1B	623672472	4.53689	up		-	-		3.37137	0.00024609		2.56116	4.8617e-07		3.279	0.000210141		2.75951	2.4958e-15		-	-		FR	-	-	-	-	-	-
TraesCS1B01G389900	Ethylene-responsive transcription factor	1B	623688072	2.29219	up		-	-		2.76369	0.0052472		1.79834	0.000951594		2.42377	0.0137569		1.92698	2.31159e-07		-	-		FR	-	-	-	-	-	-
TraesCS1B01G392200	AP2/B3 transcription factor family protein	1B	625082502	4.9531	up		1.7771	0.000742452		2.16264	1.78191e-08		1.54804	7.47809e-14		1.03744	0.00157098		1.59811	1.05614e-29		-	-		FR	-	-	-	-	-	-
TraesCS1B01G392300	AP2/B3 transcription factor family protein	1B	625145120	8.20702	up		1.98671	0.000137847		1.14252	0.00027737		1.23178	3.6291e-11		1.11442	0.000290887		1.2778	1.41412e-23		-	-		FR	-	-	-	-	-	-
TraesCS1B01G393200	Lipid phosphate phosphatase-like protein	1B	626102897	128.597	up		1.64724	1.61833e-17		1.81946	2.99352e-43		1.95851	8.75403e-125		1.93654	3.49468e-49		1.89587	9.86112e-238		-	-		FR	-	-	-	-	-	-
TraesCS1B01G394900	Protein kinase family protein	1B	626684391	40.7816	up		6.27733	3.54898e-17		5.70791	5.92306e-46		6.69267	1.63472e-107		6.77082	8.89142e-42		6.43882	9.07445e-223		-	-		FR	-	-	-	-	-	-
TraesCS1B01G667500LC	kinase-like protein	1B	626686093	4.48915	up		4.50951	6.4898e-08		4.8235	6.89234e-18		5.17394	1.94808e-50		4.62054	1.88086e-16		4.92512	3.09066e-97		-	-		FR	-	-	-	-	-	-
TraesCS1B01G396400	F-box family protein	1B	628030960	6.22446	up		-	-		1.2431	2.03548e-07		-	-		1.32289	3.72292e-07		-	-		-	-		FR	-	-	-	-	-	-
TraesCS1B01G672800LC	TBC1 domain family member 4	1B	629937713	12.2554	up		2.6413	1.66375e-06		3.1839	2.22953e-17		3.10053	6.44913e-47		3.37635	2.50696e-18		3.09919	7.57182e-88		-	-		FR	-	-	-	-	-	-
TraesCS1B01G398700	Hexosyltransferase	1B	629937848	12.42	up		2.70179	4.63861e-07		3.54781	1.59761e-19		3.03612	1.47407e-48		3.2472	2.53825e-18		3.08002	1.5601e-90		-	-		FR	-	-	-	-	-	-
TraesCS1B01G399300	Multidrug resistance protein ABC transporter family protein, putative	1B	630520898	12.5105	up		1.74764	0.00085906		1.72733	1.04305e-07		1.73143	4.28463e-18		3.13898	7.89829e-17		1.90845	1.20835e-42		-	-		FR	-	-	-	-	-	-					1
TraesCS1B01G401700	Myb transcription factor	1B	631966427	12.3906	up		1.56688	0.00476553		2.79828	7.10586e-16		2.95532	6.08052e-43		2.49307	6.467e-14		2.67941	7.98202e-72		-	-		FR_DEG	-1.08547	-1.30302	-1.11188	-	-	-
TraesCS1B01G402600	Fatty acyl-CoA reductase	1B	632420585	307.569	down		-	-		-1.14991	0.000587758		-1.33228	2.30689e-11		-1.20222	0.000300403		-1.19425	1.78216e-17		-	-		FR_DEG	-	1.16253	-	-	-	-
TraesCS1B01G403900	Avr9/Cf-9 rapidly elicited protein	1B	633260181	10.4971	up		-	-		-	-		2.14379	1.76578e-05		1.88163	0.03382		2.04057	2.19316e-09		-	-		FR_DEG	-	-1.67877	-	-	-	-
TraesCS1B01G679900LC	Photosystem I P700 chlorophyll a apoprotein A2	1B	633721831	4.08124	down		-	-		-1.07288	0.000110679		-	-		-	-		-	-		-	-		FR	-	-	-	-	-	-
TraesCS1B01G410300	Tropinone reductase-like protein	1B	637368442	195.264	up		4.39955	2.14696e-61		4.43827	4.76826e-128		4.4898	0		4.80623	2.72126e-141		4.53198	0		-	-		FR	-	-	-	-	-	-
TraesCS1B01G410400	CASP-like protein	1B	637371923	10.0577	up		3.99912	4.05658e-08		2.42632	1.14327e-14		2.83848	1.82688e-40		2.32931	1.33058e-13		2.70088	5.83815e-79		-	-		FR	-	-	-	-	-	-
TraesCS1B01G411100	1-deoxy-D-xylulose-5-phosphate synthase	1B	637592543	28.5892	up		5.8615	1.07985e-19		4.72868	1.97092e-36		5.40123	3.28964e-91		5.89012	3.28349e-30		5.22985	1.90053e-192		-	-		FR	-	-	-	-	-	-
TraesCS1B01G411900	O-acyltransferase WSD1	1B	637937997	69.2066	up		1.55304	2.18363e-08		1.7567	3.99995e-21		2.21504	2.55154e-80		2.20108	1.80935e-32		2.0494	2.62182e-142		-	-		FR	-	-	-	-	-	-
TraesCS1B01G412200	GDSL esterase/lipase	1B	638034241	1.01665	up		-	-		-	-		3.25639	1.62394e-06		3.42781	0.00258874		2.9762	8.43126e-11		-	-		FR	-	-	-	-	-	-
TraesCS1B01G413900	Core-2/I-branching beta-1,6-N-acetylglucosaminyltransferase family protein	1B	638940601	92.6751	up		5.0899	6.01224e-30		5.89249	1.08331e-72		5.65603	7.36618e-197		5.75693	3.43423e-77		5.59017	0		-	-		FR	-	-	-	-	-	-
TraesCS1B01G415100	MACPF domain-containing protein	1B	640154451	23.8928	up		2.33493	2.76506e-13		2.10725	1.31697e-25		2.54501	1.64453e-82		2.16197	1.19264e-25		2.34575	3.94405e-150		-	-		FR	-	-	-	-	-	-
TraesCS1B01G698100LC	UDP-Glycosyltransferase superfamily protein	1B	640154710	10.3135	up		1.93833	5.4539e-06		2.21294	3.54036e-15		2.59955	5.22441e-45		2.45539	5.67726e-16		2.44688	3.34318e-86		-	-		FR	-	-	-	-	-	-					1
TraesCS1B01G418400	Auxin-responsive protein	1B	642391304	83.6201	up		-	-		1.23268	2.60565e-16		1.51367	9.19704e-59		1.50345	1.08402e-23		1.38875	8.97094e-104		-	-		FR	-	-	-	-	-	-
TraesCS1B01G418800	Protein PLANT CADMIUM RESISTANCE 2	1B	642495687	106.519	up		3.05393	1.61143e-24		2.92424	1.2193e-47		3.1029	4.02732e-132		3.14399	1.96422e-53		3.04795	1.28982e-266		-	-		FR	-	-	-	-	-	-
TraesCS1B01G419300	protein kinase family protein	1B	642791914	5.77167	up		2.04332	0.0217621		2.69878	6.54634e-08		2.86784	1.07232e-21		1.76095	0.000110259		2.49704	3.51817e-34		-	-		FR_DEG	-1.10195	-1.45973	-1.07796	-	-	-
TraesCS1B01G422600	Calcium binding	1B	645530696	20.9587	up		6.01003	4.69405e-14		5.75904	1.16022e-29		5.58125	1.78877e-79		6.36058	7.38036e-32		5.70305	9.39609e-155		-	-		FR	-	-	-	-	-	-		1
TraesCS1B01G423200	Cytochrome P450 family protein, expressed	1B	645886647	221.236	up		6.51434	6.86646e-56		6.87452	8.56151e-118		7.5863	3.04923e-284		7.74401	4.00754e-102		7.29881	0		-	-		FR	-	-	-	-	-	-
TraesCS1B01G710100LC	Cytochrome P450 family protein, expressed	1B	645901865	7.902	up		5.51778	3.28924e-06		6.08584	9.92654e-15		5.93534	2.52944e-34		6.07952	1.00127e-14		5.98101	9.78273e-75		-	-		FR	-	-	-	-	-	-
TraesCS1B01G423400	Cytochrome P450 family protein, expressed	1B	645905607	72.1456	up		8.77333	2.20014e-12		8.40959	7.63582e-23		8.95247	6.04403e-64		9.26304	1.35793e-27		8.93044	2.13847e-137		-	-		FR	-	-	-	-	-	-
TraesCS1B01G710300LC	Cytochrome P450, putative	1B	645946650	1.62682	up		-	-		-	-		2.19273	0.00228705		-	-		2.20024	3.65466e-06		-	-		FR	-	-	-	-	-	-
TraesCS1B01G425200	Glutaredoxin, putative	1B	649670063	5.01222	up		-	-		-	-		1.12133	2.28627e-07		1.19373	0.00117943		-	-		-	-		FR	-	-	-	-	-	-			1
TraesCS1B01G425500	Glutaredoxin, putative	1B	651286525	2.62726	up		1.92277	0.0392461		2.86342	4.79776e-07		2.70634	3.86071e-17		2.62194	9.62322e-07		2.52131	2.8618e-30		-	-		FR_DEG	-	-1.05516	-	-	-	-			1
TraesCS1B01G426100	Beta purothionin	1B	652301111	9.63273	up		-	-		-	-		2.8261	0.000475035		-	-		-	-		-	-		FR_DEG	-	-3.15456	-	-4.27795	-	-
TraesCS1B01G430000	Ubiquitin carboxyl-terminal hydrolase 2	1B	654503722	4.57557	up		-	-		-	-		1.29568	0.0202844		-	-		1.06052	0.00361238		-	-		FR	-	-	-	-	-	-
TraesCS1B01G728000LC	WRKY transcription factor	1B	654714626	36.3744	up		1.65143	2.20144e-06		2.2761	6.7413e-22		2.73814	5.92682e-76		2.54046	4.08366e-27		2.49267	2.45948e-131		-	-		FR	-	-	-	-	-	-
TraesCS1B01G728100LC	Unknown protein	1B	654808226	15.1299	up		5.40069	7.68533e-10		7.03532	4.84099e-33		7.0262	4.30933e-82		6.91136	5.88667e-32		6.85217	1.45136e-160		-	-		FR_DEG	-1.34	-1.49405	-1.20812	-	-	-
TraesCS1B01G430400	F-box family protein	1B	654809137	63.8664	up		5.69908	1.41579e-16		7.44794	4.57772e-43		7.71889	1.40331e-108		7.16319	9.64821e-44		7.32237	1.79168e-219		-	-		FR_DEG	-1.06032	-1.339	-1.06579	-	-	-
TraesCS1B01G430500	Receptor-like kinase	1B	654854993	7.85083	up		1.23339	0.00447231		1.35036	4.47787e-07		1.90346	4.57441e-27		1.67399	1.70253e-09		1.66597	4.52965e-46		-	-		FR	-	-	-	-	-	-
TraesCS1B01G431500	GDP-mannose-3',5'-epimerase	1B	655845785	554.701	up		1.30018	5.72679e-17		1.36352	1.47274e-37		1.53134	5.09959e-117		1.61908	2.88578e-52		1.4861	6.61271e-231		-	-		FR	-	-	-	-	-	-
TraesCS1B01G729400LC	syntaxin of plants 41	1B	655858637	20.7271	up		6.48434	7.58988e-14		7.19539	4.11605e-34		7.54863	1.53158e-93		7.55223	1.29691e-37		7.33865	1.08578e-183		-	-		FR_DEG	-	-1.18931	-1.08594	-	-	-
TraesCS1B01G433700	B12D protein	1B	658446859	138.346	up		1.84904	1.75733e-06		2.40591	6.85338e-21		2.59754	1.68012e-60		3.20723	4.96265e-36		2.557	6.21455e-115		-	-		FR	-	-	-	-	-	-
TraesCS1B01G434200	Subtilisin-like protease	1B	658736129	11.1586	down		-	-		-	-		-1.12557	0.000378678		-1.10928	0.0421414		-	-		-	-		FR	-	-	-	-	-	-
TraesCS1B01G435400	RADIALIS-like transcription factor	1B	659321647	2.35022	down		-1.77645	0.00437061		-1.60395	0.000211082		-	-		-	-		-1.17746	1.14293e-10		-	-		FR	-	-	-	-	-	-
TraesCS1B01G437500	Short chain dehydrogenase/reductase	1B	660104842	213.805	up		3.37582	3.04887e-48		3.48856	3.5157e-106		3.64215	9.6002e-289		3.5745	9.01876e-112		3.56403	0		-	-		FR	-	-	-	-	-	-
TraesCS1B01G440000	Blue copper protein	1B	661626769	7.65074	up		-	-		-	-		-	-		1.10213	0.0233625		-	-		-	-		FR	-	-	-	-	-	-						1
TraesCS1B01G738100LC	Leucine--tRNA ligase	1B	661900898	51.3452	up		7.26346	2.73223e-17		8.26372	8.67778e-45		8.87891	4.63138e-129		8.65136	4.33048e-49		8.55851	2.82713e-251		-	-		FR_DEG	-	-1.09926	-	-	-	-
TraesCS1B01G440300	WRKY transcription factor	1B	661929603	19.9088	up		4.2951	1.85054e-12		4.13692	1.65344e-26		4.8812	4.90189e-69		5.23946	3.77122e-26		4.6573	7.62576e-145		-	-		FR	-	-	-	-	-	-
TraesCS1B01G440500	WRKY transcription factor	1B	662005091	20.5458	up		3.99143	2.76533e-16		3.76468	2.9507e-33		4.03317	2.234e-78		4.17763	8.1935e-33		3.96442	9.07404e-172		-	-		FR	-	-	-	-	-	-
TraesCS1B01G440600	WRKY transcription factor	1B	662016061	2.24583	up		4.97932	5.72106e-08		4.64143	8.93917e-14		3.45239	1.41968e-18		3.35169	1.75632e-07		3.91347	1.45405e-47		-	-		FR_DEG	-	1.20955	1.12869	-	-	-
TraesCS1B01G440700	WRKY transcription factor	1B	662020303	14.7997	up		4.5268	1.27283e-14		4.42666	6.41909e-28		4.69597	2.26436e-58		4.4122	7.9088e-27		4.53999	9.35851e-137		-	-		FR	-	-	-	-	-	-
TraesCS1B01G742000LC	3-ketoacyl-CoA synthase	1B	664776619	16.6955	up		3.17916	1.18382e-06		3.4438	4.7569e-15		4.17858	1.77241e-51		3.15789	3.20831e-15		3.73888	1.74223e-91		-	-		FR	-	-	-	-	-	-
TraesCS1B01G742100LC	RING/U-box superfamily protein	1B	664777314	5.85834	up		2.4585	0.00329518		3.33079	1.7319e-08		4.26097	1.28446e-28		3.49227	2.96307e-10		3.75227	2.68615e-51		-	-		FR	-	-	-	-	-	-
TraesCS1B01G444000	histone deacetylase-like protein	1B	664976145	12.6564	up		1.03158	0.00915467		1.28602	1.89063e-07		1.02941	1.04255e-11		1.49804	3.09254e-09		1.17172	8.8217e-30		-	-		FR	-	-	-	-	-	-
TraesCS1B01G444100	S-adenosyl-L-methionine-dependent methyltransferases superfamily protein	1B	665022015	2.66625	up		4.8508	0.000132431		4.55116	6.30872e-08		3.88595	6.46776e-14		3.86955	5.46715e-06		4.2198	7.19152e-34		-	-		FR	-	-	-	-	-	-
TraesCS1B01G444500	Zinc finger CCCH domain protein	1B	665060190	4.44647	up		-	-		-	-		1.87767	4.61362e-05		-	-		1.28192	1.83604e-05		-	-		FR	-	-	-	-	-	-
TraesCS1B01G444600	2-oxoglutarate-dependent dioxygenase-related family protein	1B	665064887	13.8959	up		-	-		-	-		2.0273	6.97492e-05		-	-		1.70803	5.55607e-07		-	-		FR	-	-	-	-	-	-
TraesCS1B01G444700	Glycerol-3-phosphate dehydrogenase [NAD(+)], cytoplasmic	1B	665099102	55.3355	up		3.76779	1.65579e-17		4.10337	2.38171e-45		4.445	8.54449e-131		3.89076	1.45569e-45		4.1913	9.3628e-237		-	-		FR_DEG	-	-1.06277	-	-	-	-
TraesCS1B01G445600	Galactoside 2-alpha-L-fucosyltransferase	1B	665452504	12.6868	up		1.36765	0.00713226		1.28758	2.88366e-05		1.86608	1.19285e-23		2.08657	2.5075e-11		1.77177	3.07517e-42		-	-		FR	-	-	-	-	-	-
TraesCS1B01G446400	Calmodulin	1B	666331867	32.5444	up		1.39743	0.000344339		2.17516	4.80481e-17		2.06283	2.32719e-39		1.98483	2.71069e-15		1.97557	1.92978e-75		-	-		FR	-	-	-	-	-	-		1
TraesCS1B01G745300LC	Phenylalanine--tRNA ligase alpha subunit	1B	666536035	3.43904	down		-	-		-	-		-	-		-1.0842	0.00766364		-	-		-	-		FR	-	-	-	-	-	-						1
TraesCS1B01G447200	Disease resistance protein RPM1	1B	667075734	11.0615	up		3.68577	5.58987e-13		4.24705	3.16627e-23		3.95827	2.41023e-53		2.47634	1.3764e-18		3.55545	5.46885e-118		-	-		FR	-	-	-	-	-	-
TraesCS1B01G447300	Disease resistance protein RPM1	1B	667083371	9.36294	up		3.91758	1.07042e-10		4.65471	2.28779e-20		4.55074	3.24677e-44		2.62887	1.05515e-16		3.8792	1.0964e-101		-	-		FR	-	-	-	-	-	-
TraesCS1B01G447800	DUF1645 family protein	1B	667306687	19.0678	up		-	-		1.15568	4.15538e-08		1.41385	6.14826e-26		1.45162	2.56332e-11		1.31622	9.04785e-45		-	-		FR	-	-	-	-	-	-
TraesCS1B01G447900	Cinnamoyl-CoA reductase	1B	667423339	21.3648	up		1.05132	0.0147825		1.94645	1.28338e-12		2.49703	2.23974e-47		2.32184	4.25823e-17		2.16522	3.44774e-76		-	-		FR	-	-	-	-	-	-
TraesCS1B01G452300	Phytochrome interacting factor 3, putative isoform 3	1B	669191910	7.0853	up		4.95967	6.17113e-08		5.55227	1.08896e-19		5.9459	6.59135e-56		5.88847	3.66446e-22		5.75632	2.66884e-107		-	-		FR_DEG	-	-1.23949	-	-	-	-
TraesCS1B01G452700	SPT2 chromatin protein	1B	669336051	1.78492	up		2.80734	0.00907653		3.48579	1.2752e-07		4.08731	5.65631e-25		3.94266	1.18175e-09		3.81764	8.11545e-44		-	-		FR_DEG	-	-1.40499	-	-	-	-
TraesCS1B01G453300	WRKY transcription factor	1B	669728490	23.5431	up		1.08146	2.87489e-05		1.07753	2.30327e-11		1.31148	1.49255e-39		1.23829	5.52067e-15		1.24421	1.47274e-68		-	-		FR	-	-	-	-	-	-
TraesCS1B01G454000	Receptor-like protein kinase, putative,expressed	1B	670025361	14.0004	up		2.94647	2.21261e-07		4.07402	3.19851e-24		4.76862	5.87801e-68		4.05739	2.90444e-27		4.30403	1.73153e-128		-	-		FR_DEG	-	-1.25805	-1.10249	-	-	-
TraesCS1B01G454100	Receptor-like protein kinase, putative,expressed	1B	670034244	19.0021	up		4.09923	2.30867e-14		4.03216	3.31862e-34		4.21454	3.49354e-89		5.88001	1.16628e-30		4.39584	5.6414e-179		-	-		FR	-	-	-	-	-	-
TraesCS1B01G454200	Glucan endo-1,3-beta-glucosidase 3	1B	670142373	23.5724	up		2.61155	2.23748e-12		2.47355	6.38423e-25		2.37111	9.18036e-60		2.41487	1.19314e-24		2.43113	7.76901e-125		-	-		FR	-	-	-	-	-	-
TraesCS1B01G454400	Receptor-like protein kinase, putative,expressed	1B	670152914	23.5797	up		4.48872	8.43145e-11		4.06636	1.19188e-31		4.38269	1.46799e-87		4.41032	2.67031e-34		4.3374	7.13852e-158		-	-		FR_DEG	-	-1.27751	-1.0945	-	-	-
TraesCS1B01G454500	Glucan endo-1,3-beta-glucosidase 3	1B	670158857	30.7913	up		5.7995	1.21929e-17		5.08549	3.02283e-35		5.79477	9.42163e-97		5.75543	3.58971e-37		5.69719	4.64951e-195		-	-		FR	-	-	-	-	-	-
TraesCS1B01G454600	Receptor-like protein kinase, putative,expressed	1B	670164776	13.1502	up		4.77078	3.47057e-07		4.97855	5.62782e-15		5.78369	1.47734e-46		4.98892	3.08724e-17		5.40234	8.38175e-88		-	-		FR	-	-	-	-	-	-
TraesCS1B01G454900	Protein kinase	1B	670181368	2.63335	up		2.39117	0.0120854		3.33443	1.43593e-08		2.87712	2.73149e-17		3.5562	1.00569e-09		3.07737	5.11165e-37		-	-		FR	-	-	-	-	-	-
TraesCS1B01G455000	WRKY family transcription factor	1B	670202180	1.62657	up		2.86778	0.0125676		3.66913	1.60346e-07		3.77528	6.67153e-19		3.76595	6.60495e-08		3.65653	9.6917e-37		-	-		FR	-	-	-	-	-	-
TraesCS1B01G455100	S-type anion channel	1B	670272504	14.4548	up		5.28754	2.24395e-09		6.39942	2.89255e-27		5.79318	2.61547e-56		5.99261	3.19971e-24		5.94224	2.05396e-116		-	-		FR_DEG	-1.45843	-1.5225	-1.35334	-	-	-
TraesCS1B01G757900LC	Retrovirus-related Pol polyprotein from transposon TNT 1-94	1B	670423842	2.19542	up		-	-		2.63074	4.41047e-05		2.15084	1.57156e-10		3.40946	7.81108e-08		2.29824	1.76446e-19		-	-		FR	-	-	-	-	-	-
TraesCS1B01G758000LC	Retrovirus-related Pol polyprotein from transposon TNT 1-94	1B	670424444	8.56826	up		1.77122	0.00465608		2.37817	1.01495e-08		2.45061	5.43495e-24		2.62717	6.63019e-10		2.3426	2.82155e-43		-	-		FR	-	-	-	-	-	-
TraesCS1B01G758100LC	Retrovirus-related Pol polyprotein from transposon TNT 1-94	1B	670427450	2.58785	up		-	-		1.36397	0.0147765		2.39094	4.91361e-12		2.72437	9.65833e-06		2.16221	1.53056e-20		-	-		FR	-	-	-	-	-	-
TraesCS1B01G456200	S-type anion channel	1B	670899371	44.6827	up		3.98613	1.31004e-18		4.59039	7.71302e-48		4.81971	4.40541e-122		5.4119	2.27162e-44		4.78859	4.31476e-245		-	-		FR	-	-	-	-	-	-
TraesCS1B01G456300	S-type anion channel	1B	670916505	27.8325	up		6.20459	3.45022e-14		7.47826	2.51433e-40		7.86389	2.60831e-111		6.99682	1.76688e-35		7.46204	6.49661e-211		-	-		FR	-	-	-	-	-	-
TraesCS1B01G456400	S-type anion channel	1B	670946684	10.4514	up		5.45046	5.39073e-10		5.93187	1.37934e-23		6.62789	4.02007e-73		6.556	7.92789e-29		6.37987	1.78352e-138		-	-		FR_DEG	-	-1.30245	-1.12359	-	-	-
TraesCS1B01G456700	Calcium-dependent protein kinase	1B	671199120	349.879	up		-	-		1.00084	1.28692e-41		1.0261	1.44367e-109		-	-		-	-		-	-		FR	-	-	-	-	-	-		1
TraesCS1B01G456900	FAD-binding Berberine family protein	1B	671258794	21.9605	up		2.80291	1.54048e-09		2.40159	1.15824e-20		2.0696	6.00059e-40		1.98717	1.3988e-15		2.12934	6.63254e-79		-	-		FR	-	-	-	-	-	-
TraesCS1B01G459700	Amino acid transporter family protein	1B	673748179	3.90208	up		4.80595	2.37832e-08		4.52515	7.00886e-15		4.79378	8.08122e-41		4.30842	1.5651e-13		4.64632	6.45063e-81		-	-		FR	-	-	-	-	-	-
TraesCS1B01G768400LC	Katanin p60 ATPase-containing subunit A1	1B	673867795	3.65951	up		2.08314	0.0136889		1.97898	7.79268e-06		2.63604	7.96457e-17		2.27726	8.61503e-07		2.35185	2.61667e-31		-	-		FR	-	-	-	-	-	-
TraesCS1B01G460100	Disease resistance protein (NBS-LRR class) family	1B	673869092	19.7535	up		2.36454	6.10662e-06		2.49878	1.8798e-13		2.55559	1.37119e-33		2.25581	6.58696e-12		2.42331	5.78862e-65		-	-		FR	-	-	-	-	-	-
TraesCS1B01G461700	Polypyrimidine tract-binding-like protein, putative	1B	674573376	1.74002	up		-	-		-	-		1.83683	3.14925e-05		-	-		1.42362	1.58003e-06		-	-		FR	-	-	-	-	-	-
TraesCS1B01G463100	Tryptophan synthase alpha chain	1B	675373840	587.284	up		2.61994	3.947e-26		2.88982	5.54615e-64		3.24376	5.15792e-201		3.16042	1.14092e-76		3.08387	0		-	-		FR	-	-	-	-	-	-
TraesCS1B01G772500LC	3-phosphoshikimate 1-carboxyvinyltransferase	1B	676065724	9.61346	up		5.45353	8.50691e-09		5.58916	2.1403e-18		6.04046	4.0931e-53		6.32178	1.88886e-23		5.92484	6.40578e-105		-	-		FR_DEG	-	-1.2249	-	-	-	-
TraesCS1B01G464800	ATP-dependent zinc metalloprotease FtsH	1B	676066808	16.2918	up		5.96044	1.77807e-12		6.83011	8.8656e-33		6.8235	1.49952e-81		6.28009	5.37106e-28		6.65583	5.45731e-160		-	-		FR_DEG	-1.05593	-1.3728	-1.13783	-	-	-
TraesCS1B01G464900	ATP-dependent zinc metalloprotease FtsH	1B	676070192	170.201	up		5.26157	2.6507e-16		5.28618	2.58745e-32		6.12427	7.80066e-111		6.02594	6.0915e-43		5.85816	1.61723e-206		-	-		FR_DEG	-	-1.05345	-	-1.18944	-	-
TraesCS1B01G772600LC	Glutamate 5-kinase	1B	676071347	193.029	up		2.22591	2.52389e-14		2.91377	4.96298e-48		2.8091	4.23263e-113		2.84052	4.72943e-46		2.73255	2.02102e-216		-	-		FR	-	-	-	-	-	-
TraesCS1B01G465000	ATP-dependent zinc metalloprotease FtsH	1B	676073959	281.325	up		2.04187	1.39756e-12		2.76306	2.28529e-45		2.48264	3.66057e-92		2.56353	3.24878e-39		2.47598	2.52913e-185		-	-		FR	-	-	-	-	-	-
TraesCS1B01G466100	Type II proteinase inhibitor family protein	1B	676738973	19.9499	up		4.59776	9.68435e-05		4.56364	1.18599e-07		5.19267	2.27542e-25		5.6399	5.37585e-12		4.9314	3.30036e-48		3.65058	0.00180125		FR	-	-	-	-	-	-
TraesCS1B01G466200	Pathogen-related protein	1B	676745850	101.188	up		4.23826	1.62105e-12		5.50896	1.61065e-33		5.69524	1.16421e-102		5.47944	3.1497e-39		5.50284	4.24675e-192		-	-		FR_DEG	-	-	-	-1.08829	-	-
TraesCS1B01G774300LC	Leucine-rich repeat receptor-like protein kinase	1B	676908149	1.81278	up		2.86185	0.00876679		3.29181	1.23781e-06		4.13503	1.10827e-24		4.08752	5.17058e-10		3.84435	2.44455e-42		-	-		FR_DEG	-	-1.3982	-	-	-	-
TraesCS1B01G467700	Lectin receptor kinase	1B	677319108	2.74114	up		-	-		2.81282	3.02972e-06		2.24177	2.88925e-12		2.13607	4.03972e-05		2.27463	2.0126e-23		-	-		FR_DEG	-	-1.00822	-	-	-	-
TraesCS1B01G470900	Calmodulin, putative	1B	679174331	11.0628	up		5.30294	1.80846e-11		3.50171	7.40442e-24		3.14836	3.13072e-45		4.55198	4.93558e-21		3.45995	1.8693e-106		-	-		FR	-	-	-	-	-	-		1
TraesCS1B01G471000	Calmodulin, putative	1B	679249818	4.41443	up		4.04012	2.92553e-05		2.61282	2.66267e-06		3.36794	5.48673e-17		4.51823	1.16015e-11		3.28939	3.47134e-36		-	-		FR	-	-	-	-	-	-		1
TraesCS1B01G777500LC	Calmodulin, putative	1B	679255383	2.44757	up		-	-		-	-		1.91323	0.00242182		-	-		1.54869	0.000195933		-	-		FR	-	-	-	-	-	-		1
TraesCS1B01G473600	Mitogen-activated protein kinase kinase 3	1B	681786949	1.73028	up		-	-		-	-		-	-		1.85586	0.0367854		-	-		-	-		FR	-	-	-	-	-	-
TraesCS1B01G475800	nuclease	1B	684096800	45.7462	up		-	-		1.12206	7.35769e-19		1.21057	1.14242e-51		-	-		1.11162	3.51971e-91		-	-		FR	-	-	-	-	-	-
TraesCS1B01G791600LC	Pectinesterase	1B	685893734	2.43038	up		-	-		-	-		-	-		1.58366	0.0207012		-	-		-	-		FR	-	-	-	-	-	-
TraesCS1B01G478300	Pathogenesis-related protein 1	1B	686757666	6.9449	up		-	-		-	-		-	-		1.37949	0.0283931		-	-		-	-		FR	-	-	-	-	-	-				1
TraesCS1B01G480300	Receptor protein kinase, putative	1B	687785480	20.0555	up		4.38176	1.64353e-11		4.04822	3.75699e-24		4.67105	3.9122e-67		4.75694	1.76371e-25		4.50724	2.62045e-135		-	-		FR	-	-	-	-	-	-
TraesCS1B01G795000LC	O-methyltransferase-like protein	1B	689489866	17.2571	up		6.34691	3.05486e-12		6.02503	3.12685e-22		5.60784	3.96271e-53		6.92369	4.07315e-29		6.03935	3.14303e-115		-	-		FR	-	-	-	-	-	-
TraesCS1B01G481300	O-methyltransferase-like protein	1B	689555251	4.76323	up		5.21728	3.74996e-08		5.11125	1.4749e-15		4.77603	1.376e-33		5.36901	3.65496e-17		4.96709	1.50027e-75		-	-		FR	-	-	-	-	-	-
TraesCS1B01G481500	O-methyltransferase-like protein	1B	689807366	1.12479	up		-	-		2.45109	0.0305364		2.92372	7.25733e-06		3.60994	0.000764391		2.90852	2.27042e-11		-	-		FR_DEG	-	-2.31121	-2.69811	-	-	-
TraesCS1D01G000200LC	Cysteine protease 1	1D	84664	6.9913	up		-	-		-	-		3.69272	9.48624e-05		-	-		-	-		-	-		FR_DEG	-	-6.41814	-	-6.16616	-	-
TraesCS1D01G000200	Low molecular weight glutenin subunit	1D	84680	10.5005	up		34.7636	6.45328e-12		-40.8308	1.47017e-32		-	-		-	-		-	-		-	-		FR_DEG	39.8491	-9.28029	-	-49.1294	-47.9902	-
TraesCS1D01G000300	Low-molecular-weight glutenin subunit	1D	99354	4.19713	up		-	-		-	-		4.56711	0.00814398		-	-		2.34728	0.0325918		-	-		FR_DEG	-	-22.2281	-	-7.99667	-	-
TraesCS1D01G001500	Receptor protein kinase, putative	1D	392358	103.373	up		-	-		1.04926	0.0377193		-	-		-	-		-	-		-	-		FR	-	-	-	-	-	-
TraesCS1D01G001700	Receptor protein kinase, putative	1D	447128	50.3439	up		1.23825	3.15895e-07		1.60683	5.80506e-22		1.33824	9.79048e-40		1.20007	3.05712e-13		1.35163	3.87806e-84		2.10642	0.00679399		FR	-	-	-	-	-	-
TraesCS1D01G001800	Leucine-rich repeat receptor-like protein kinase family protein, putative	1D	458726	41.4775	up		1.22379	1.02634e-06		1.29777	4.31228e-14		1.3013	2.19818e-35		1.25822	9.38765e-14		1.26294	1.61905e-70		-	-		FR	-	-	-	-	-	-
TraesCS1D01G004600	Cytochrome P450	1D	2124692	62.9127	up		-	-		1.18065	0.0248709		1.30517	1.86364e-05		1.80417	0.000325804		1.36442	1.74051e-11		-	-		FR	-	-	-	-	-	-
TraesCS1D01G004700	Phospholipid-transporting ATPase	1D	2139320	813.212	up		1.85168	2.27123e-17		2.13477	3.26935e-46		2.46345	3.3679e-153		2.36342	1.50388e-56		2.30849	1.18373e-261		-	-		FR	-	-	-	-	-	-
TraesCS1D01G004100LC	receptor kinase 1	1D	2390536	0.893389	up		-	-		-	-		-	-		-	-		1.68667	0.00314368		-	-		FR	-	-	-	-	-	-
TraesCS1D01G005100	Receptor-like protein kinase	1D	2458986	2.67849	up		-	-		1.7636	0.00152734		1.66215	4.15044e-07		1.27506	0.0268194		1.40427	1.79782e-10		-	-		FR	-	-	-	-	-	-
TraesCS1D01G005400	disease resistance protein (TIR-NBS-LRR class)	1D	2495915	56.9927	up		1.65916	5.30264e-08		2.02965	1.16405e-22		1.8616	1.511e-50		1.83749	3.14887e-20		1.849	1.33094e-93		2.30006	0.00876951		FR	-	-	-	-	-	-
TraesCS1D01G009200	Powdery mildew resistance protein	1D	4875291	13.4625	up		1.67944	0.00771565		1.67216	2.01207e-05		1.39388	2.90897e-09		1.623	6.20982e-05		1.4717	1.02361e-19		-	-		FR	-	-	-	-	-	-
TraesCS1D01G009300	Pm3-like disease resistance protein	1D	4878342	4.98056	up		-	-		1.60014	0.000119239		1.79142	3.09917e-12		1.39149	0.00171761		1.62451	4.85617e-20		-	-		FR_DEG	-1.00207	-1.05203	-	-	-	-
TraesCS1D01G009400	Low-molecular-weight glutenin subunit	1D	5139130	2.28852	up		-	-		-	-		1.65786	0.0464026		-	-		-	-		-	-		FR_DEG	-	-4.65089	-	-3.80502	-	-
TraesCS1D01G012000	Defensin	1D	6399252	3.39086	down		-1.35878	0.00923771		-1.16511	0.000979363		-	-		-	-		-	-		-	-		FR	-	-	-	-	-	-				1
TraesCS1D01G012600	Defensin	1D	6547769	4.58433	down		-	-		-1.39767	0.00198393		-1.45259	8.2204e-08		-1.68894	9.62531e-05		-1.31319	1.28017e-09		-	-		FR_DEG	2.64815	2.68565	2.55802	-	-	-				1
TraesCS1D01G012800	Serine/threonine-protein kinase	1D	6711751	4.65352	up		2.5451	1.51381e-05		3.27762	4.08721e-12		3.65456	1.73244e-28		4.28576	3.75713e-15		3.50141	4.76494e-60		-	-		FR	-	-	-	-	-	-
TraesCS1D01G012900	Serine/threonine-protein kinase	1D	6718844	2.14894	up		4.5123	4.03168e-07		3.05336	6.60266e-07		3.49357	2.81582e-20		4.18708	5.2913e-12		3.7143	3.07053e-46		-	-		FR_DEG	-	1.34256	-	-	-	-
TraesCS1D01G013000	12-oxophytodienoate reductase-like protein	1D	6731412	2.84813	up		1.94315	0.0454835		3.22072	5.00804e-08		2.64431	8.59721e-16		2.79294	1.52534e-07		2.7141	1.15513e-31		-	-		FR_DEG	-	-1.0571	-1.14876	-	-	-
TraesCS1D01G013600	12-oxophytodienoate reductase-like protein	1D	6817463	11.6477	up		1.43793	0.000144637		-	-		1.27697	7.27855e-18		1.84352	2.27265e-14		1.34202	1.97909e-39		-	-		FR	-	-	-	-	-	-
TraesCS1D01G013700	12-oxophytodienoate reductase-like protein	1D	6864264	19.8765	up		2.60414	1.00857e-11		3.46638	4.84919e-33		3.02165	3.44271e-68		2.78175	4.04213e-26		2.92166	1.91541e-141		-	-		FR	-	-	-	-	-	-
TraesCS1D01G013800	Serine/threonine-protein kinase	1D	6898427	40.6186	up		2.47312	1.83925e-23		2.7823	1.05668e-47		2.91339	1.81058e-123		2.96242	1.59169e-51		2.80834	1.86931e-231		3.82022	0.00814433		FR	-	-	-	-	-	-
TraesCS1D01G015400	Receptor-like kinase	1D	7209265	53.4604	up		1.53823	0.000104606		1.42594	6.75502e-08		1.66644	1.20102e-24		1.72287	1.24585e-10		1.62081	3.20776e-46		2.17522	0.00214466		FR	-	-	-	-	-	-
TraesCS1D01G016100	Disease resistance protein	1D	7419073	21.1194	up		-	-		1.45837	1.15056e-07		1.60047	4.62276e-23		1.20105	5.37112e-06		1.43551	1.00757e-30		-	-		FR_DEG	-1.07764	-1.70887	-1.52112	-	-	-
TraesCS1D01G017500	Dirigent protein	1D	7833432	4.04913	down		-1.5069	0.00135773		-1.15732	0.000117766		-1.05896	3.37802e-09		-	-		-1.01311	3.40789e-16		-	-		FR	-	-	-	-	-	-						1
TraesCS1D01G018000	Receptor-like kinase	1D	7899691	18.3059	up		1.74988	2.46193e-07		-	-		-	-		-	-		-	-		-	-		FR_DEG	1.37455	1.88975	1.64116	-	-	-
TraesCS1D01G018700	NBS-LRR disease resistance protein, putative, expressed	1D	8182882	2.50383	up		3.12898	0.000652673		2.64936	4.51554e-06		3.07989	5.85093e-17		3.92948	5.13671e-11		3.19606	1.02968e-37		-	-		FR	-	-	-	-	-	-
TraesCS1D01G019000	Caffeoyl-CoA O-methyltransferase	1D	8259961	1.6236	down		-	-		-1.73349	0.000833934		-1.51175	8.88126e-06		-1.87549	0.00129486		-1.59468	2.24642e-12		-	-		FR	-	-	-	-	-	-
TraesCS1D01G019100	UDP-glycosyltransferase	1D	8269575	3.76269	down		-1.15539	0.0457471		-	-		-	-		-	-		-	-		-	-		FR_DEG	-	-	1.17127	-	-	-					1
TraesCS1D01G020400	Cytochrome P450 family protein, expressed	1D	8796979	1.53941	up		2.86577	0.0477933		3.9271	5.03468e-06		3.66442	2.84131e-12		3.52772	5.18736e-05		3.5831	1.5461e-24		-	-		FR	-	-	-	-	-	-
TraesCS1D01G020500	Bowman-Birk type trypsin inhibitor	1D	8819238	2.37911	up		2.86259	0.00249353		2.79914	3.97732e-06		2.94387	9.17448e-17		3.46147	4.78354e-09		3.0601	2.09032e-34		-	-		FR_DEG	-	-1.02331	-	-	-	-
TraesCS1D01G020600	Trypsin inhibitor	1D	8836432	63.6066	up		4.86158	2.41523e-41		4.11306	4.56333e-66		4.44007	6.40095e-180		4.34219	1.75191e-72		4.4089	0		5.47239	0.000676563		FR	-	-	-	-	-	-
TraesCS1D01G018700LC	Trypsin inhibitor	1D	8967252	4.36358	up		4.50435	4.03117e-08		4.31253	1.27506e-14		4.78554	1.30684e-44		5.08965	1.78006e-20		4.74659	1.05483e-90		-	-		FR	-	-	-	-	-	-
TraesCS1D01G022000	Trypsin inhibitor	1D	9399301	9.27549	up		1.11497	0.0147702		-	-		-	-		1.04349	0.000507455		-	-		-	-		FR	-	-	-	-	-	-
TraesCS1D01G024700	Dehydration-induced 19-like protein	1D	10380511	53.8256	up		-	-		1.19161	7.09325e-11		1.55887	5.55176e-43		1.38565	4.23193e-14		1.34811	1.16528e-66		-	-		FR	-	-	-	-	-	-
TraesCS1D01G026000	NBS-LRR disease resistance protein, putative, expressed	1D	10660609	89.1469	up		1.4243	1.94031e-20		1.26371	6.89398e-35		1.36574	1.91173e-97		1.29118	2.43494e-36		1.34097	3.25952e-197		1.40232	0.0257519		FR	-	-	-	-	-	-
TraesCS1D01G028400	Chymotrypsin inhibitor	1D	11200655	2.99166	up		4.8347	0.00511612		4.0576	0.00032052		4.73369	1.61074e-12		3.23625	0.00531925		4.44842	1.71888e-22		-	-		FR	-	-	-	-	-	-
TraesCS1D01G030300	RING/U-box superfamily protein	1D	11780391	145.162	up		1.9328	2.17391e-10		2.32041	1.38204e-29		2.58435	3.61658e-90		2.49559	8.73354e-34		2.42287	9.82389e-165		-	-		FR	-	-	-	-	-	-
TraesCS1D01G030400	Protein DETOXIFICATION	1D	11849874	3.2886	down		-	-		-	-		-	-		-1.19448	0.00266596		-	-		-	-		FR	-	-	-	-	-	-
TraesCS1D01G032700	Nitrate transporter 1.1	1D	13040667	4.53483	down		-1.16258	0.0203264		-	-		-	-		-	-		-	-		-	-		FR	-	-	-	-	-	-
TraesCS1D01G034600	Glycosyltransferase	1D	15048394	91.2107	up		1.97169	4.30214e-10		2.43585	6.50321e-30		2.82461	4.93426e-99		2.72849	3.61787e-37		2.62684	2.47885e-175		-	-		FR	-	-	-	-	-	-
TraesCS1D01G032400LC	Ent-cassa-12,15-diene synthase	1D	16230936	3.09857	up		3.5458	0.000828032		3.98179	4.27213e-09		4.43211	4.80906e-27		4.80375	4.82708e-13		4.45923	1.02019e-55		-	-		FR_DEG	-	-1.20369	-1.43629	-	-	-
TraesCS1D01G035800	Phospholipase D	1D	16610391	0.752408	up		-	-		-	-		-	-		-	-		2.10149	0.00392095		-	-		FR	-	-	-	-	-	-
TraesCS1D01G036100	Protein FRIGIDA	1D	16826074	7.59812	up		1.82818	0.00549156		2.47258	6.80226e-10		2.55339	1.80273e-26		2.27329	2.13688e-09		2.3985	5.10919e-47		-	-		FR_DEG	-	-1.08513	-	-	-	-
TraesCS1D01G036500	Clathrin assembly protein, putative, expressed	1D	17015538	68.1555	up		2.91029	2.50461e-13		2.99687	2.1941e-29		3.41486	2.29704e-91		3.53747	2.78212e-38		3.26596	8.91897e-174		-	-		FR	-	-	-	-	-	-
TraesCS1D01G036900	Cysteine-rich receptor-kinase-like protein	1D	17236483	88.2465	up		2.87849	2.57043e-42		2.67696	2.07714e-79		2.9975	7.24763e-220		3.03027	8.58069e-90		2.90161	0		3.21641	2.53004e-07		FR	-	-	-	-	-	-
TraesCS1D01G037000	Cysteine-rich receptor-kinase-like protein	1D	17247958	10.3859	up		3.48535	2.31929e-16		3.54138	1.01547e-27		2.91815	4.86921e-50		3.01016	2.35438e-21		3.15579	8.1618e-117		-	-		FR	-	-	-	-	-	-
TraesCS1D01G037200	Protein kinase family protein	1D	17627517	16.4616	up		4.57858	4.23032e-08		5.38936	1.85506e-21		6.61145	8.96672e-75		6.09128	5.33589e-26		6.0673	1.02338e-129		-	-		FR_DEG	-	-1.21324	-1.04973	-	-	-
TraesCS1D01G039100LC	50S ribosomal protein L25	1D	18999874	6.81723	up		3.72169	0.000484668		4.51117	3.64282e-11		4.44969	2.89406e-27		5.26617	5.46661e-15		4.64762	4.55619e-59		-	-		FR_DEG	-	-1.65851	-1.72505	-	-	-
TraesCS1D01G039300	Phenylalanine ammonia-lyase	1D	19000004	227.726	up		4.64517	3.54193e-38		4.40793	1.71676e-74		4.55836	2.6008e-203		4.89207	1.08224e-89		4.61558	0		-	-		FR	-	-	-	-	-	-						1
TraesCS1D01G039400	Phenylalanine ammonia-lyase	1D	19012090	21.4881	up		4.992	5.16162e-10		5.22188	1.78854e-27		5.1947	4.67525e-77		5.43603	1.41802e-29		5.21911	2.76873e-146		-	-		FR_DEG	-	-1.14424	-	-	-	-						1
TraesCS1D01G039200LC	TAF RNA polymerase I subunit A	1D	19013703	8.92739	up		4.39044	9.93433e-07		5.19321	2.27696e-18		4.59939	4.14638e-41		3.83417	4.92886e-15		4.52588	2.84628e-79		-	-		FR_DEG	-	-1.07337	-	-	-	-
TraesCS1D01G039300LC	kinesin like protein for actin based chloroplast movement 1	1D	19018379	6.71693	up		4.05044	1.11999e-05		5.308	1.24075e-18		5.00308	3.45297e-41		5.82984	2.17267e-22		5.12379	2.80773e-89		-	-		FR_DEG	-	-1.01465	-	-	-	-
TraesCS1D01G039500	Phenylalanine ammonia-lyase	1D	19022360	28.7165	up		3.83169	6.74281e-12		3.79381	1.98817e-28		3.7763	8.91959e-77		4.00085	3.2041e-35		3.80577	3.10308e-151		-	-		FR_DEG	-	-1.02432	-1.20927	-	-	-						1
TraesCS1D01G042100	3-ketoacyl-CoA synthase	1D	20568148	17.0189	up		-	-		1.00489	6.27981e-07		1.10654	5.92873e-19		1.08797	4.10278e-08		1.03555	1.8653e-35		-	-		FR	-	-	-	-	-	-
TraesCS1D01G043200	TOX high mobility group box family member 4-A, putative isoform 1	1D	22379557	21.6849	up		1.10886	1.3104e-06		-	-		-	-		-	-		-	-		-	-		FR	-	-	-	-	-	-
TraesCS1D01G044300	Laccase	1D	23244953	36.1631	up		6.41064	8.71297e-16		7.27799	5.5465e-37		7.59396	1.49494e-100		6.55408	7.27375e-32		7.17614	3.03066e-190		-	-		FR	-	-	-	-	-	-						1
TraesCS1D01G048900LC	1-deoxy-D-xylulose 5-phosphate reductoisomerase	1D	25731551	18.1199	up		-	-		-	-		1.01241	2.83557e-28		-	-		-	-		-	-		FR	-	-	-	-	-	-
TraesCS1D01G047900	Calcium-transporting ATPase	1D	27895467	802.187	up		1.16041	4.9065e-10		1.50651	5.49313e-33		1.702	2.85255e-104		1.64339	3.6812e-39		1.56832	9.72232e-186		-	-		FR	-	-	-	-	-	-
TraesCS1D01G048900	Receptor-like protein kinase	1D	28569317	36.3285	up		3.06547	3.51421e-15		3.91492	2.08707e-44		4.11928	1.74263e-120		3.67213	3.68834e-43		3.89038	1.05989e-230		-	-		FR	-	-	-	-	-	-
TraesCS1D01G049000	Lectin receptor kinase	1D	28574235	79.5966	up		3.59215	5.0603e-32		3.8544	9.60595e-76		3.82155	6.25236e-183		3.8951	1.0918e-73		3.80273	0		-	-		FR	-	-	-	-	-	-
TraesCS1D01G049100	transmembrane protein	1D	28611877	42.2464	up		6.07893	9.87795e-16		6.77449	9.71413e-37		6.86581	3.6673e-108		7.11184	4.32965e-41		6.87927	6.52349e-203		-	-		FR_DEG	-	-1.05855	-	-	-	-
TraesCS1D01G050000	Non-specific lipid-transfer protein-like protein	1D	30107452	129.895	up		4.16539	1.33517e-27		4.8326	5.92584e-70		5.00783	2.13675e-191		4.96317	1.22621e-75		4.85219	0		-	-		FR	-	-	-	-	-	-				1
TraesCS1D01G057000LC	Leucine-rich repeat receptor-like protein kinase family protein, putative	1D	31059579	2.88212	up		2.14469	0.00432083		1.81397	5.28823e-05		2.14961	1.16148e-14		1.86819	9.88301e-06		2.03033	3.19204e-28		-	-		FR	-	-	-	-	-	-
TraesCS1D01G051000	Receptor protein kinase, putative	1D	31060343	14.4481	up		1.37848	0.000281529		1.84714	2.37317e-12		2.16779	4.69199e-40		2.03028	2.90816e-15		1.98173	2.3437e-73		-	-		FR	-	-	-	-	-	-
TraesCS1D01G052500	Tryptophan decarboxylase	1D	33595627	190.839	up		9.83628	9.2489e-32		10.2935	3.71866e-70		10.7057	4.09447e-190		10.7497	1.5743e-76		10.5444	0		-	-		FR_DEG	-	-1.05853	-	-	-	-
TraesCS1D01G070600LC	E3 ubiquitin-protein ligase	1D	41150471	2.72058	up		-	-		-	-		1.34135	4.41736e-07		1.33587	0.00305804		1.16599	9.81932e-11		-	-		FR	-	-	-	-	-	-
TraesCS1D01G072300LC	Protein FAR1-RELATED SEQUENCE 5	1D	42052140	3.12231	up		-	-		-	-		1.35859	7.24022e-06		1.08597	0.0438159		1.16436	5.54448e-09		-	-		FR	-	-	-	-	-	-
TraesCS1D01G063900	Protease inhibitor/seed storage/lipid transfer protein family protein	1D	44629186	56.4989	down		-	-		-	-		-	-		-1.07392	0.0455155		-	-		-	-		FR	-	-	-	-	-	-
TraesCS1D01G066000	Transducin/WD-like repeat-protein	1D	47706577	164.579	up		1.75629	3.80873e-15		1.95683	1.4332e-37		2.08294	1.37639e-105		2.13939	9.34871e-45		2.02807	5.79479e-207		-	-		FR	-	-	-	-	-	-
TraesCS1D01G069800	Peptide methionine sulfoxide reductase MsrB	1D	50719577	13.9549	up		1.07333	0.00165183		1.04733	3.19127e-07		1.18808	7.10708e-21		1.1994	8.03599e-09		1.17149	2.90711e-40		-	-		FR	-	-	-	-	-	-
TraesCS1D01G072200	Zinc finger CCCH domain-containing protein	1D	52575175	332.778	up		-	-		1.05556	9.77105e-27		1.04807	5.12518e-65		-	-		-	-		-	-		FR	-	-	-	-	-	-
TraesCS1D01G072600	Trihelix transcription factor GT-3b	1D	52975994	20.3993	up		1.34025	3.79893e-05		1.82126	1.52288e-17		1.85858	3.77717e-44		2.05901	1.22732e-21		1.8343	1.20504e-89		-	-		FR	-	-	-	-	-	-
TraesCS1D01G072700	2-oxoglutarate (2OG) and Fe(II)-dependent oxygenase superfamily protein	1D	53230871	34.1526	up		1.45236	3.23875e-10		1.59088	1.59231e-21		1.47631	1.21307e-47		1.46255	9.33222e-19		1.48629	1.06248e-97		-	-		FR	-	-	-	-	-	-
TraesCS1D01G092800LC	Voltage-dependent L-type calcium channel subunit beta-1	1D	53379137	2.2972	up		2.55898	0.0141451		3.03148	2.19912e-06		3.74421	1.56338e-22		4.25614	6.9503e-12		3.42952	2.95476e-38		-	-		FR_DEG	-	-1.24614	-1.23431	-	-	-
TraesCS1D01G072900	WRKY transcription factor	1D	53379716	395.477	up		3.89674	2.55701e-40		4.03682	5.11469e-90		4.14615	9.16724e-239		4.15375	2.57327e-95		4.09634	0		-	-		FR	-	-	-	-	-	-
TraesCS1D01G073000	Aminotransferase-related family protein	1D	53868286	55.396	up		3.51805	1.05917e-25		4.38261	2.4707e-71		4.4679	1.5907e-178		4.48695	3.36108e-70		4.37291	0		-	-		FR	-	-	-	-	-	-
TraesCS1D01G073100	Kinase family protein	1D	53964030	128.978	up		1.92859	1.56871e-09		2.89148	1.86531e-40		2.98997	4.92258e-109		2.924	1.01067e-41		2.84232	1.97646e-197		-	-		FR	-	-	-	-	-	-
TraesCS1D01G073300	transcription factor, putative (Protein of unknown function, DUF547)	1D	54337338	18.3058	down		-	-		-	-		-1.00436	8.32793e-18		-	-		-	-		-	-		FR_DEG	-	1.55825	-	-	-	-
TraesCS1D01G074600	Aminotransferase like protein	1D	56425650	702.417	up		2.1725	3.87238e-19		2.42526	7.4372e-48		2.85446	1.7888e-164		2.74999	3.26545e-61		2.6798	2.68092e-288		2.64091	0.00267404		FR	-	-	-	-	-	-
TraesCS1D01G074700	Endoglucanase	1D	56427117	387.397	up		1.90818	2.69114e-15		2.13071	3.24447e-38		2.59844	4.39244e-140		2.35564	1.44407e-46		2.39315	1.04607e-231		-	-		FR	-	-	-	-	-	-				1
TraesCS1D01G075600	Homeobox protein knotted-1-like 1	1D	57499590	5.05079	down		-	-		-	-		-1.17222	4.74234e-17		-	-		-	-		-	-		FR	-	-	-	-	-	-
TraesCS1D01G076100	Leucine-rich repeat receptor-like protein kinase family protein	1D	58513039	10.2077	up		1.1745	0.000379809		1.40045	2.47944e-11		1.3924	2.07185e-26		1.6173	8.04249e-14		1.4187	2.47048e-57		-	-		FR	-	-	-	-	-	-
TraesCS1D01G076200	Kinase, putative	1D	58518086	85.2386	up		2.16541	9.16236e-20		2.23681	1.30377e-43		2.39955	5.39286e-125		2.31318	4.11743e-47		2.32488	7.9719e-237		-	-		FR	-	-	-	-	-	-
TraesCS1D01G078600	MYB transcription factor	1D	60316833	11.7802	up		4.36445	5.44321e-06		5.12058	9.1392e-16		5.96568	2.10245e-52		5.93134	6.40413e-21		5.58108	8.76532e-94		-	-		FR_DEG	-	-1.33188	-	-	-	-
TraesCS1D01G101900LC	Wall-associated receptor kinase 5	1D	61428712	4.52451	up		-	-		-	-		1.12169	6.39241e-10		-	-		-	-		-	-		FR	-	-	-	-	-	-
TraesCS1D01G080400	Peroxidase	1D	62889674	14.5317	up		3.27783	1.22007e-07		3.24375	1.22196e-15		3.21355	2.04558e-43		2.99849	2.77808e-15		3.18234	1.52483e-83		-	-		FR	-	-	-	-	-	-			1	1
TraesCS1D01G080600	Peroxidase	1D	62935651	13.0624	up		5.72179	1.16447e-09		6.47132	1.55216e-24		6.8723	1.27147e-68		6.92567	4.21033e-28		6.67113	9.42832e-135		-	-		FR_DEG	-	-1.27553	-1.22193	-	-	-			1	1
TraesCS1D01G080800	Peroxidase	1D	63356964	3.17093	up		4.14162	7.51083e-05		4.24539	6.83834e-10		4.90739	7.27569e-32		4.40771	1.21276e-10		4.65534	1.7498e-59		-	-		FR	-	-	-	-	-	-			1	1
TraesCS1D01G081100	Lecithin-cholesterol acyltransferase-like 1	1D	63428203	13.4381	up		2.5474	4.62489e-07		3.03557	7.45435e-21		3.56236	8.92307e-62		3.07925	2.16675e-21		3.16714	3.4151e-109		-	-		FR	-	-	-	-	-	-
TraesCS1D01G083700	Thioesterase family protein	1D	66628034	113.904	up		2.00061	5.77424e-27		2.18388	1.22622e-65		2.16978	2.85015e-163		2.18086	2.07717e-66		2.15383	0		-	-		FR	-	-	-	-	-	-
TraesCS1D01G083900	Low temperature and salt responsive protein	1D	66987129	410.093	up		2.41926	9.87092e-28		2.46266	1.07013e-58		2.72144	5.39251e-179		2.8996	9.75901e-81		2.68066	0		-	-		FR	-	-	-	-	-	-
TraesCS1D01G086900	FBD-associated F-box protein	1D	71768185	4.62266	up		1.11201	0.0409738		1.44422	9.13094e-06		1.60267	4.17035e-14		1.73685	3.24506e-07		1.47225	5.20286e-26		-	-		FR	-	-	-	-	-	-
TraesCS1D01G113900LC	Tetratricopeptide repeat (TPR)-like superfamily protein	1D	72619688	57.1513	up		5.83795	1.47892e-16		8.08503	2.96825e-44		7.01136	2.64605e-108		7.25944	8.71118e-41		7.10791	1.67661e-207		-	-		FR_DEG	-	-1.0555	-	-	-	-
TraesCS1D01G087600	Carboxypeptidase	1D	72903630	135.17	up		1.33874	1.77601e-25		1.29428	3.5617e-50		1.32283	2.10836e-131		1.14983	2.02134e-41		1.28527	2.3675e-232		-	-		FR	-	-	-	-	-	-
TraesCS1D01G089600	Agmatine coumaroyltransferase-1	1D	75766017	3.03847	up		1.78199	0.00110633		-	-		-	-		1.1255	0.00939779		-	-		-	-		FR_DEG	1.14259	1.44533	1.27456	-	-	-						1
TraesCS1D01G117100LC	Serine/threonine-protein kinase	1D	75787682	8.93484	up		1.22344	0.0112564		1.66016	1.46225e-07		2.16237	1.50821e-29		2.08468	5.60974e-12		1.92813	1.25044e-48		-	-		FR	-	-	-	-	-	-
TraesCS1D01G117300LC	Agmatine coumaroyltransferase-2	1D	75839820	18.2287	up		3.86929	3.10231e-11		3.2243	2.00604e-20		3.901	1.12822e-65		3.85091	9.13389e-26		3.74177	3.98087e-127		-	-		FR	-	-	-	-	-	-						1
TraesCS1D01G089900	Agmatine coumaroyltransferase-1	1D	75915170	45.8046	up		3.29152	9.00419e-18		3.49554	6.78782e-43		3.88516	9.05118e-123		3.61523	1.42039e-44		3.68092	7.52231e-227		-	-		FR	-	-	-	-	-	-						1
TraesCS1D01G090000	Sucrose-phosphatase	1D	76450819	305.783	up		4.49788	8.5061e-94		4.16437	1.3118e-175		4.17772	0		4.60991	1.31536e-199		4.23261	0		3.63145	8.03533e-13		FR	-	-	-	-	-	-
TraesCS1D01G090400	Protein VERNALIZATION INSENSITIVE 3	1D	76797513	143.142	up		-	-		-	-		1.0626	3.29848e-65		-	-		-	-		-	-		FR	-	-	-	-	-	-
TraesCS1D01G090600	disease resistance protein (TIR-NBS-LRR class)	1D	76974189	97.6456	up		1.72177	8.94263e-18		2.10465	1.44331e-52		2.16039	1.12936e-138		2.08845	7.80434e-53		2.07975	9.1269e-261		-	-		FR	-	-	-	-	-	-
TraesCS1D01G120600LC	Polynucleotidyl transferase, ribonuclease H-like superfamily protein	1D	77650187	4.00161	up		-	-		1.50444	0.000862876		1.79544	2.22253e-11		1.36604	0.00450339		1.55096	2.60194e-16		-	-		FR_DEG	-	-1.21314	-	-	-	-
TraesCS1D01G091500	Nodulin-like / Major Facilitator Superfamily protein	1D	77650268	3.67932	up		-	-		1.0718	0.0167171		1.75729	7.05053e-11		1.45243	0.0035428		1.43223	4.44263e-14		-	-		FR_DEG	-	-1.25207	-	-	-	-
TraesCS1D01G091600	Kinase family protein	1D	77838357	37.7621	up		2.72878	1.11384e-09		3.20733	4.23417e-27		3.35541	1.51405e-73		3.52742	8.62003e-31		3.26098	1.9336e-140		-	-		FR	-	-	-	-	-	-
TraesCS1D01G092400	Serine/threonine-protein kinase	1D	78980386	3.47358	up		3.42608	0.000129958		3.78495	6.08025e-11		3.78527	9.06729e-27		4.51068	3.68406e-15		3.87928	1.50984e-56		-	-		FR	-	-	-	-	-	-
TraesCS1D01G123200LC	ROP uanine nucleotide exchange factor 10	1D	79082426	3.86027	down		-1.14439	0.0423912		-	-		-	-		-	-		-	-		-	-		FR	-	-	-	-	-	-
TraesCS1D01G092900	NH(3)-dependent NAD(+) synthetase	1D	79086880	64.197	up		1.18985	2.49952e-11		1.57301	4.71537e-38		1.62726	2.00368e-100		1.60886	1.03105e-39		1.56079	4.89633e-194		-	-		FR	-	-	-	-	-	-
TraesCS1D01G125600LC	Pyridine nucleotide-disulfide oxidoreductase domain-containing 2	1D	80537324	39.8343	up		1.14361	1.9695e-09		-	-		1.20968	2.20102e-49		1.17446	1.63378e-19		1.12495	2.55869e-94		-	-		FR	-	-	-	-	-	-
TraesCS1D01G094900	Glutathione S-transferase	1D	80539770	76.5226	up		1.49645	2.99069e-12		1.43365	1.47267e-22		1.60577	6.84121e-69		1.62712	4.96469e-29		1.56604	3.16301e-141		-	-		FR	-	-	-	-	-	-			1		1
TraesCS1D01G095000	Glutathione S-transferase	1D	80549872	87.3004	up		2.34317	6.44556e-20		2.2947	2.31338e-40		2.88034	4.6738e-148		2.6929	9.82511e-54		2.61728	1.15303e-255		-	-		FR	-	-	-	-	-	-			1		1
TraesCS1D01G095100	Glutathione S-transferase	1D	80633351	2.13097	up		2.73193	0.00496554		3.12397	5.3592e-07		3.54254	5.68052e-21		2.68503	1.52527e-05		3.22171	9.82248e-37		-	-		FR	-	-	-	-	-	-			1		1
TraesCS1D01G095400	Glutathione S-transferase	1D	80816977	34.6069	up		2.61504	3.80569e-12		2.76317	3.24393e-29		3.18122	1.89005e-84		3.17557	4.2229e-34		3.03399	6.56379e-167		-	-		FR	-	-	-	-	-	-			1		1
TraesCS1D01G096300	Peroxidase	1D	81481783	18.9798	up		3.14203	3.28546e-07		4.20742	3.82721e-20		3.48839	3.32864e-40		3.47062	8.94591e-16		3.51637	3.67705e-84		-	-		FR	-	-	-	-	-	-			1	1
TraesCS1D01G096400	Peroxidase	1D	81725605	39.0426	up		5.25194	6.262e-17		5.88748	1.38444e-42		5.53504	1.29682e-107		5.33933	9.66358e-37		5.54047	3.31146e-209		-	-		FR	-	-	-	-	-	-			1	1
TraesCS1D01G097200	Calcium-dependent lipid-binding (CaLB domain) family protein	1D	83914959	2.84619	up		-	-		-	-		-	-		1.71301	0.00210637		-	-		-	-		FR	-	-	-	-	-	-		1
TraesCS1D01G098000	1-aminocyclopropane-1-carboxylate oxidase	1D	84776466	346.1	up		2.3836	3.58971e-27		2.20649	4.59378e-48		2.2278	3.37083e-122		2.23551	2.85166e-49		2.24443	3.74364e-250		-	-		FR	-	-	-	-	-	-
TraesCS1D01G131800LC	Citrate lyase acyl carrier protein	1D	84875312	281.297	up		3.82105	1.12073e-36		3.56132	6.44327e-67		3.72596	1.8769e-184		3.76672	2.05451e-75		3.70778	0		-	-		FR	-	-	-	-	-	-
TraesCS1D01G098100	1-aminocyclopropane-1-carboxylate oxidase	1D	84875438	275.705	up		3.86954	1.98312e-35		3.60079	1.2066e-64		3.79266	7.64722e-180		3.81606	6.61927e-73		3.76875	0		-	-		FR	-	-	-	-	-	-
TraesCS1D01G101100	Kinase-like	1D	88281550	2.62928	up		-	-		3.21288	2.12865e-07		3.39843	2.00478e-19		4.12062	2.43583e-11		3.19926	7.62944e-35		-	-		FR_DEG	-	-1.29744	-	-	-	-
TraesCS1D01G101900	Glucan 1,3-beta-glucosidase	1D	90148303	92.9032	up		1.1098	0.000178611		1.12151	7.41944e-09		1.12292	1.47858e-21		1.45924	2.18619e-14		1.17121	5.56218e-45		-	-		FR	-	-	-	-	-	-
TraesCS1D01G103500	Phenylalanine ammonia-lyase	1D	93102755	258.687	up		4.38502	9.45712e-35		4.55607	1.14141e-78		4.88427	3.97198e-227		5.01394	8.78625e-94		4.80832	0		-	-		FR	-	-	-	-	-	-						1
TraesCS1D01G106700	glucan synthase-like 4	1D	99545627	30.5794	up		3.45674	3.43346e-26		2.31145	2.90638e-42		2.69965	2.09511e-120		2.96069	7.70551e-51		2.66924	7.16213e-240		-	-		FR	-	-	-	-	-	-
TraesCS1D01G107600	Pyrophosphate-energized vacuolar membrane proton pump	1D	100651017	13.7645	up		-	-		-	-		1.64518	0.00362746		-	-		-	-		-	-		FR_DEG	-	-2.36185	-	-3.14306	-	-
TraesCS1D01G109100	GDSL esterase/lipase	1D	102520707	169.294	up		-	-		1.05303	1.97422e-39		1.10897	8.85532e-108		1.06838	4.38024e-41		1.04244	2.40615e-201		-	-		FR	-	-	-	-	-	-
TraesCS1D01G111400	MYB-related transcription factor	1D	106847276	5.56215	up		-	-		-	-		-	-		1.62153	0.00132101		-	-		-	-		FR	-	-	-	-	-	-
TraesCS1D01G111800	Serine/threonine-protein kinase	1D	107195086	5.1643	up		1.05433	0.0131835		-	-		-	-		-	-		-	-		-	-		FR_DEG	1.59209	1.83837	1.85136	-	-	-
TraesCS1D01G114600	Glycerophosphodiester phosphodiesterase	1D	110603030	13.3297	up		2.58905	8.11318e-14		2.62297	4.80979e-28		2.68714	2.55193e-67		2.89599	8.33266e-30		2.69938	3.09269e-147		-	-		FR	-	-	-	-	-	-
TraesCS1D01G157100LC	Tryptophan aminotransferase	1D	111015163	7.48332	down		-	-		-	-		-1.00834	4.92934e-13		-1.03534	3.42004e-06		-	-		-	-		FR_DEG	-	1.23568	1.15926	-	-	-
TraesCS1D01G117900	Early response to dehydration 15-like protein	1D	114020279	192.376	up		2.19138	2.94662e-33		1.88731	1.43319e-51		1.95967	2.66915e-138		1.89807	3.18712e-52		1.94193	9.71768e-287		-	-		FR	-	-	-	-	-	-
TraesCS1D01G118000	Plant/MSJ11-3 protein, putative	1D	114064548	10.9378	up		3.30035	8.079e-07		2.55265	6.00964e-11		3.05688	2.54307e-36		2.9927	4.04458e-16		2.98214	1.0942e-68		-	-		FR	-	-	-	-	-	-
TraesCS1D01G118300	Histone-lysine N-methyltransferase, H3 lysine-9 specific	1D	114153238	106.258	up		-	-		-	-		1.03213	4.28865e-49		-	-		-	-		-	-		FR	-	-	-	-	-	-
TraesCS1D01G119500	Auxin-responsive protein	1D	116002888	111.952	up		-	-		-	-		1.06033	5.40297e-33		1.13028	2.92044e-15		-	-		-	-		FR	-	-	-	-	-	-
TraesCS1D01G122400	WRKY transcription factor	1D	122899129	8.44171	up		3.54384	8.99673e-08		3.27303	1.74437e-17		3.74934	3.2569e-51		3.42523	1.38043e-20		3.61515	1.3794e-99		-	-		FR	-	-	-	-	-	-
TraesCS1D01G122600	Tectonin beta-propeller repeat-containing protein 1	1D	123698809	46.1826	up		1.73132	8.85909e-05		2.07783	4.63995e-13		2.07658	4.62809e-32		2.34423	5.94947e-16		2.06977	1.61445e-64		-	-		FR	-	-	-	-	-	-
TraesCS1D01G122700	Harbinger transposase-derived nuclease	1D	123698929	42.7779	up		1.85184	4.38292e-05		2.12589	6.37246e-13		2.1767	4.05095e-33		2.34107	4.51554e-15		2.15081	1.0147e-65		-	-		FR	-	-	-	-	-	-
TraesCS1D01G123400	Malic enzyme	1D	125067982	1367.56	up		1.55555	3.37503e-11		2.034	1.49302e-37		2.27243	1.56168e-116		2.46966	6.5058e-55		2.13832	4.05586e-208		-	-		FR	-	-	-	-	-	-
TraesCS1D01G123500	Auxin-responsive protein	1D	125822443	3.76874	up		2.27596	2.55549e-05		2.02584	3.52255e-07		1.90519	1.24245e-16		1.1535	0.00114502		1.78512	1.9854e-31		-	-		FR	-	-	-	-	-	-
TraesCS1D01G123700	Phosphotransferase	1D	125864427	68.6079	up		1.54505	5.70434e-12		1.57232	1.36595e-25		1.6246	2.84734e-68		1.81231	6.07678e-34		1.64071	1.12488e-135		-	-		FR	-	-	-	-	-	-
TraesCS1D01G127000	Gibberellin 2-oxidase 2	1D	139143091	17.3666	down		-1.20061	5.47182e-06		-	-		-	-		-	-		-	-		-	-		FR	-	-	-	-	-	-
TraesCS1D01G128400	Calmodulin- binding protein	1D	141545584	24.9947	up		1.63452	0.000114864		2.07155	1.12107e-13		2.20265	1.18811e-36		2.49342	2.21541e-19		2.15779	3.83562e-75		-	-		FR	-	-	-	-	-	-		1
TraesCS1D01G130200	Peroxidase	1D	143361846	14.1146	up		-	-		1.04171	5.94169e-05		1.28974	3.86876e-15		-	-		-	-		-	-		FR	-	-	-	-	-	-			1	1
TraesCS1D01G130300	PRA1 family protein	1D	143438379	19.2718	up		1.53538	0.000919698		-	-		-	-		-	-		-	-		-	-		FR_DEG	-	-1.05038	-	-	-	-
TraesCS1D01G130500	30S ribosomal protein S8	1D	144237716	3.48895	up		1.31041	0.0377336		-	-		-	-		-	-		-	-		-	-		FR	-	-	-	-	-	-
TraesCS1D01G201000LC	Ribulose bisphosphate carboxylase large chain	1D	176210555	4.2281	down		-	-		-	-		-1.03018	3.51068e-05		-	-		-	-		-	-		FR	-	-	-	-	-	-
TraesCS1D01G139400	Heavy metal-associated protein	1D	191859704	762.356	up		1.40714	2.34975e-10		1.67232	6.46563e-29		1.8734	6.03861e-90		1.68533	1.68904e-29		1.75273	3.91701e-149		-	-		FR	-	-	-	-	-	-
TraesCS1D01G139600	Lectin protein kinase, putative, expressed	1D	192566182	6.5126	up		2.18997	1.07186e-05		1.59433	1.11754e-08		1.6249	1.88357e-21		1.25514	3.37173e-06		1.46955	8.41961e-37		-	-		FR	-	-	-	-	-	-
TraesCS1D01G211000LC	Kinase, putative	1D	192567326	8.52922	up		1.13035	0.00351557		1.58975	2.89488e-11		1.574	3.08429e-27		1.2075	7.19763e-08		1.4923	9.3003e-51		-	-		FR	-	-	-	-	-	-
TraesCS1D01G139700	Lectin receptor kinase	1D	192569082	11.816	up		-	-		1.58132	8.63932e-12		1.71898	6.08519e-34		1.88167	1.78922e-16		1.66318	2.0763e-62		-	-		FR	-	-	-	-	-	-
TraesCS1D01G140300	Protein kinase	1D	193360789	60.5379	up		-	-		-	-		1.25543	1.67836e-54		1.32992	1.52943e-24		1.14324	1.95883e-89		-	-		FR	-	-	-	-	-	-
TraesCS1D01G140400	ABC transporter G family member	1D	193415928	166.006	up		1.9213	4.7449e-14		2.24966	8.34574e-38		2.42296	1.03861e-110		2.46751	1.36539e-46		2.34494	1.28353e-198		-	-		FR	-	-	-	-	-	-					1
TraesCS1D01G140500	Chitinase	1D	193448621	9.28855	up		4.65014	6.46827e-08		4.71935	1.77459e-17		5.06444	2.00643e-46		5.29185	2.00217e-20		4.92119	3.35322e-93		-	-		FR	-	-	-	-	-	-				1
TraesCS1D01G141800	Glutamine synthetase, putative, expressed	1D	196470991	331.786	up		-	-		1.17088	3.22583e-45		1.31174	1.51951e-140		-	-		1.16011	3.38971e-205		-	-		FR	-	-	-	-	-	-
TraesCS1D01G142700	3-ketoacyl-CoA thiolase	1D	198085700	286.679	up		-	-		-	-		1.05156	5.48246e-91		1.03573	1.31857e-35		-	-		-	-		FR	-	-	-	-	-	-
TraesCS1D01G144100	Cysteine--tRNA ligase	1D	199600748	194.587	up		9.72016	4.15798e-33		9.9353	8.15296e-70		10.5405	8.39785e-197		10.4345	5.22032e-77		10.3016	0		-	-		FR_DEG	-	-1.2018	-1.05293	-	-	-
TraesCS1D01G144600	Hypersensitive-induced response protein 1	1D	199842145	19.667	up		4.41093	1.4519e-12		2.63007	6.23652e-18		3.24349	5.8226e-62		4.89802	1.13669e-33		3.366	5.02865e-125		-	-		FR	-	-	-	-	-	-
TraesCS1D01G144900	Zinc finger ring-type protein	1D	200093087	15.8757	up		2.92361	2.42495e-08		2.52641	7.10411e-18		2.81828	1.08542e-52		2.4294	1.6206e-17		2.62738	4.37014e-93		-	-		FR	-	-	-	-	-	-
TraesCS1D01G146900	Receptor protein kinase, putative	1D	203267966	42.8782	up		2.21658	5.76978e-13		2.59386	1.0875e-33		2.71702	4.52849e-94		2.86565	9.40792e-41		2.64631	3.35966e-183		-	-		FR	-	-	-	-	-	-
TraesCS1D01G223900LC	Leucine-rich repeat receptor-like protein kinase family protein	1D	203317662	332.838	up		2.44902	6.34964e-47		2.30644	5.32456e-87		2.39791	1.48093e-234		2.3697	8.80591e-92		2.37044	0		-	-		FR	-	-	-	-	-	-
TraesCS1D01G147400	Peptide transporter	1D	203469536	96.243	up		1.15708	8.03273e-12		1.06498	6.42428e-21		1.23295	5.10834e-67		1.19546	6.4975e-26		1.1725	9.9016e-128		-	-		FR	-	-	-	-	-	-
TraesCS1D01G231900LC	3-ketoacyl-CoA synthase 9	1D	208096939	3.64715	up		-	-		1.10108	0.00169444		-	-		-	-		-	-		-	-		FR	-	-	-	-	-	-
TraesCS1D01G233400LC	PRA1 family protein	1D	208819264	4.52394	up		-	-		1.0074	0.000441761		-	-		1.19255	1.50372e-05		1.10807	4.65162e-21		-	-		FR	-	-	-	-	-	-
TraesCS1D01G152000	Vacuolar protein sorting-associated protein 2-like protein 2	1D	211693033	108.476	up		-	-		-	-		-	-		1.00845	4.12125e-35		-	-		-	-		FR	-	-	-	-	-	-
TraesCS1D01G156600	electron protein, putative (Protein of unknown function, DUF547)	1D	220878356	33.1748	up		-	-		1.26158	8.97233e-15		1.72907	9.66642e-63		1.12912	1.61581e-12		1.40849	1.62177e-83		-	-		FR	-	-	-	-	-	-
TraesCS1D01G158100	Photosystem I P700 chlorophyll a apoprotein A1	1D	222916594	4.72542	up		4.25257	4.11224e-07		4.86739	2.09352e-18		4.89371	5.28219e-46		4.25559	1.94583e-14		4.69824	1.58602e-88		-	-		FR	-	-	-	-	-	-
TraesCS1D01G158300	Metal-dependent phosphohydrolase, HD subdomain	1D	223167816	94.4313	up		1.25613	9.80166e-14		1.31772	6.26121e-31		1.34871	3.4341e-79		1.25179	2.43614e-28		1.29627	1.62354e-154		-	-		FR	-	-	-	-	-	-
TraesCS1D01G159500	Cotton fiber expressed protein-like protein	1D	225431686	8.13912	up		2.24947	0.00068217		3.48019	7.43151e-18		3.23012	1.01504e-38		3.05038	3.17073e-16		3.18711	1.45221e-75		-	-		FR_DEG	-1.33847	-1.25092	-1.30782	-	-	-
TraesCS1D01G160900	pH-response regulator protein palA/RIM20	1D	227730805	2.58031	up		3.5086	0.000229086		3.11413	7.91701e-07		4.66017	3.74801e-36		4.48561	1.12385e-13		4.25225	1.16731e-57		-	-		FR_DEG	-	-1.3407	-	-1.38861	-1.04296	-
TraesCS1D01G162000	Alpha-galactosidase	1D	229879804	197.569	up		2.13361	3.88772e-47		1.85676	2.64634e-77		1.84716	4.98155e-191		1.76116	1.85425e-70		1.86031	0		-	-		FR	-	-	-	-	-	-
TraesCS1D01G256200LC	2-oxoglutarate (2OG) and Fe(II)-dependent oxygenase superfamily protein	1D	233907240	30.6505	up		2.65069	8.63514e-08		4.64484	1.19744e-34		4.36902	1.21702e-88		3.99437	9.76395e-32		4.13752	5.18766e-161		-	-		FR_DEG	-	-1.25141	-1.00316	-	-	-
TraesCS1D01G163400	Valine--tRNA ligase	1D	233907639	403.813	up		3.22551	5.74002e-20		4.1191	5.3897e-65		4.43596	6.80415e-188		4.27832	5.26711e-70		4.21646	0		-	-		FR_DEG	-	-1.20149	-	-	-	-
TraesCS1D01G256300LC	3-isopropylmalate dehydratase small subunit	1D	233910176	8.29267	up		3.95719	6.86902e-06		5.08194	1.83125e-18		4.85242	1.64162e-42		4.03184	4.39523e-15		4.61197	3.02766e-81		-	-		FR_DEG	-	-1.08178	-	-	-	-
TraesCS1D01G171800	Fiber protein Fb34	1D	245195204	26.5485	up		1.23584	0.000836423		1.4963	1.41552e-09		1.7843	2.38217e-30		1.48422	1.22918e-09		1.52651	6.34551e-47		-	-		FR	-	-	-	-	-	-
TraesCS1D01G172700	Ripening-related protein	1D	246679437	3.29703	up		2.10285	0.000350675		3.53185	1.5204e-09		2.90248	4.47081e-17		3.91261	1.20863e-11		2.93713	2.25552e-36		-	-		FR_DEG	1.18874	-	-	-	-	-
TraesCS1D01G173800	Late embryogenesis abundant (LEA) hydroxyproline-rich glycoprotein	1D	247329265	57.0688	up		1.02318	0.000670048		1.07299	2.72956e-08		1.07587	5.33745e-20		1.21362	3.38161e-10		1.08985	1.79352e-40		-	-		FR	-	-	-	-	-	-
TraesCS1D01G175700	Cytochrome P450 family protein	1D	250069098	176.802	up		2.02618	1.49294e-13		2.1924	2.75475e-32		2.56205	3.51168e-108		2.62725	1.39897e-45		2.44471	7.73195e-197		-	-		FR	-	-	-	-	-	-
TraesCS1D01G177700	Response to low sulfur protein, putative	1D	252912358	75.4896	up		-	-		1.0061	4.32931e-06		-	-		-	-		-	-		-	-		FR	-	-	-	-	-	-
TraesCS1D01G184500	Cystathionine gamma-lyase	1D	254790689	137.985	up		-	-		1.34009	2.01853e-14		1.25194	2.80773e-31		1.53733	6.92386e-19		1.28335	2.77307e-63		-	-		FR	-	-	-	-	-	-
TraesCS1D01G185300	Phytochrome kinase substrate-related family protein	1D	256112426	6.21017	down		-1.18518	0.000550775		-1.20855	4.1798e-08		-	-		-1.32018	1.39102e-08		-1.12107	3.36425e-32		-	-		FR	-	-	-	-	-	-
TraesCS1D01G185500	ATP-dependent zinc metalloprotease FtsH	1D	256280255	94.5024	up		1.33788	4.94166e-11		1.63611	1.7653e-32		1.74144	2.2572e-90		1.53036	1.03991e-28		1.62283	7.45552e-165		-	-		FR	-	-	-	-	-	-
TraesCS1D01G185900	F-box family protein	1D	256971786	34.5031	up		3.0823	3.10997e-15		3.58145	2.57265e-43		3.83832	8.78637e-119		3.69549	1.81899e-43		3.67908	9.10995e-223		-	-		FR	-	-	-	-	-	-
TraesCS1D01G187100	Alpha/beta-Hydrolases superfamily protein	1D	258553098	99.7482	up		-	-		1.05256	2.10274e-13		1.28032	7.51977e-47		1.42747	2.57922e-23		1.2314	1.04564e-90		-	-		FR	-	-	-	-	-	-
TraesCS1D01G290700LC	Isoflavone synthase 2	1D	259210650	12.1232	up		1.21466	8.75251e-05		1.09765	4.17678e-10		1.21789	1.51715e-27		1.31275	9.54743e-13		1.1835	1.68556e-51		-	-		FR	-	-	-	-	-	-						1
TraesCS1D01G292100LC	zinc finger (C3HC4-type RING finger) family protein	1D	260401918	6.89103	down		-	-		-	-		-1.26417	5.67388e-20		-	-		-	-		-	-		FR	-	-	-	-	-	-
TraesCS1D01G188000	Cyclic AMP receptor-like protein C	1D	260402176	3.69309	down		-	-		-	-		-1.29862	1.35694e-12		-	-		-	-		-	-		FR	-	-	-	-	-	-
TraesCS1D01G189200	Oxygen-dependent choline dehydrogenase	1D	261734219	81.8313	up		-	-		1.05177	1.04766e-23		1.22381	5.06431e-78		1.19035	1.00857e-29		1.12976	1.6886e-132		-	-		FR	-	-	-	-	-	-
TraesCS1D01G189300	Phospholipase D	1D	261736427	269.469	up		-	-		-	-		1.18835	6.60155e-96		1.14528	4.64036e-36		1.08888	3.40374e-153		-	-		FR	-	-	-	-	-	-
TraesCS1D01G189600	Glutathione s-transferase, putative	1D	261892129	74.9533	up		2.35171	7.72665e-14		2.99919	1.96496e-43		2.94795	1.68672e-107		3.07437	7.68566e-46		2.92566	4.62525e-215		-	-		FR	-	-	-	-	-	-			1		1
TraesCS1D01G189700	Glutathione S-transferase	1D	262016655	124.246	up		4.44666	6.33874e-35		4.82485	6.33888e-86		5.08514	1.3521e-234		5.17433	3.08207e-94		4.99688	0		-	-		FR	-	-	-	-	-	-			1		1
TraesCS1D01G189800	Glutathione S-transferase	1D	262036135	63.8421	up		3.71403	2.22139e-31		2.80909	7.36504e-49		2.93309	2.67234e-130		3.33961	1.56472e-63		3.02926	1.61482e-274		2.62167	0.0239396		FR	-	-	-	-	-	-			1		1
TraesCS1D01G294200LC	Glutathione S-transferase	1D	262246991	401.127	up		6.20557	1.67958e-48		6.36346	1.17893e-105		6.58226	1.07103e-294		6.74577	1.0363e-122		6.52409	0		-	-		FR	-	-	-	-	-	-			1		1
TraesCS1D01G190000	Glutathione S-transferase	1D	262252622	81.5442	up		5.88465	7.12778e-25		6.29746	6.88976e-65		6.87604	3.33299e-162		6.6991	2.73973e-64		6.62279	0		-	-		FR	-	-	-	-	-	-			1		1
TraesCS1D01G190100	Glutathione S-transferase	1D	262287824	52.1646	up		4.50108	2.80949e-26		4.38962	2.7091e-60		4.55102	2.11804e-156		4.66745	3.45248e-63		4.50811	0		-	-		FR	-	-	-	-	-	-			1		1
TraesCS1D01G190200	Glutathione S-transferase	1D	262302521	163.063	up		7.68565	2.796e-27		7.72886	4.88411e-71		7.55556	3.67213e-219		7.64534	2.36081e-94		7.56757	0		-	-		FR_DEG	-	-1.07695	-1.19537	-	-	-			1		1
TraesCS1D01G294400LC	Oleosin family protein, putative	1D	262304762	2.25489	up		3.30713	0.000902193		3.98394	2.38205e-10		4.12798	6.82207e-27		3.98748	1.98988e-10		3.98189	3.30435e-51		-	-		FR_DEG	-	-1.13822	-	-	-	-
TraesCS1D01G190300	Glutathione S-transferase	1D	262310632	63.6953	up		3.68446	6.38689e-24		4.78572	7.41808e-66		4.59685	1.7668e-167		4.97	9.48588e-69		4.5737	0		-	-		FR	-	-	-	-	-	-			1		1
TraesCS1D01G190500	Glutathione S-transferase	1D	262334528	4.37584	up		3.3098	0.000554678		4.70205	1.04601e-14		4.94339	8.15242e-40		5.30552	1.23525e-18		4.81699	3.43926e-78		-	-		FR_DEG	-	-1.05329	-1.21227	-	-	-			1		1
TraesCS1D01G191100	Glutathione S-transferase	1D	263198242	352.123	up		3.65506	3.66646e-40		3.91666	4.95775e-94		4.2844	1.27951e-277		4.33492	4.45297e-114		4.14958	0		-	-		FR	-	-	-	-	-	-			1		1
TraesCS1D01G294800LC	Transient receptor potential cation channel subfamily M member 2	1D	263198242	339.979	up		3.56657	1.66469e-38		3.86878	5.94018e-92		4.24652	2.57402e-273		4.31889	3.23788e-113		4.10593	0		-	-		FR	-	-	-	-	-	-
TraesCS1D01G192200	Mitogen-activated protein kinase	1D	267985720	171.727	up		-	-		1.04007	1.38827e-30		1.14372	1.47887e-90		1.12799	1.16344e-35		1.09421	7.02361e-164		-	-		FR	-	-	-	-	-	-
TraesCS1D01G303300LC	DNA ligase	1D	275942430	74.5272	up		1.58699	2.27358e-15		1.76273	1.04179e-38		1.88499	3.20608e-107		1.79564	1.35148e-39		1.80387	3.30444e-207		-	-		FR	-	-	-	-	-	-
TraesCS1D01G196400	PLATZ transcription factor	1D	275942526	68.4153	up		1.63713	2.09835e-14		1.72698	2.42819e-33		1.75658	6.5325e-85		1.73124	1.97124e-33		1.73878	1.69767e-173		-	-		FR	-	-	-	-	-	-
TraesCS1D01G305600LC	Squamosa promoter-binding-like protein 16	1D	279291598	2.3589	up		2.98876	0.00301301		3.88149	3.89933e-10		4.13624	5.25326e-28		3.89136	3.00655e-10		3.95268	1.36105e-50		-	-		FR_DEG	-	-1.65722	-1.24125	-	-	-
TraesCS1D01G199000	Lysine-specific demethylase	1D	281374309	151.286	up		1.68825	3.93221e-08		2.23131	9.92529e-28		2.4682	3.20377e-84		2.55465	5.93512e-36		2.34197	7.17959e-147		-	-		FR	-	-	-	-	-	-
TraesCS1D01G199500	Cellulose synthase-like protein	1D	282281121	20.7083	up		-	-		-	-		1.51265	1.98153e-34		1.45277	3.17847e-13		1.27932	6.19246e-47		-	-		FR	-	-	-	-	-	-
TraesCS1D01G201800	Urea-proton symporter DUR3	1D	284916476	36.6095	up		1.40604	1.21365e-13		1.42414	3.69618e-28		1.44866	1.41121e-70		1.49618	1.79387e-30		1.4635	1.38455e-154		-	-		FR	-	-	-	-	-	-
TraesCS1D01G202200	zinc finger B-box protein	1D	285055623	409.989	up		1.68434	5.01193e-12		2.19911	2.31646e-40		2.49998	1.03913e-129		2.45822	2.75617e-50		2.35089	1.74517e-221		-	-		FR	-	-	-	-	-	-
TraesCS1D01G203000	PLAC8 family protein	1D	286642299	41.2025	up		7.02304	2.26074e-19		6.80467	4.89922e-42		6.38127	2.68422e-114		7.29071	1.06157e-42		6.66132	8.70979e-219		-	-		FR	-	-	-	-	-	-
TraesCS1D01G308900LC	Protein kinase superfamily protein	1D	286644555	7.78884	up		5.49384	2.45876e-11		5.94388	1.57034e-26		5.72601	2.96757e-61		5.99432	4.45128e-27		5.67261	9.34293e-127		-	-		FR	-	-	-	-	-	-
TraesCS1D01G310900LC	Disease resistance protein (CC-NBS-LRR class) family protein	1D	288901765	13.706	up		1.0456	0.000187076		1.1666	1.11766e-11		1.43433	2.10117e-36		1.25419	6.42378e-12		1.27254	3.4695e-62		-	-		FR	-	-	-	-	-	-
TraesCS1D01G204000	Restriction of telomere capping protein 5	1D	288902226	47.7149	up		1.33388	2.76879e-14		1.30906	2.03377e-29		1.37933	5.04257e-79		1.44065	7.01344e-34		1.36237	4.24229e-160		-	-		FR	-	-	-	-	-	-
TraesCS1D01G205400	Pentatricopeptide repeat-containing protein, putative	1D	290709387	8.44332	up		-	-		-	-		-	-		1.03628	1.10575e-06		-	-		-	-		FR	-	-	-	-	-	-
TraesCS1D01G207000	Chitinase	1D	293458671	147.728	up		7.61836	1.50977e-38		6.23688	1.29302e-116		6.59502	5.04894e-297		7.039	6.36309e-105		6.64425	0		-	-		FR	-	-	-	-	-	-				1
TraesCS1D01G207100	Chitinase	1D	293523904	516.566	up		1.21902	2.05144e-08		1.32251	1.60293e-19		1.70051	2.94921e-78		1.58924	1.02392e-27		1.50815	7.86147e-123		-	-		FR	-	-	-	-	-	-				1
TraesCS1D01G207200	Adipocyte plasma membrane-associated protein	1D	293592541	12.3633	up		-	-		-	-		-	-		1.04359	4.92267e-08		-	-		-	-		FR	-	-	-	-	-	-
TraesCS1D01G207900	F-box domain containing protein	1D	293948826	5.43122	up		1.95536	0.000352922		2.07208	1.03275e-10		2.14797	1.56857e-23		2.67158	8.27825e-13		2.17403	5.01761e-51		-	-		FR	-	-	-	-	-	-
TraesCS1D01G209400	RING/FYVE/PHD zinc finger superfamily protein	1D	295402548	4.69703	up		-	-		1.32262	0.000185655		1.52592	2.26439e-13		1.65977	2.11846e-06		1.44741	3.68863e-24		-	-		FR	-	-	-	-	-	-
TraesCS1D01G315700LC	TRAM, LAG1 and CLN8 (TLC) lipid-sensing domain containing protein	1D	295441299	37.8557	up		1.69416	2.73202e-08		2.16025	2.43918e-27		2.40856	1.68553e-81		2.20333	3.04215e-28		2.24433	2.38837e-141		-	-		FR	-	-	-	-	-	-
TraesCS1D01G209500	Cytochrome c-type biogenesis protein CcmE	1D	295441545	31.1864	up		1.6988	1.16775e-07		2.10765	6.14803e-24		2.41854	8.76885e-74		2.17536	3.44204e-25		2.22091	5.28769e-128		-	-		FR	-	-	-	-	-	-
TraesCS1D01G210100	Metallo-beta-lactamase-like	1D	296167615	135.436	up		1.20851	1.53898e-06		1.64453	3.02546e-23		1.76604	8.59717e-67		1.64034	1.80399e-23		1.66356	3.8728e-112		-	-		FR	-	-	-	-	-	-
TraesCS1D01G211200	U-box domain-containing family protein	1D	297156334	2.82684	up		2.0841	0.00256538		1.59274	0.000105395		1.87936	2.00241e-13		2.44333	1.30589e-07		1.96871	2.58977e-28		-	-		FR	-	-	-	-	-	-
TraesCS1D01G213700	Trehalose 6-phosphate phosphatase	1D	298692274	141.054	up		-	-		1.59623	1.89455e-15		1.67774	7.25027e-42		1.87525	6.47091e-21		1.56527	1.32067e-69		-	-		FR	-	-	-	-	-	-
TraesCS1D01G214700	Hexosyltransferase	1D	299926652	124.613	up		3.18094	8.58576e-19		3.62956	2.04402e-50		4.0516	1.93225e-156		3.47684	1.90308e-48		3.78895	6.48764e-265		-	-		FR_DEG	-	-1.18031	-	-	-	-
TraesCS1D01G216200	S-adenosyl-L-methionine-dependent methyltransferases superfamily protein	1D	301947091	178.339	up		-	-		1.03457	1.25005e-31		1.08987	4.69013e-86		1.02348	3.23007e-31		1.03015	1.26469e-159		-	-		FR	-	-	-	-	-	-
TraesCS1D01G216700	Dynamin, putative	1D	302386012	89.7447	up		-	-		-	-		1.15661	1.93023e-63		1.05054	1.0897e-21		1.06562	2.04683e-106		-	-		FR	-	-	-	-	-	-
TraesCS1D01G217700	RING/U-box superfamily protein	1D	302925499	26.284	up		1.63655	6.94657e-05		2.25156	2.55195e-17		2.81702	3.28176e-63		2.16288	1.36849e-16		2.47237	3.0013e-100		-	-		FR_DEG	-	-1.02136	-	-	-	-
TraesCS1D01G218100	Metacaspase-1	1D	304334222	142.571	up		-	-		-	-		1.11779	6.17467e-76		1.06622	3.1764e-28		1.0189	2.87188e-131		-	-		FR	-	-	-	-	-	-
TraesCS1D01G218900	PRA1 family protein	1D	306630918	15.47	up		2.66563	2.91896e-08		3.57145	1.61082e-25		3.68425	1.03519e-67		3.73207	1.8799e-26		3.54124	2.33725e-130		-	-		FR	-	-	-	-	-	-
TraesCS1D01G219500	12-oxophytodienoate reductase-like protein	1D	307217309	3.61846	up		-	-		3.63625	1.48143e-05		2.69399	4.99627e-08		4.12146	7.74115e-07		3.24638	2.15716e-19		-	-		FR_DEG	-4.34223	-4.01003	-4.80333	-	-	-
TraesCS1D01G326100LC	Ethylene-responsive transcription factor, putative	1D	307420331	15.8053	up		5.19802	3.02047e-11		3.81804	7.02203e-29		3.83584	4.73497e-74		4.20131	1.45112e-30		3.98325	2.2875e-149		-	-		FR	-	-	-	-	-	-
TraesCS1D01G220000	Zinc import ATP-binding protein ZnuC	1D	307826473	42.7744	up		-	-		1.11126	2.3215e-13		1.44139	9.12967e-52		1.1225	1.38851e-13		1.24857	4.4738e-79		-	-		FR	-	-	-	-	-	-
TraesCS1D01G220900	Homeobox-leucine zipper family protein	1D	308459016	7.90113	up		1.05081	0.00172938		-	-		-	-		-	-		-	-		-	-		FR	-	-	-	-	-	-
TraesCS1D01G221400	Leucine--tRNA ligase	1D	309077165	108.46	up		1.5099	2.05531e-23		1.42278	4.48067e-45		1.43377	5.91209e-111		1.56035	1.39543e-52		1.45589	8.57672e-233		-	-		FR	-	-	-	-	-	-
TraesCS1D01G222800	2-oxoglutarate (2OG) and Fe(II)-dependent oxygenase superfamily protein	1D	310249736	49.7877	up		1.43889	3.43364e-11		1.64549	3.46989e-29		2.05622	1.03813e-106		1.94889	4.19573e-40		1.88063	3.60796e-185		-	-		FR	-	-	-	-	-	-
TraesCS1D01G223000	Matrix metalloproteinase	1D	310774107	43.8112	up		1.18447	1.55046e-06		1.49457	1.82453e-20		1.77136	1.0271e-68		1.58437	9.08155e-23		1.63256	3.86361e-114		-	-		FR	-	-	-	-	-	-
TraesCS1D01G223400	Alpha/beta hydrolase related protein	1D	311256546	8.2129	up		-	-		-	-		-	-		1.02045	1.89609e-05		-	-		-	-		FR	-	-	-	-	-	-
TraesCS1D01G334100LC	WRKY transcription factor, putative	1D	318881288	10.8875	up		-	-		-	-		1.15647	4.35915e-16		-	-		-	-		-	-		FR	-	-	-	-	-	-
TraesCS1D01G231500	Alpha/beta-Hydrolases superfamily protein	1D	319927267	12.1613	up		2.18233	5.03821e-06		1.81375	5.08715e-11		2.3247	7.71489e-40		1.81464	1.65962e-11		2.09882	1.24495e-67		-	-		FR	-	-	-	-	-	-
TraesCS1D01G335200LC	Crossover junction endodeoxyribonuclease RuvC	1D	319931005	8.93915	up		2.1945	2.35386e-05		2.06035	5.10525e-12		1.99522	3.54981e-30		1.8903	3.6604e-11		2.00998	4.0317e-58		-	-		FR	-	-	-	-	-	-
TraesCS1D01G231600	UDP-glucuronate decarboxylase protein 6	1D	319932385	743.618	up		-	-		-	-		1.02001	1.4735e-64		-	-		-	-		-	-		FR	-	-	-	-	-	-
TraesCS1D01G232700	Beta-glucosidase, putative	1D	321271005	30.2809	up		2.55336	2.23208e-10		2.68807	6.28707e-23		2.89203	4.31594e-64		2.91316	3.26491e-26		2.81219	2.09171e-130		-	-		FR	-	-	-	-	-	-
TraesCS1D01G233800	NRR repressor homolog 1	1D	322165111	8.1359	up		1.17449	0.0206203		-	-		1.69587	1.58265e-18		2.20858	6.84723e-11		1.48161	1.00042e-29		-	-		FR	-	-	-	-	-	-
TraesCS1D01G233900	NRR repressor homolog 1	1D	322262501	2.72832	up		-	-		1.25841	0.0130134		1.4895	4.19381e-07		2.03416	0.000262669		1.2959	1.57861e-10		-	-		FR_DEG	-	-1.01137	-	-	-	-
TraesCS1D01G339400LC	Retrovirus-related Pol polyprotein from transposon TNT 1-94	1D	325641867	2.84055	up		1.93597	0.0205628		-	-		1.6399	8.23264e-09		-	-		1.20898	1.50829e-11		-	-		FR	-	-	-	-	-	-
TraesCS1D01G236900	Threonine--tRNA ligase	1D	326155812	109.132	up		6.68603	1.4577e-18		7.47082	1.56255e-56		8.0813	1.89327e-141		8.4034	1.12751e-53		7.85631	1.53119e-273		-	-		FR_DEG	-1.22613	-1.58954	-1.50894	-	-	-
TraesCS1D01G237000	Phosphatidylinositol N-acetylglucosaminyltransferase subunit Y	1D	326168370	4.83778	up		-	-		1.68436	1.14309e-05		2.47306	1.06773e-22		2.13511	4.03364e-08		2.13854	4.05487e-36		-	-		FR_DEG	-	-1.11203	-	-	-	-
TraesCS1D01G237100	Eukaryotic peptide chain release factor subunit 1-1	1D	326171429	82.3122	up		-	-		-	-		1.00644	3.65208e-26		-	-		-	-		-	-		FR	-	-	-	-	-	-
TraesCS1D01G238100	Tryptophan aminotransferase	1D	327720822	42.5026	up		1.64206	1.10606e-13		1.73061	3.5404e-30		1.7302	3.34822e-73		1.58036	3.49963e-25		1.69794	4.61571e-152		-	-		FR	-	-	-	-	-	-
TraesCS1D01G238900	L-lactate dehydrogenase	1D	328454828	640.217	up		3.0557	7.4399e-30		3.32256	1.09206e-71		3.53936	4.66682e-204		3.74336	4.0859e-91		3.49489	0		-	-		FR_DEG	-	-	-1.01799	-	-	-
TraesCS1D01G239000	Calcium binding protein	1D	328797328	70.4382	up		-	-		1.2128	7.67888e-11		1.19259	1.84584e-25		1.61232	4.3365e-18		1.22457	2.25681e-54		-	-		FR	-	-	-	-	-	-		1
TraesCS1D01G239600	Cytochrome P450	1D	329499962	78.5988	up		4.27425	2.68734e-33		4.54351	1.01256e-84		4.57824	5.13925e-221		4.34306	1.82102e-84		4.52481	0		-	-		FR	-	-	-	-	-	-
TraesCS1D01G239700	Serine/threonine-protein kinase	1D	329665741	14.4089	up		2.87153	1.09835e-08		4.99975	1.14379e-24		4.45445	8.42964e-72		3.82376	1.144e-26		4.20379	1.47033e-136		-	-		FR	-	-	-	-	-	-
TraesCS1D01G241100	DUF4228 domain protein	1D	331505736	10.6003	up		3.34045	4.58344e-06		4.14862	1.21672e-16		4.27338	1.96461e-48		3.73895	2.90247e-18		4.06753	7.68406e-89		-	-		FR_DEG	-	-1.1047	-	-	-	-
TraesCS1D01G243400	ATP-dependent RNA helicase	1D	333500487	18.7302	up		4.67491	7.71009e-08		5.73341	6.99208e-23		5.84474	7.37576e-61		4.87764	1.72063e-22		5.50124	1.13768e-115		-	-		FR_DEG	-	-1.34714	-	-	-	-
TraesCS1D01G244100	RNA polymerase II C-terminal domain phosphatase-like protein	1D	334469649	50.0417	up		1.15404	5.02897e-11		1.2216	2.25126e-26		1.29387	2.20824e-70		1.33739	3.87954e-31		1.26777	8.30711e-140		-	-		FR	-	-	-	-	-	-
TraesCS1D01G245600	Cytochrome P450 family protein	1D	337217073	146.373	up		1.10561	9.61548e-08		1.38092	1.6615e-23		1.62536	4.32622e-80		1.61183	7.6559e-32		1.50703	2.09825e-135		-	-		FR	-	-	-	-	-	-
TraesCS1D01G245700	Mitochondrial carrier	1D	337218845	465.234	up		1.18349	1.04265e-08		1.53433	1.41666e-28		1.77922	3.89875e-95		1.71695	9.93468e-36		1.6555	5.37756e-157		-	-		FR	-	-	-	-	-	-
TraesCS1D01G245800	Leucine-rich repeat receptor-like protein kinase	1D	337894518	101.978	up		-	-		-	-		1.05153	9.09374e-58		1.10694	6.19733e-26		-	-		-	-		FR	-	-	-	-	-	-
TraesCS1D01G245900	Argininosuccinate synthase	1D	337899206	674.543	up		1.10021	7.71063e-13		1.19225	4.48432e-30		1.28677	9.11742e-87		1.22894	4.91118e-32		1.23663	4.29999e-169		-	-		FR	-	-	-	-	-	-
TraesCS1D01G247400	DNA-directed RNA polymerase subunit beta'	1D	340300435	80.1167	up		5.22625	1.21229e-18		6.6057	4.91824e-54		6.72263	1.36751e-143		6.87879	3.21231e-55		6.64915	1.16142e-273		-	-		FR_DEG	-1.11717	-1.41016	-1.23537	-	-	-
TraesCS1D01G248200	CASP-like protein	1D	341175727	7.07867	up		3.87731	1.45835e-07		3.48799	3.76659e-14		3.3146	3.34392e-37		3.31322	1.61372e-15		3.38347	6.15567e-76		-	-		FR	-	-	-	-	-	-
TraesCS1D01G249600	Chitinase	1D	342170233	44.5777	up		6.88536	1.96366e-17		7.77024	1.88408e-44		7.47981	5.6527e-104		8.03433	1.50477e-47		7.60024	1.51493e-223		-	-		FR	-	-	-	-	-	-				1
TraesCS1D01G251200	Disease resistance protein	1D	343874545	28.8811	up		1.51581	3.34843e-09		1.81826	6.39564e-26		1.84098	1.03581e-64		1.89315	5.10264e-27		1.79237	7.51936e-130		-	-		FR	-	-	-	-	-	-
TraesCS1D01G251300	NBS-LRR disease resistance protein	1D	343878875	11.7125	up		-	-		1.29343	3.03443e-13		1.12097	2.03115e-23		1.01785	2.16259e-08		1.11876	1.22412e-49		-	-		FR	-	-	-	-	-	-
TraesCS1D01G251400	transmembrane protein, putative (DUF594)	1D	343885743	6.74422	up		2.46089	1.02881e-06		1.71291	3.40909e-09		1.71359	5.90813e-23		1.21359	9.46758e-06		1.65485	6.08513e-44		-	-		FR	-	-	-	-	-	-
TraesCS1D01G251700	Eukaryotic aspartyl protease family protein, putative	1D	344131865	57.5622	up		6.05363	3.9408e-24		5.94172	1.14107e-68		6.17583	1.10896e-162		5.59131	8.05191e-69		5.96162	0		-	-		FR	-	-	-	-	-	-
TraesCS1D01G253200	Pyrophosphate-energized vacuolar membrane proton pump	1D	345405604	16.9176	up		5.20611	9.52304e-10		6.69237	1.02711e-31		6.669	1.38416e-78		6.16928	2.15713e-27		6.46852	4.8941e-152		-	-		FR_DEG	-	-1.26734	-	-	-	-
TraesCS1D01G253400	Cytochrome P450 family protein	1D	345430674	27.2622	up		-	-		-	-		1.0531	7.64483e-37		-	-		-	-		-	-		FR	-	-	-	-	-	-
TraesCS1D01G256100	WAT1-related protein	1D	348670872	4.85733	down		-	-		-1.74336	1.56947e-05		-1.17201	4.40311e-06		-1.51996	0.000278777		-1.34954	1.01703e-15		-	-		FR	-	-	-	-	-	-
TraesCS1D01G359300LC	DNA-directed RNA polymerase subunit beta	1D	348984616	11.0077	up		2.31141	1.29257e-08		1.59926	4.42246e-11		2.18021	1.21153e-40		2.37976	5.43178e-17		2.00673	1.69314e-74		-	-		FR	-	-	-	-	-	-
TraesCS1D01G256400	Alpha/beta-Hydrolases superfamily protein	1D	348984761	52.7383	up		2.16505	6.3696e-17		1.71421	1.49223e-23		2.29583	8.47312e-95		2.47858	3.3468e-41		2.1333	6.31335e-164		-	-		FR	-	-	-	-	-	-
TraesCS1D01G256500	ATP-dependent zinc metalloprotease FtsH	1D	349081113	171.656	up		2.56768	2.82501e-08		3.56782	1.82285e-30		3.78344	1.72222e-85		3.56038	8.43141e-31		3.55254	1.0768e-154		-	-		FR_DEG	-	-1.02566	-	-	-	-
TraesCS1D01G256800	Alpha/beta-Hydrolases superfamily protein	1D	349340202	46.8567	up		2.75047	1.57295e-19		2.9585	5.23379e-43		3.40786	4.33259e-124		3.63886	1.20913e-53		3.24321	2.89776e-248		-	-		FR	-	-	-	-	-	-
TraesCS1D01G257000	F-box family protein	1D	349470695	4.39858	up		2.98555	0.00316767		4.69283	3.68387e-14		4.61559	1.36722e-33		4.60301	1.0736e-13		4.47077	3.71705e-64		-	-		FR_DEG	-1.57294	-1.75501	-1.63551	-	-	-
TraesCS1D01G259300	NBS-LRR-like resistance protein	1D	352191244	87.693	up		1.46889	1.18269e-13		1.54524	6.94403e-31		1.69984	7.08832e-93		1.5195	2.57993e-30		1.59558	4.62378e-164		-	-		FR	-	-	-	-	-	-
TraesCS1D01G259400	Receptor-like kinase	1D	352232886	307.908	up		1.57059	6.50549e-29		1.66308	3.4459e-66		1.76707	1.03714e-185		1.8975	6.57764e-85		1.73789	0		-	-		FR	-	-	-	-	-	-
TraesCS1D01G259700	Serine/threonine-protein kinase	1D	352541048	65.6713	up		7.77957	2.35162e-23		6.11309	6.47917e-59		7.08874	1.02761e-140		6.16892	4.90516e-64		6.72836	2.29901e-291		-	-		FR	-	-	-	-	-	-
TraesCS1D01G261100	F-box family protein	1D	355183638	8.4039	up		5.26748	6.4753e-09		5.78254	3.0294e-21		6.0476	1.3031e-57		5.25239	6.47404e-18		5.75571	5.30405e-109		-	-		FR	-	-	-	-	-	-
TraesCS1D01G263200	Ethylene-responsive transcription factor	1D	357437887	8.19303	up		4.15604	1.64769e-05		5.4132	4.69404e-18		5.99855	1.62001e-54		6.1969	1.5889e-23		5.777	3.47695e-102		-	-		FR_DEG	-1.44342	-1.83929	-1.89861	-	-	-
TraesCS1D01G264000	Pectinesterase	1D	359776858	6.26928	up		1.12562	0.0231229		1.30333	1.09222e-05		1.35896	7.80564e-14		1.94642	1.80005e-09		1.41463	9.83204e-30		-	-		FR	-	-	-	-	-	-
TraesCS1D01G264600	Receptor-like kinase	1D	360389247	54.6397	up		2.22939	2.40929e-11		2.85875	1.56517e-37		3.11508	2.1136e-110		3.1052	2.62449e-43		2.9775	1.01026e-195		-	-		FR_DEG	-	-1.0376	-	-	-	-
TraesCS1D01G265400	Bidirectional sugar transporter SWEET	1D	361151328	26.3627	up		1.57773	1.13627e-06		2.03402	3.23781e-21		1.98051	2.25901e-50		1.85984	6.42111e-18		1.9194	3.41338e-98		-	-		FR	-	-	-	-	-	-
TraesCS1D01G265800	Wound-induced protease inhibitor	1D	361802497	293.086	up		2.78593	0.000551497		2.17804	4.23684e-05		2.52878	2.80654e-15		2.47593	2.54972e-06		2.43334	1.08492e-27		-	-		FR_DEG	-	-1.23857	-1.26436	-	-	-
TraesCS1D01G265900	Wound-induced protease inhibitor	1D	361844933	49.0018	up		1.8931	5.35889e-12		1.99731	4.10636e-26		2.00833	2.10445e-63		1.53425	2.33687e-16		1.88015	6.54601e-121		2.44677	0.0360379		FR	-	-	-	-	-	-
TraesCS1D01G266000	Wound-induced protease inhibitor	1D	361907485	170.78	up		2.73983	1.01332e-15		2.40975	6.78914e-25		2.54286	2.25728e-68		2.59175	1.19295e-28		2.54676	9.26582e-148		-	-		FR	-	-	-	-	-	-
TraesCS1D01G266100	Wound-induced protease inhibitor	1D	361914429	35.5193	up		4.28859	5.605e-21		3.99373	2.92122e-45		3.6883	2.90432e-113		3.79378	2.37278e-48		3.75437	1.33444e-232		-	-		FR	-	-	-	-	-	-
TraesCS1D01G267500	Chaperone protein dnaJ	1D	363508794	7.19397	down		-	-		-	-		-1.05297	1.49287e-12		-	-		-	-		-	-		FR	-	-	-	-	-	-
TraesCS1D01G269700	Protein NRT1/ PTR FAMILY 5.5	1D	365081859	100.092	up		1.08438	1.53641e-16		-	-		1.07322	2.55756e-84		-	-		1.01554	5.93533e-151		-	-		FR	-	-	-	-	-	-
TraesCS1D01G269800	cysteine-rich RLK (RECEPTOR-like protein kinase) 28	1D	365082427	18.7695	up		-	-		1.07001	7.57745e-12		1.0872	2.63551e-28		-	-		1.04401	6.92912e-56		-	-		FR	-	-	-	-	-	-
TraesCS1D01G269900	Ig mu chain C region	1D	365083067	23.0738	up		-	-		-	-		1.15406	3.13651e-37		1.01222	7.63826e-13		1.04017	4.4247e-63		-	-		FR	-	-	-	-	-	-
TraesCS1D01G270500	Aminotransferase	1D	365436115	362.984	up		-	-		1.00372	9.52554e-27		1.21032	4.03477e-95		1.17152	3.8893e-36		1.09956	4.57833e-162		-	-		FR	-	-	-	-	-	-
TraesCS1D01G376800LC	Bifunctional inhibitor/lipid-transfer protein/seed storage 2S albumin superfamily protein	1D	365439971	51.1022	up		-	-		-	-		1.19783	2.71084e-46		1.15135	7.56262e-18		1.08644	5.63549e-81		-	-		FR	-	-	-	-	-	-
TraesCS1D01G271000	Kinase family protein	1D	365727611	37.237	down		-1.20146	5.1337e-09		-1.20446	2.72324e-18		-	-		-	-		-1.04537	3.55873e-68		-	-		FR	-	-	-	-	-	-
TraesCS1D01G271100	transmembrane protein, putative (DUF1218)	1D	365790509	247.132	up		3.92367	7.97928e-32		4.13358	1.36287e-73		4.48216	3.09977e-215		4.54486	1.16607e-87		4.38298	0		-	-		FR	-	-	-	-	-	-
TraesCS1D01G271200	transmembrane protein, putative (DUF1218)	1D	365794620	11.8433	up		4.63693	4.8152e-10		5.18184	1.14629e-22		4.63012	5.67855e-61		4.72348	1.45995e-26		4.81189	4.24213e-120		-	-		FR	-	-	-	-	-	-
TraesCS1D01G271500	Receptor-like protein kinase	1D	365965395	63.5089	up		2.52727	2.12696e-36		2.54079	7.97999e-75		2.32533	2.27204e-169		2.40318	2.71121e-76		2.39365	0		2.31358	0.00376091		FR	-	-	-	-	-	-
TraesCS1D01G271800	transmembrane protein, putative (DUF1218)	1D	366018500	85.9515	up		1.53031	2.46172e-14		1.75554	8.8016e-37		2.13003	2.29026e-129		1.96869	6.37534e-45		1.95259	5.93421e-231		-	-		FR	-	-	-	-	-	-
TraesCS1D01G272200	Sulfate adenylyltransferase subunit 1	1D	366226395	78.0805	up		3.99655	2.14866e-13		4.49478	3.80187e-35		4.90575	1.38484e-100		5.39575	2.58699e-44		4.80093	7.28305e-198		-	-		FR_DEG	-	-1.06792	-	-	-	-
TraesCS1D01G272600	Ethylene-responsive transcription factor	1D	366475113	22.3702	up		4.51697	1.7808e-14		4.35036	3.89019e-37		3.70647	1.03336e-82		4.00761	3.02272e-32		3.92308	5.08185e-172		-	-		FR	-	-	-	-	-	-
TraesCS1D01G273500	Soluble inorganic pyrophosphatase	1D	367847619	223.295	up		1.27281	1.49441e-05		1.49676	1.25517e-14		1.42608	1.21363e-32		1.91865	2.90922e-23		1.47808	3.38998e-72		-	-		FR	-	-	-	-	-	-
TraesCS1D01G273600	Kinase family protein	1D	367915348	19.0705	up		5.40328	1.09083e-10		4.98601	2.26896e-26		6.0343	1.44284e-67		5.1838	5.03834e-28		5.41658	2.28554e-135		-	-		FR_DEG	-	-1.13382	-	-	-	-
TraesCS1D01G273800	Kinase family protein	1D	368278444	71.9142	up		2.87785	3.90326e-20		3.15538	7.45193e-51		3.59352	2.87968e-157		3.42551	3.50749e-58		3.39826	1.27897e-283		-	-		FR	-	-	-	-	-	-
TraesCS1D01G274600	U-box domain-containing family protein	1D	370213750	35.9138	up		1.94707	5.38143e-21		1.8691	8.071e-43		1.80293	3.45152e-96		1.81391	1.48138e-40		1.83036	5.02533e-213		-	-		FR	-	-	-	-	-	-
TraesCS1D01G275500	NAC-domain protein	1D	371589974	3.59742	up		4.26807	1.32863e-06		4.91893	2.13549e-17		4.73306	1.85756e-39		4.61271	3.16357e-15		4.7158	1.89368e-81		-	-		FR	-	-	-	-	-	-
TraesCS1D01G275700	Glucan endo-1,3-beta-glucosidase, putative	1D	371740978	11.1397	up		-	-		-	-		1.01631	8.84126e-16		-	-		-	-		-	-		FR	-	-	-	-	-	-
TraesCS1D01G276200	Zinc finger protein	1D	372359192	11.8537	up		1.69108	2.83132e-05		1.82785	4.166e-14		1.63544	2.71223e-30		1.43724	1.24156e-09		1.64534	5.35123e-55		-	-		FR	-	-	-	-	-	-
TraesCS1D01G386800LC	Protein kinase superfamily protein	1D	373115870	22.1314	up		1.98945	4.63262e-05		1.89928	5.21481e-11		2.40269	2.4862e-41		2.81246	4.144e-19		2.32142	3.49446e-66		-	-		FR_DEG	-	-1.44188	-	-	-	-
TraesCS1D01G276600	Cytochrome P450	1D	373116074	44.8819	up		2.17852	3.71992e-07		1.96335	1.5625e-13		2.32528	4.37828e-46		2.68994	1.34474e-22		2.28309	1.67646e-75		-	-		FR_DEG	-1.02263	-1.47801	-	-	-	-
TraesCS1D01G278100	HXXXD-type acyl-transferase family protein	1D	375367815	81.8105	up		1.50091	1.89763e-12		1.44522	1.0116e-23		1.23314	4.13496e-42		1.42447	2.02205e-22		1.33894	1.99825e-101		-	-		FR	-	-	-	-	-	-
TraesCS1D01G388800LC	Pentafunctional AROM polypeptide	1D	375368239	23.2368	up		1.32184	2.05321e-06		1.42089	4.60813e-15		1.22856	4.88935e-26		1.3385	1.30882e-12		1.30777	5.50683e-61		-	-		FR	-	-	-	-	-	-
TraesCS1D01G279000	O-fucosyltransferase family protein	1D	376779145	74.5216	up		-	-		-	-		-	-		1.21948	4.28854e-15		-	-		-	-		FR	-	-	-	-	-	-
TraesCS1D01G279500	Phosphatidylinositol:ceramide inositolphosphotransferase	1D	377191826	177.937	up		-	-		1.12476	3.61893e-13		1.48414	5.96204e-55		1.28158	6.33722e-17		1.29073	4.2448e-80		-	-		FR	-	-	-	-	-	-
TraesCS1D01G281700	Aldo-keto reductase	1D	379501068	3.16418	up		3.81515	2.54072e-05		4.53377	1.77305e-14		4.49511	4.61178e-35		4.37167	1.34754e-13		4.36507	2.87288e-69		-	-		FR	-	-	-	-	-	-
TraesCS1D01G282300	Glycerol-3-phosphate acyltransferase	1D	379784211	12.3507	up		1.88494	0.00214536		2.63316	7.76715e-13		2.70793	6.40009e-34		2.25755	1.90099e-10		2.57462	2.58646e-60		-	-		FR_DEG	-1.09234	-1.37109	-1.08429	-	-	-
TraesCS1D01G283900	Chitinase	1D	382218945	173.039	up		1.76798	5.06014e-30		1.62375	1.15304e-52		1.5933	2.81799e-127		1.66251	1.6128e-55		1.64358	1.98248e-277		-	-		FR	-	-	-	-	-	-				1
TraesCS1D01G395800LC	weak chloroplast movement under blue light protein (DUF827)	1D	382234126	38.5872	down		-	-		-1.4742	0.00116173		-	-		-	-		-	-		-	-		FR	-	-	-	-	-	-
TraesCS1D01G288700	Eukaryotic translation initiation factor 3 subunit A	1D	386949388	31.9873	up		1.93814	5.26244e-11		1.77247	3.92572e-21		1.59108	1.05972e-43		1.3973	1.80482e-14		1.61634	1.18555e-83		-	-		FR	-	-	-	-	-	-
TraesCS1D01G288800	Cytochrome P450 98A8	1D	387060053	38.7594	up		1.75999	6.0725e-11		1.52153	3.2304e-18		1.38111	3.12056e-38		1.61189	8.45587e-21		1.49049	1.24369e-82		-	-		FR	-	-	-	-	-	-
TraesCS1D01G289000	cytochrome P450, family 98, subfamily A, polypeptide 8	1D	387193731	7.71967	up		1.74334	0.000426265		1.41968	1.16767e-06		1.88815	1.45979e-23		2.01247	1.18209e-10		1.73705	1.79524e-42		-	-		FR	-	-	-	-	-	-
TraesCS1D01G289100	Blue copper protein	1D	387216043	28.0016	up		4.22678	6.52694e-09		5.36754	2.57519e-27		5.53477	4.60446e-76		5.38036	1.6581e-28		5.3651	4.9797e-143		-	-		FR_DEG	-1.04784	-1.48287	-1.17522	-	-	-						1
TraesCS1D01G290500	CTD small phosphatase-like protein	1D	388635630	27.2018	up		1.1544	3.9879e-08		1.09378	1.42784e-16		1.23534	2.50404e-48		1.16484	3.6617e-18		1.19994	6.10505e-95		-	-		FR	-	-	-	-	-	-
TraesCS1D01G292300	Pentatricopeptide repeat-containing protein	1D	391317042	50.2951	up		-	-		-	-		1.17243	1.7479e-44		1.06491	1.74597e-15		1.04584	2.08568e-68		-	-		FR	-	-	-	-	-	-
TraesCS1D01G292400	TOM1-like protein 2	1D	391322559	337.117	up		1.64461	4.21327e-14		2.01541	3.70651e-42		2.1835	1.05947e-123		2.05742	2.54435e-44		2.07357	3.18766e-209		-	-		FR	-	-	-	-	-	-
TraesCS1D01G292700	WRKY transcription factor	1D	391860634	143.8	up		5.72332	5.85574e-30		6.08699	4.36875e-76		6.15977	2.5917e-208		6.08439	1.07415e-80		6.09038	0		-	-		FR_DEG	-	-1.1863	-	-	-	-
TraesCS1D01G292900	tRNA (guanine-N(7)-)-methyltransferase	1D	392026091	6.76989	up		4.83004	1.63438e-08		5.74336	8.81771e-24		5.84473	4.36319e-61		5.84213	1.20425e-24		5.71708	5.15478e-123		-	-		FR	-	-	-	-	-	-
TraesCS1D01G293400	Exocyst complex component, putative	1D	392553164	150.534	up		-	-		1.15386	2.01153e-19		1.43236	7.55226e-73		1.28242	7.54403e-24		1.28322	4.23561e-114		-	-		FR	-	-	-	-	-	-
TraesCS1D01G295800	Receptor protein kinase, putative	1D	394253363	226.303	up		2.16104	8.90966e-16		2.57868	8.87907e-45		2.8171	1.79599e-133		2.69325	4.14519e-49		2.66809	9.5345e-238		-	-		FR	-	-	-	-	-	-
TraesCS1D01G410100LC	RNA-directed DNA polymerase (reverse transcriptase)-related family protein	1D	394448604	5.04738	up		1.36907	0.0432622		2.00574	4.94985e-07		2.51959	6.72032e-25		2.17373	1.09734e-08		2.24509	8.2985e-40		-	-		FR_DEG	-	-1.16555	-	-	-	-
TraesCS1D01G410200LC	LINE-1 reverse transcriptase like	1D	394449857	4.10566	up		-	-		2.46242	1.75207e-07		2.46211	5.74202e-21		3.32901	2.93489e-10		2.43978	6.01631e-37		-	-		FR_DEG	-	-1.39827	-1.23694	-	-	-
TraesCS1D01G296400	Ring finger protein, putative	1D	394451607	7.07477	up		-	-		1.40366	1.07046e-06		1.43257	1.45157e-17		-	-		1.17589	3.37523e-25		-	-		FR	-	-	-	-	-	-
TraesCS1D01G296600	Ammonium transporter	1D	394670376	36.8488	up		4.30485	2.75625e-16		3.66444	1.96638e-34		4.00999	2.95215e-97		4.50345	4.71643e-41		3.93828	2.22754e-187		-	-		FR	-	-	-	-	-	-
TraesCS1D01G410700LC	Chorismate synthase	1D	394671410	22.4593	up		4.19066	1.88143e-11		3.73708	2.97763e-27		4.01533	3.29637e-75		4.95425	8.74446e-31		3.99307	2.41565e-145		-	-		FR	-	-	-	-	-	-						1
TraesCS1D01G296700	cotton fiber protein	1D	394704623	76.7047	up		4.8416	1.16318e-21		5.08506	8.67027e-56		5.45698	1.81862e-151		5.56947	3.19293e-60		5.32909	4.81356e-293		-	-		FR_DEG	-	-1.0535	-	-	-	-
TraesCS1D01G299400	U-box domain-containing protein	1D	397284919	49.1433	up		1.2828	1.61272e-05		1.92817	6.56452e-23		1.96572	1.12032e-58		2.111	1.67433e-26		1.90228	5.87342e-112		-	-		FR	-	-	-	-	-	-
TraesCS1D01G414900LC	Microtubule-actin cross-linking factor 1	1D	397285034	42.8401	up		1.23387	6.06498e-05		1.94958	5.28344e-22		1.95166	9.59536e-55		2.0559	6.64933e-24		1.88436	3.19797e-104		-	-		FR	-	-	-	-	-	-
TraesCS1D01G415800LC	Non-specific lipid-transfer protein	1D	398043960	50.5643	up		2.8933	1.12532e-15		2.37539	1.43472e-23		2.33027	1.18764e-55		2.66237	1.19747e-27		2.43642	2.24712e-123		-	-		FR	-	-	-	-	-	-				1
TraesCS1D01G301300	Ubiquitin-conjugating enzyme E2	1D	398979923	543.951	up		-	-		-	-		1.06324	2.5273e-74		1.03523	1.56692e-28		-	-		-	-		FR	-	-	-	-	-	-
TraesCS1D01G417800LC	Phytochrome kinase substrate-related family protein	1D	399809520	7.60504	up		-	-		1.07149	2.81856e-06		-	-		-	-		-	-		-	-		FR	-	-	-	-	-	-
TraesCS1D01G302000	Protein kinase-like protein	1D	399936330	257.689	up		-	-		1.07416	1.77068e-38		1.08631	5.59657e-98		1.01838	7.93334e-35		1.05285	3.96267e-192		-	-		FR	-	-	-	-	-	-
TraesCS1D01G302500	Cytochrome P450-like protein	1D	400111432	51.3404	up		1.93315	2.2657e-13		1.60755	9.93133e-21		1.93632	7.39581e-74		1.79031	3.33605e-26		1.82804	4.41186e-126		-	-		FR	-	-	-	-	-	-
TraesCS1D01G303700	Protein kinase-like protein	1D	401666524	163.669	up		3.34228	7.83619e-26		3.68258	7.65508e-64		3.9686	1.69828e-187		4.03497	1.16204e-76		3.88688	0		-	-		FR	-	-	-	-	-	-
TraesCS1D01G304700	Xyloglucan galactosyltransferase KATAMARI1-like protein	1D	402294198	65.7142	up		1.26724	3.28679e-07		1.91172	4.27896e-30		2.17897	1.12717e-96		2.01025	4.86987e-34		1.98267	4.62147e-161		-	-		FR	-	-	-	-	-	-
TraesCS1D01G305100	DNA-directed RNA polymerase subunit beta	1D	402822623	49.0072	up		-	-		1.25468	4.47342e-21		1.17187	5.20683e-45		1.2276	7.66338e-20		1.1609	1.99711e-93		-	-		FR	-	-	-	-	-	-
TraesCS1D01G308800	Calcium-dependent protein kinase	1D	404968653	7.9627	up		-	-		-	-		-	-		1.14547	0.00569238		-	-		-	-		FR	-	-	-	-	-	-		1
TraesCS1D01G309000	Disease resistance protein (NBS-LRR class) family	1D	405065988	42.3582	up		1.49634	1.4259e-14		1.37048	2.3661e-26		1.35965	3.17419e-63		1.60338	1.59985e-33		1.41224	3.34051e-142		-	-		FR	-	-	-	-	-	-
TraesCS1D01G424500LC	F-box/RNI-like/FBD-like domains-containing protein	1D	405066378	5.15204	up		1.62987	0.000775052		1.13803	5.69484e-05		1.24676	8.21448e-13		1.87119	3.36136e-09		1.33359	2.10646e-28		-	-		FR	-	-	-	-	-	-
TraesCS1D01G311900	RING/U-box superfamily protein	1D	407823301	3.20221	up		3.99124	2.84986e-06		4.5864	2.07158e-16		4.41043	2.19351e-37		4.7474	1.52851e-17		4.41377	6.64484e-78		-	-		FR	-	-	-	-	-	-
TraesCS1D01G427600LC	Leucine-rich repeat protein kinase family protein	1D	408149047	4.17373	up		-	-		-	-		-	-		1.42147	0.00393524		-	-		-	-		FR_DEG	-1.73712	-	-1.40501	-	-	-
TraesCS1D01G427800LC	Nitrate transporter 1:2	1D	408202246	215.414	up		1.02226	2.32857e-07		1.03648	4.44773e-15		1.04319	1.31007e-37		1.23972	4.26316e-21		1.06429	1.78765e-76		-	-		FR	-	-	-	-	-	-
TraesCS1D01G427900LC	Phospholipid-transporting ATPase	1D	408241490	254.223	up		-	-		1.13501	2.54067e-11		1.03268	4.13125e-23		1.25281	1.13869e-13		1.04665	3.01569e-47		-	-		FR	-	-	-	-	-	-
TraesCS1D01G312500	Calcium-transporting ATPase	1D	408384871	68.4178	up		2.1221	5.12034e-13		2.53625	5.6488e-39		2.52649	2.66635e-95		2.70413	5.33454e-43		2.51052	1.82802e-184		-	-		FR	-	-	-	-	-	-
TraesCS1D01G313200	F-box family protein	1D	408625221	3.61399	down		-	-		-1.04881	0.00231093		-	-		-1.32592	3.35277e-05		-1.02084	1.09138e-14		-	-		FR	-	-	-	-	-	-
TraesCS1D01G431300LC	HAT family dimerisation domain containing protein	1D	410180826	6.94217	up		-	-		-	-		-	-		1.22242	0.00514946		-	-		-	-		FR	-	-	-	-	-	-
TraesCS1D01G432700LC	Unknown protein	1D	411117214	33.6418	up		6.44811	1.82619e-13		7.35528	5.96151e-35		7.1118	3.40437e-82		8.00091	2.75646e-41		7.31288	2.67343e-178		-	-		FR_DEG	-	-1.30413	-1.08994	-	-	-
TraesCS1D01G433600LC	Bifunctional protein FolD 4, chloroplastic	1D	411311362	4.2717	up		-	-		-	-		-	-		1.06822	0.000642014		-	-		-	-		FR	-	-	-	-	-	-
TraesCS1D01G433700LC	Agenet and bromo-adjacent homology (BAH) domain-containing protein	1D	411377373	7.5064	up		4.38334	5.5793e-07		4.65529	5.63044e-16		4.71814	2.07746e-40		5.35446	1.02925e-20		4.82361	1.61037e-85		-	-		FR_DEG	-1.0976	-1.42141	-1.47108	-	-	-
TraesCS1D01G434000LC	U-box domain-containing protein kinase family protein	1D	411433381	7.00234	up		-	-		-	-		1.16103	0.0404496		-	-		1.03042	0.00571601		-	-		FR	-	-	-	-	-	-
TraesCS1D01G317500	Receptor kinase	1D	412233798	42.6718	up		-	-		1.25631	1.25701e-09		1.41377	1.66266e-29		1.30995	6.76183e-11		1.24096	1.7533e-45		-	-		FR	-	-	-	-	-	-
TraesCS1D01G321300	GDSL esterase/lipase	1D	414775538	16.5809	up		-	-		1.00639	3.82391e-05		1.0216	6.60072e-12		-	-		-	-		-	-		FR	-	-	-	-	-	-
TraesCS1D01G441400LC	NB-ARC domain-containing disease resistance protein	1D	416110750	3.25014	up		3.28105	0.000360307		2.7399	3.18388e-07		2.91904	3.87451e-18		3.46459	4.80885e-09		3.02032	1.1076e-37		-	-		FR	-	-	-	-	-	-
TraesCS1D01G323200	NB-ARC domain-containing disease resistance protein	1D	416113480	11.8981	up		2.38266	2.7977e-05		2.77299	4.04518e-12		2.69623	8.93269e-31		2.59524	7.3439e-12		2.69216	1.76772e-63		-	-		FR	-	-	-	-	-	-
TraesCS1D01G323300	NB-ARC domain-containing disease resistance protein	1D	416117787	7.11872	up		1.5118	0.0477432		2.31351	9.67483e-06		1.88662	2.04485e-10		1.97019	5.67018e-05		1.88552	4.60046e-21		-	-		FR	-	-	-	-	-	-
TraesCS1D01G323500	NB-ARC domain-containing disease resistance protein	1D	416126388	25.9154	up		-	-		1.77231	1.98753e-05		2.12672	9.99683e-18		1.78863	1.08817e-05		1.86197	1.34161e-28		-	-		FR	-	-	-	-	-	-
TraesCS1D01G324200	Sulfite reductase [NADPH] hemoprotein beta-component	1D	416471317	1245.24	up		-	-		1.05774	1.50258e-25		1.20639	4.56152e-82		1.33069	4.45237e-40		1.14508	1.46242e-138		-	-		FR	-	-	-	-	-	-
TraesCS1D01G448700LC	Chromodomain-helicase-DNA-binding protein 1-like	1D	419478934	5.99837	up		-	-		1.74205	2.35073e-07		1.26313	3.21052e-12		1.0521	0.000361596		1.24893	1.33499e-20		-	-		FR_DEG	-1.00687	-1.35874	-1.25488	-	-	-
TraesCS1D01G327300	sulfate transporter 3;1	1D	419478981	8.9689	up		-	-		1.68067	1.69597e-09		1.25393	3.45318e-16		1.34128	1.93178e-07		1.29982	1.68016e-29		-	-		FR_DEG	-	-1.19606	-1.03218	-	-	-
TraesCS1D01G327600	p-loop containing nucleoside triphosphate hydrolases superfamily protein	1D	419724243	56.8952	up		1.93179	6.54073e-17		2.04732	5.55684e-38		1.94072	3.80514e-85		1.94553	3.55458e-34		1.93866	4.5058e-181		-	-		FR	-	-	-	-	-	-
TraesCS1D01G330300	Serine/threonine-protein kinase	1D	420855640	60.6817	up		4.10432	2.65945e-16		3.79937	1.4178e-28		4.14388	7.05179e-81		4.09344	8.54712e-31		4.00472	5.20085e-162		-	-		FR	-	-	-	-	-	-
TraesCS1D01G333300	2-oxoglutarate (2OG) and Fe(II)-dependent oxygenase superfamily protein	1D	423643650	4.21907	down		-	-		-1.08655	1.42359e-05		-	-		-	-		-	-		-	-		FR	-	-	-	-	-	-
TraesCS1D01G333700	Sodium/potassium-transporting ATPase subunit alpha-2	1D	423736934	5.19798	up		-	-		1.02744	0.000131072		-	-		-	-		-	-		-	-		FR	-	-	-	-	-	-
TraesCS1D01G334700	sequence-specific DNA binding transcription factor ATNDX	1D	424867890	5.21301	up		2.87732	9.48119e-05		3.60429	2.02576e-13		3.54774	9.20212e-31		3.13135	3.14473e-10		3.40745	6.75876e-59		-	-		FR	-	-	-	-	-	-
TraesCS1D01G335400	Calcium-transporting ATPase	1D	425568810	6.29024	up		-	-		2.06471	1.26949e-08		1.41957	2.51451e-13		1.65748	5.90475e-07		1.49973	7.75752e-27		-	-		FR	-	-	-	-	-	-
TraesCS1D01G335500	Calcium-transporting ATPase	1D	425672165	12.5081	up		3.19208	7.16864e-07		4.25477	5.82062e-21		4.42433	3.50411e-57		4.67188	1.00727e-23		4.35508	8.43067e-111		-	-		FR_DEG	-	-1.10463	-1.06954	-	-	-
TraesCS1D01G457500LC	RNA-dependent RNA polymerase	1D	425672430	4.40295	up		3.22523	0.000436474		4.37152	6.22715e-14		4.43293	3.05853e-35		4.09775	1.3936e-12		4.25827	5.97406e-67		-	-		FR_DEG	-	-1.20508	-1.05314	-	-	-
TraesCS1D01G338000	O-methyltransferase-like protein	1D	427370771	2.29518	down		-	-		-	-		-1.06221	0.000346784		-	-		-	-		-	-		FR	-	-	-	-	-	-
TraesCS1D01G338500	28 kDa heat-and acid-stable phosphoprotein, putative	1D	427627122	273.74	up		3.8829	4.38472e-19		4.57911	3.21072e-54		5.31349	5.17012e-177		4.82389	2.60869e-60		4.90533	1.33584e-299		-	-		FR_DEG	-1.03919	-1.43351	-1.28655	-	-	-
TraesCS1D01G339800	Gamma-glutamyl phosphate reductase	1D	429702327	10.278	up		-	-		-	-		1.48209	1.90532e-22		1.10218	6.26414e-06		1.12628	5.89263e-28		-	-		FR	-	-	-	-	-	-
TraesCS1D01G463000LC	Mov34/MPN/PAD-1 family protein	1D	430481176	56.6728	up		1.30709	8.95297e-10		1.4125	2.60957e-23		1.66539	9.00627e-77		1.5836	1.53695e-28		1.54763	1.50223e-139		-	-		FR	-	-	-	-	-	-
TraesCS1D01G340900	VQ motif-containing protein	1D	430481423	55.3938	up		1.3109	5.06829e-10		1.39941	1.30651e-23		1.67323	9.137e-80		1.67616	1.61873e-32		1.57449	2.70304e-146		-	-		FR	-	-	-	-	-	-
TraesCS1D01G342300	Receptor-like protein kinase	1D	431958883	4.5137	up		2.33163	0.000116201		2.09415	1.13521e-07		2.22012	1.06071e-18		2.62552	2.91471e-10		2.25206	6.72405e-41		-	-		FR	-	-	-	-	-	-
TraesCS1D01G343300	Avr9/Cf-9 rapidly elicited protein	1D	432388325	2.93724	up		-	-		1.73014	0.00025602		1.36156	6.4469e-08		2.68604	6.4323e-07		1.64722	6.41644e-20		-	-		FR	-	-	-	-	-	-
TraesCS1D01G344700	Receptor-like protein kinase	1D	433213313	512.937	up		3.13345	4.69441e-45		3.26453	6.58863e-101		3.31443	5.06486e-260		3.37509	3.5588e-107		3.27849	0		-	-		FR	-	-	-	-	-	-
TraesCS1D01G344900	Short-chain dehydrogenase/reductase family protein	1D	433257992	172.792	up		4.69413	4.81953e-52		4.42305	3.98994e-111		4.48937	6.10176e-280		4.39941	1.18405e-107		4.48078	0		-	-		FR	-	-	-	-	-	-
TraesCS1D01G345100	ABC(ATP-binding) family transporter	1D	433274313	395.931	up		3.22295	7.34658e-31		3.58608	2.98311e-77		3.98898	1.37626e-238		3.65225	4.0026e-81		3.76738	0		-	-		FR	-	-	-	-	-	-					1
TraesCS1D01G345200	ATP-binding cassette transporter subfamily A member	1D	433363631	249.195	up		3.52403	1.95557e-32		3.62607	1.66718e-71		4.29097	8.25711e-246		4.14009	5.74263e-93		4.05197	0		-	-		FR	-	-	-	-	-	-
TraesCS1D01G467900LC	Dual specificity protein phosphatase family protein	1D	433860062	6.67854	up		-	-		-	-		1.08601	3.08607e-13		-	-		-	-		-	-		FR	-	-	-	-	-	-
TraesCS1D01G348500	(R)-specific enoyl-CoA hydratase	1D	435273485	6.44217	up		1.12917	0.00731084		1.02297	0.000527294		1.24673	1.50442e-10		1.27511	1.75174e-05		1.19559	6.51141e-21		-	-		FR	-	-	-	-	-	-
TraesCS1D01G349900	Late embryogenesis abundant hydroxyproline-rich glycoprotein family, putative	1D	436022743	32.2197	up		3.02619	8.901e-23		3.30342	3.60572e-59		3.07696	5.47738e-127		3.01755	1.33162e-50		3.12896	2.96522e-271		4.23215	0.033709		FR	-	-	-	-	-	-
TraesCS1D01G350100	Glycosyltransferase	1D	436085584	86.9231	up		2.25507	1.81228e-19		2.69073	5.18884e-57		2.87075	4.63731e-157		3.04118	9.60379e-69		2.77281	9.63588e-295		-	-		FR	-	-	-	-	-	-
TraesCS1D01G350200	Glycosyltransferase	1D	436095692	94.1042	up		3.33528	1.73211e-26		3.45319	1.0437e-62		3.65078	6.82554e-171		4.0797	1.53516e-77		3.63639	0		-	-		FR	-	-	-	-	-	-
TraesCS1D01G350400	Glycosyltransferase	1D	436112745	15.3672	up		1.26588	9.77206e-06		1.40959	3.88323e-14		1.66096	1.89467e-44		1.86536	2.98128e-19		1.56241	2.7247e-80		-	-		FR	-	-	-	-	-	-
TraesCS1D01G351500	Malate dehydrogenase	1D	436652809	213.201	up		-	-		-	-		1.01447	1.15194e-75		1.07807	8.82322e-35		-	-		-	-		FR	-	-	-	-	-	-
TraesCS1D01G351800	Cytochrome P450	1D	436999305	35.6105	up		6.32076	5.62357e-15		6.28902	2.89079e-39		6.37132	3.92365e-95		6.76892	4.62567e-38		6.3289	3.60106e-193		-	-		FR_DEG	-	-1.04922	-1.08193	-	-	-
TraesCS1D01G472800LC	Regulator of chromosome condensation (RCC1) family protein	1D	437290704	5.11463	up		1.16076	0.0051689		1.24251	1.60759e-06		1.45596	4.2698e-18		-	-		1.25201	1.14863e-29		-	-		FR	-	-	-	-	-	-
TraesCS1D01G475500LC	Eukaryotic translation initiation factor 3 subunit A, putative	1D	438312457	2.25398	up		3.07454	0.00143505		3.98058	5.42092e-11		4.33762	8.66652e-32		3.98742	4.2038e-11		4.09616	1.04858e-58		-	-		FR_DEG	-	-1.06749	-	-	-	-
TraesCS1D01G476000LC	Heat shock transcription factor	1D	439021558	100.382	up		3.51183	4.03722e-23		4.31551	1.24422e-70		4.49617	1.49846e-187		4.59549	3.36545e-77		4.36952	0		-	-		FR_DEG	-	-1.01053	-	-	-	-
TraesCS1D01G353800	senescence regulator (Protein of unknown function, DUF584)	1D	439305463	36.9671	up		-	-		1.31742	2.05841e-09		1.62166	2.82317e-33		1.48962	8.96346e-12		1.42675	4.41406e-51		-	-		FR	-	-	-	-	-	-
TraesCS1D01G355100	Pathogenesis-related protein PR-4	1D	439874400	219.115	up		5.04035	4.96607e-51		5.14672	1.93992e-109		5.61942	8.73469e-288		4.94974	6.78349e-96		5.28738	0		-	-		FR	-	-	-	-	-	-				1
TraesCS1D01G356300	NBS-LRR-like resistance protein	1D	441009746	32.0416	up		5.59502	1.08894e-15		6.11044	1.18918e-38		6.24968	1.62203e-99		6.08025	1.10418e-41		6.11216	1.59202e-203		-	-		FR	-	-	-	-	-	-
TraesCS1D01G356400	NBS-LRR-like resistance protein	1D	441011848	5.83644	up		3.00648	9.99575e-06		2.7318	3.25402e-12		3.18298	4.07757e-36		2.99521	1.61466e-15		2.96989	1.15724e-69		-	-		FR	-	-	-	-	-	-
TraesCS1D01G356500	NBS-LRR-like resistance protein	1D	441015640	5.05097	up		2.5572	6.4686e-05		4.13313	3.53379e-14		3.1067	1.33375e-30		3.63399	5.46413e-14		3.31188	8.56108e-63		-	-		FR	-	-	-	-	-	-
TraesCS1D01G356600	NBS-LRR-like resistance protein	1D	441017471	11.2568	up		4.92561	7.29039e-10		4.1937	2.19491e-20		5.56136	2.23375e-62		5.1922	4.34166e-24		5.06895	1.87721e-112		-	-		FR	-	-	-	-	-	-
TraesCS1D01G357500	Protein DETOXIFICATION	1D	441307029	2.86248	up		2.23456	0.0448216		3.90373	1.31497e-09		4.01321	1.32754e-24		3.81011	3.44566e-09		3.79858	8.63507e-44		-	-		FR_DEG	-	-1.71209	-	-	-	-
TraesCS1D01G359100	Cytochrome P450 family protein, expressed	1D	442525528	38.4752	up		3.89911	5.01649e-17		3.73042	6.82159e-37		3.8909	6.98393e-100		4.35974	4.7191e-42		3.90444	5.84051e-200		-	-		FR	-	-	-	-	-	-
TraesCS1D01G482800LC	Microtubule-actin cross-linking factor 1	1D	442525821	11.8411	up		4.14796	3.65801e-09		3.85881	6.19791e-20		4.13227	1.50329e-54		4.62775	4.69632e-20		4.15511	1.32672e-108		-	-		FR	-	-	-	-	-	-
TraesCS1D01G359400	Cytochrome P450 family protein	1D	442798062	4.03039	up		2.75966	0.000366518		2.96264	9.46168e-11		2.2519	5.86466e-19		3.2355	4.1374e-09		2.58588	5.52558e-43		-	-		FR	-	-	-	-	-	-
TraesCS1D01G359900	NBS-LRR-like resistance protein	1D	443115109	6.24726	up		3.01564	7.48526e-05		3.49959	1.48618e-14		3.85412	4.29327e-37		4.04435	1.73997e-14		3.65291	1.54981e-71		-	-		FR	-	-	-	-	-	-
TraesCS1D01G360400	Serine/threonine-protein kinase	1D	443464871	21.727	up		2.57265	9.04183e-08		1.32411	2.0624e-05		1.5025	4.2558e-15		3.00616	4.91367e-18		1.63281	1.28695e-31		-	-		FR	-	-	-	-	-	-
TraesCS1D01G360600	Serine/threonine-protein kinase	1D	443716097	13.3669	up		1.53496	1.4074e-06		1.44308	1.38497e-13		1.95877	1.16376e-49		1.57592	1.22022e-15		1.7288	5.55043e-84		-	-		FR	-	-	-	-	-	-
TraesCS1D01G362900	WRKY transcription factor	1D	444891775	57.122	up		2.78441	2.48101e-24		3.40755	4.63709e-66		3.50241	1.76931e-175		3.3125	4.24119e-67		3.35626	0		4.06355	0.000639314		FR	-	-	-	-	-	-
TraesCS1D01G363300	WRKY transcription factor	1D	445039289	74.5558	up		5.75915	1.49143e-42		6.07048	4.95296e-91		5.6154	1.03918e-247		5.731	7.49894e-102		5.74698	0		5.31526	6.50705e-05		FR	-	-	-	-	-	-
TraesCS1D01G363800	Kinase family protein	1D	445226742	30.7147	up		3.91491	2.48709e-11		3.36907	2.15717e-25		3.81707	1.37887e-78		4.07963	3.31436e-32		3.77834	5.49562e-145		-	-		FR_DEG	-	-1.33775	-1.03143	-	-	-
TraesCS1D01G364000	Protein kinase-like protein	1D	445246542	28.2315	up		1.29989	0.000124209		1.96129	8.10779e-19		2.14339	7.4239e-55		2.16276	2.1463e-22		2.02433	5.27143e-100		-	-		FR	-	-	-	-	-	-
TraesCS1D01G364300	Kinase family protein	1D	445324916	4.18171	up		3.10971	6.8774e-05		2.62074	1.03878e-10		2.92749	4.19683e-27		3.42414	5.64141e-11		2.87872	2.68105e-54		-	-		FR	-	-	-	-	-	-
TraesCS1D01G365500	Exostosin-2	1D	446261899	344.734	up		2.28269	3.49426e-30		2.43093	1.20635e-69		2.56441	7.86203e-194		2.58234	9.46844e-79		2.50888	0		-	-		FR	-	-	-	-	-	-
TraesCS1D01G489500LC	30S ribosomal protein S3, chloroplastic	1D	446751562	2.66708	down		-	-		-	-		-1.08787	0.010834		-	-		-1.00979	0.000262477		-	-		FR	-	-	-	-	-	-
TraesCS1D01G367000	cotton fiber-like protein (DUF761)	1D	446800533	133.502	up		-	-		-	-		1.14224	4.08078e-52		1.13074	1.33985e-20		1.04527	1.51413e-81		-	-		FR	-	-	-	-	-	-
TraesCS1D01G367800	Serine/threonine-protein kinase	1D	447558570	14.9391	up		5.50809	2.16335e-13		4.76429	4.45877e-34		5.68959	7.87011e-71		5.29272	4.26548e-26		5.42688	1.99993e-144		-	-		FR	-	-	-	-	-	-
TraesCS1D01G370100	Plant/F18B13-26 protein	1D	448657366	38.9401	up		1.74903	2.76724e-09		2.16382	3.62138e-28		2.26747	3.32904e-79		1.87928	2.6815e-23		2.12334	7.48247e-136		-	-		FR	-	-	-	-	-	-
TraesCS1D01G372400	Protein kinase-like	1D	450579109	37.6985	up		3.47525	6.4642e-10		4.4095	6.56577e-33		4.98555	4.31619e-94		5.22593	3.87559e-38		4.77724	9.44733e-176		-	-		FR_DEG	-1.12982	-1.39822	-1.25236	-	-	-
TraesCS1D01G372500	Protein kinase-like	1D	450739146	41.4013	up		3.15728	1.0654e-08		4.72411	4.02821e-36		4.6904	1.68253e-93		4.79767	5.57071e-37		4.58774	2.21597e-172		-	-		FR_DEG	-1.36962	-1.6465	-1.4028	-	-	-
TraesCS1D01G372600	Protein kinase-like	1D	450756177	25.4373	up		2.45374	1.52538e-05		4.13254	4.29403e-28		4.25972	9.41114e-75		4.50876	1.7259e-30		4.11251	9.97059e-135		-	-		FR_DEG	-1.48219	-1.73771	-1.54377	-	-	-
TraesCS1D01G372700	Protein kinase-like	1D	451034313	34.6351	up		3.35033	7.2856e-09		5.11318	1.2978e-34		5.44164	2.94326e-91		5.32133	1.30497e-35		5.05949	3.31347e-170		-	-		FR_DEG	-1.23788	-1.46641	-1.28442	-	-	-
TraesCS1D01G372800	Protein kinase-like	1D	451039880	10.5902	up		2.61996	0.000996866		3.82183	4.78657e-16		4.34816	7.43044e-45		4.78384	1.04999e-17		4.17977	2.73652e-82		-	-		FR_DEG	-1.51222	-1.80959	-1.61944	-	-	-
TraesCS1D01G372900	Protein kinase-like	1D	451061694	26.3243	up		2.89458	8.28487e-07		4.65577	6.53788e-30		5.31965	1.3545e-82		5.01273	6.96648e-33		4.86582	8.88601e-152		-	-		FR_DEG	-1.36367	-1.68869	-1.56626	-	-	-
TraesCS1D01G375500	Methyltransferase	1D	452427572	19.9314	down		-1.27583	0.0246136		-1.18016	0.00075726		-1.08141	2.08403e-07		-	-		-1.07479	5.86068e-14		-	-		FR_DEG	-	-1.12483	-	-	-	-
TraesCS1D01G375600	Methyltransferase	1D	452455817	13.4143	down		-	-		-1.0147	0.00152412		-1.06183	1.4537e-08		-	-		-	-		-	-		FR	-	-	-	-	-	-
TraesCS1D01G375900	Leucine-rich repeat receptor-like protein kinase family protein	1D	452499114	25.8604	up		4.67871	4.04241e-13		4.59791	7.04637e-35		4.82126	2.54701e-98		4.9016	1.10439e-38		4.76967	7.76558e-183		-	-		FR_DEG	-	-1.03613	-	-	-	-
TraesCS1D01G376500	Ethylene-responsive transcription factor	1D	453134528	10.3601	up		2.22229	0.00196709		3.06522	1.34613e-12		3.15571	7.18703e-33		3.45377	1.35348e-14		3.12381	1.88562e-63		-	-		FR_DEG	-1.1309	-1.36521	-1.22102	-	-	-
TraesCS1D01G376600	Ethylene-responsive transcription factor	1D	453181575	13.889	up		3.12158	3.75088e-06		3.66732	4.51651e-16		3.26585	7.29384e-37		3.6704	3.52696e-17		3.42947	7.59441e-78		-	-		FR	-	-	-	-	-	-
TraesCS1D01G376700	Ethylene-responsive transcription factor	1D	453199513	7.71772	up		2.11949	0.0028172		1.99026	5.76402e-06		2.29812	1.34942e-17		2.62862	1.33341e-08		2.2614	1.09804e-34		-	-		FR	-	-	-	-	-	-
TraesCS1D01G376800	Ethylene-responsive transcription factor	1D	453209873	6.95332	up		-	-		1.90187	6.10304e-05		1.60304	1.03634e-08		2.39516	1.61638e-06		1.76949	1.71063e-19		-	-		FR_DEG	-	-1.08207	-	-	-	-
TraesCS1D01G378500	AP2/B3 transcription factor family protein	1D	454492367	4.05843	up		1.987	0.00350006		2.61421	9.82022e-09		1.85327	1.33919e-13		1.72698	2.82429e-05		1.87569	3.53381e-28		-	-		FR	-	-	-	-	-	-
TraesCS1D01G378800	AP2/B3 transcription factor family protein	1D	454769009	8.77042	up		3.73872	1.68826e-07		3.81971	3.53407e-20		4.62376	1.16318e-47		4.15009	3.07637e-19		4.23073	2.76409e-99		-	-		FR	-	-	-	-	-	-
TraesCS1D01G378900	AP2/B3 transcription factor family protein	1D	454812638	16.5335	up		2.64292	2.3965e-08		2.56723	1.34592e-18		2.6022	4.73344e-48		2.71903	1.30644e-20		2.60567	3.91594e-96		-	-		FR	-	-	-	-	-	-
TraesCS1D01G379800	Lipid phosphate phosphatase-like protein	1D	455765520	145.195	up		2.08939	1.94621e-22		2.24052	1.17796e-52		2.48004	1.19248e-159		2.51192	3.08781e-65		2.38658	4.91381e-297		-	-		FR	-	-	-	-	-	-
TraesCS1D01G380000	RING/U-box superfamily protein	1D	455782622	78.2168	up		1.62901	2.47757e-12		1.98685	1.23391e-36		2.10819	4.61026e-103		2.02142	1.98286e-38		2.03443	3.33629e-188		-	-		FR	-	-	-	-	-	-
TraesCS1D01G502500LC	3-deoxy-manno-octulosonate cytidylyltransferase	1D	455785252	6.62436	up		1.74137	0.000267186		1.94669	6.72596e-12		1.91482	7.84722e-27		2.26572	4.36118e-13		1.95493	5.15905e-55		-	-		FR	-	-	-	-	-	-
TraesCS1D01G381800	Protein kinase family protein	1D	457069502	71.3088	up		5.15072	1.94128e-26		6.12609	1.07199e-61		6.23303	7.33903e-167		5.96457	7.09968e-67		6.05464	0		-	-		FR	-	-	-	-	-	-
TraesCS1D01G381900	Kinase family protein	1D	457072166	7.39866	up		4.5243	2.5728e-08		5.73641	3.93825e-26		5.5323	1.30786e-60		5.65126	1.66607e-25		5.48159	4.2144e-125		-	-		FR	-	-	-	-	-	-
TraesCS1D01G385400	DUF4228 domain protein	1D	458784635	37.4005	up		3.08496	1.89843e-09		3.82593	2.10544e-29		3.50714	3.18327e-67		4.10184	3.70262e-33		3.6323	6.25994e-137		-	-		FR_DEG	-	-1.16326	-1.06344	-	-	-
TraesCS1D01G508200LC	60 kDa chaperonin	1D	459283273	4.30097	up		1.18777	0.0231493		-	-		-	-		-	-		-	-		-	-		FR	-	-	-	-	-	-
TraesCS1D01G387100	Myb transcription factor	1D	459879405	19.5553	up		1.3568	0.0151987		3.17908	4.59949e-19		3.40345	5.33541e-53		3.31772	1.57201e-20		3.10542	1.29563e-89		-	-		FR_DEG	-1.13235	-1.3814	-1.21331	-	-	-
TraesCS1D01G388600	Protein DETOXIFICATION	1D	460789198	29.617	up		-	-		1.29466	2.61966e-14		1.37523	5.36056e-41		1.44851	4.39228e-19		1.28849	2.42343e-70		-	-		FR	-	-	-	-	-	-
TraesCS1D01G389100	Avr9/Cf-9 rapidly elicited protein	1D	460982005	10.8993	up		1.42952	0.00932094		1.54166	6.31532e-06		1.47316	4.67215e-13		1.97306	5.11159e-09		1.58928	3.81417e-30		-	-		FR	-	-	-	-	-	-
TraesCS1D01G513800LC	alpha/beta-Hydrolases superfamily protein	1D	460982548	5.57106	up		1.90712	0.00315655		1.80465	1.27073e-06		1.39475	3.32613e-11		1.95476	4.76744e-08		1.62781	1.01536e-27		-	-		FR	-	-	-	-	-	-
TraesCS1D01G389200	Avr9/Cf-9 rapidly elicited protein	1D	460995286	8.84944	up		1.33447	0.0114363		1.20522	0.000164611		1.35017	3.10417e-12		1.83096	1.68692e-08		1.38892	1.43448e-25		-	-		FR	-	-	-	-	-	-
TraesCS1D01G391100	DUF4228 domain protein	1D	462134622	5.28344	up		4.94243	3.6927e-09		5.30574	5.01042e-21		5.53577	1.00417e-56		5.40784	7.01363e-22		5.36529	6.59324e-112		-	-		FR	-	-	-	-	-	-
TraesCS1D01G517000LC	ATP synthase subunit c, chloroplastic	1D	462203550	25.4467	up		-	-		-	-		1.04241	3.64787e-33		-	-		-	-		-	-		FR	-	-	-	-	-	-
TraesCS1D01G517100LC	Tropinone reductase-like protein	1D	462298650	5.13567	up		4.60143	2.48237e-08		4.87444	1.66809e-18		4.88467	8.22714e-46		5.17244	9.42799e-21		4.88636	2.63944e-97		-	-		FR	-	-	-	-	-	-
TraesCS1D01G391900	Tropinone reductase-like protein	1D	462300717	14.8973	up		4.01735	3.8095e-07		4.00853	1.1205e-13		4.86674	4.27626e-39		4.76473	1.95467e-16		4.52814	6.07447e-81		-	-		FR	-	-	-	-	-	-
TraesCS1D01G392000	CASP-like protein	1D	462309280	36.0623	up		4.52835	1.03009e-19		4.17345	6.01894e-49		3.87248	3.34478e-110		4.31051	8.6946e-45		4.05161	5.32085e-232		-	-		FR	-	-	-	-	-	-
TraesCS1D01G392500	1-deoxy-D-xylulose-5-phosphate synthase	1D	462475324	60.2501	up		2.68892	9.16924e-09		2.76456	2.76457e-18		3.41465	7.35167e-64		3.12716	2.34147e-21		3.08082	3.77553e-109		-	-		FR	-	-	-	-	-	-
TraesCS1D01G393500	O-acyltransferase WSD1	1D	462991888	84.6579	up		2.15944	5.0041e-20		2.44543	2.16067e-51		2.58731	2.16365e-142		2.80358	2.93524e-65		2.52174	3.05906e-279		-	-		FR	-	-	-	-	-	-
TraesCS1D01G394500	Core-2/I-branching beta-1,6-N-acetylglucosaminyltransferase family protein, putative	1D	463471614	92.5751	up		5.35217	4.37515e-31		5.59239	4.14241e-75		5.85782	2.36011e-200		6.30273	6.30494e-79		5.83187	0		-	-		FR	-	-	-	-	-	-
TraesCS1D01G395600	MACPF domain-containing protein	1D	464139443	20.6745	up		2.03381	3.22462e-12		1.89008	1.05665e-22		2.33453	4.97429e-74		2.12579	3.6053e-25		2.17764	2.58846e-141		-	-		FR	-	-	-	-	-	-
TraesCS1D01G397800	Glyoxal oxidase	1D	465145959	6.25717	up		-	-		-	-		-	-		1.26381	0.00287776		-	-		-	-		FR	-	-	-	-	-	-
TraesCS1D01G398300	Disease resistance protein (NBS-LRR class) family	1D	465437846	8.03033	up		2.3453	2.29581e-05		2.85244	5.51721e-14		3.65866	1.87638e-45		2.86739	1.63008e-16		3.18286	1.12895e-83		-	-		FR	-	-	-	-	-	-
TraesCS1D01G398400	Auxin-responsive protein	1D	465519499	108.207	up		1.15164	1.85943e-10		1.26045	1.3234e-25		1.48617	3.04632e-86		1.6741	2.89706e-43		1.42424	1.12324e-154		-	-		FR	-	-	-	-	-	-
TraesCS1D01G398700	Protein PLANT CADMIUM RESISTANCE 2	1D	465583167	226.351	up		3.53908	5.04644e-39		3.28861	5.13384e-72		3.45792	4.30598e-196		3.67767	3.18512e-86		3.42499	0		-	-		FR	-	-	-	-	-	-
TraesCS1D01G399400	protein kinase family protein	1D	465978932	7.77226	up		-	-		2.27072	5.55857e-10		2.08764	3.1945e-21		1.53626	1.54019e-05		1.91383	9.88102e-35		-	-		FR_DEG	-1.38178	-1.44029	-1.09715	-	-	-
TraesCS1D01G529700LC	protein kinase family protein	1D	466385029	4.91128	up		1.30382	0.0450346		1.78278	2.03993e-06		1.51734	2.96625e-12		1.67419	9.24414e-06		1.60624	6.02142e-26		-	-		FR	-	-	-	-	-	-
TraesCS1D01G399900	Leucine-rich repeat receptor-like protein kinase family protein	1D	466386614	3.64316	up		1.76489	0.0101157		1.51248	0.000292939		1.14008	1.27444e-06		1.51585	0.000534604		1.37546	2.40742e-16		-	-		FR	-	-	-	-	-	-
TraesCS1D01G400300	transcription factor-like protein	1D	466493734	3.23425	up		1.26907	0.0327747		1.69852	5.33666e-05		1.61566	6.18487e-12		1.28725	0.000960229		1.5326	1.28672e-21		-	-		FR	-	-	-	-	-	-
TraesCS1D01G400800	Gibberellin 2-oxidase	1D	467299301	5.28581	up		-	-		-	-		-	-		1.33673	0.0035734		-	-		-	-		FR	-	-	-	-	-	-
TraesCS1D01G401500	Clavata3/ESR (CLE) gene family member	1D	467494684	2.78822	up		4.33788	1.50408e-05		3.96336	3.79369e-09		4.61615	7.6464e-30		4.70253	9.83477e-13		4.46893	2.55438e-58		-	-		FR	-	-	-	-	-	-
TraesCS1D01G402300	NADH-quinone oxidoreductase subunit D	1D	467625722	7.38302	up		1.30835	0.000769742		-	-		-	-		1.21079	1.07693e-06		1.01711	1.40762e-24		-	-		FR	-	-	-	-	-	-
TraesCS1D01G402400	Calcium-binding family protein	1D	467629069	24.2767	up		5.09695	4.14439e-15		3.5202	4.19898e-33		4.59134	2.33531e-98		4.82769	6.0819e-43		4.41101	6.40028e-199		-	-		FR	-	-	-	-	-	-		1
TraesCS1D01G402700	Chaperone protein DnaJ	1D	467791988	16.3751	up		-	-		-	-		1.05002	1.02405e-23		1.07287	7.32827e-10		1.00378	3.97908e-44		-	-		FR	-	-	-	-	-	-
TraesCS1D01G403100	Cytochrome P450 family protein, expressed	1D	467848412	509.5	up		8.66359	2.24086e-40		7.63753	3.05628e-76		7.98757	2.35884e-204		8.58852	8.29488e-84		8.04201	0		-	-		FR	-	-	-	-	-	-
TraesCS1D01G403300	Cytochrome P450 family protein, expressed	1D	467861345	28.4101	up		2.45669	4.39408e-17		2.35409	1.14514e-34		2.15449	6.81017e-81		1.75061	9.9766e-25		2.14004	2.4963e-150		-	-		FR	-	-	-	-	-	-
TraesCS1D01G405200	Glutaredoxin, putative	1D	469814882	12.9901	up		1.11778	0.00394512		1.68069	3.73576e-12		1.77277	7.44167e-32		1.6855	1.3123e-11		1.67868	1.54866e-58		-	-		FR	-	-	-	-	-	-			1
TraesCS1D01G405700	Beta purothionin	1D	470043080	8.76673	up		-	-		-	-		2.05409	0.000433849		-	-		-	-		-	-		FR_DEG	-	-3.38299	-	-3.77084	-	-
TraesCS1D01G405900	Ras-related protein, expressed	1D	470075199	6.50525	up		1.00247	0.0307126		1.06063	6.03042e-05		1.07642	5.79746e-11		-	-		1.07429	1.66184e-22		-	-		FR	-	-	-	-	-	-
TraesCS1D01G407000	Ethylene-responsive transcription factor	1D	470311160	2.10173	up		3.55396	0.000324032		3.93067	6.46175e-10		4.19946	3.31021e-27		4.05663	1.6831e-10		4.026	4.5961e-52		-	-		FR	-	-	-	-	-	-
TraesCS1D01G408400	6-phosphogluconate dehydrogenase-like protein	1D	470732365	41.7433	up		-	-		1.0007	3.48618e-20		-	-		-	-		-	-		-	-		FR	-	-	-	-	-	-
TraesCS1D01G408500	Ragulator complex protein LAMTOR1	1D	470733829	25.1595	up		-	-		1.28209	3.99143e-18		1.0058	2.27222e-27		1.09581	5.30148e-13		1.07573	6.56878e-65		-	-		FR	-	-	-	-	-	-
TraesCS1D01G539000LC	WRKY transcription factor	1D	470999791	34.0938	up		2.3145	2.45412e-08		2.99183	3.38309e-27		3.87638	1.9446e-96		3.51877	1.05979e-33		3.3981	3.41213e-160		-	-		FR	-	-	-	-	-	-
TraesCS1D01G409200	F-box family protein	1D	471113836	129.911	up		7.48439	1.22462e-21		8.39411	4.15054e-57		8.93818	1.43527e-145		9.12596	4.05102e-60		8.78888	5.87275e-291		-	-		FR_DEG	-	-1.31472	-1.07703	-	-	-
TraesCS1D01G409300	Receptor-like kinase	1D	471133005	8.14047	up		1.79043	0.000171862		2.01555	6.56921e-12		2.57736	1.23742e-39		2.56346	4.23338e-16		2.40594	1.26274e-74		-	-		FR	-	-	-	-	-	-
TraesCS1D01G540300LC	ATPase, F1 complex, alpha subunit protein	1D	471848940	11.1709	up		5.57049	2.08851e-10		6.18133	1.53101e-25		6.60236	2.20541e-72		6.54323	1.19763e-28		6.47698	1.69847e-144		-	-		FR_DEG	-	-1.15688	-	-	-	-
TraesCS1D01G412000	B12D protein	1D	473524228	305.159	up		2.45132	5.83382e-20		2.88065	1.5223e-55		3.02353	1.19099e-152		3.27159	1.3466e-70		2.97242	2.87526e-293		-	-		FR	-	-	-	-	-	-
TraesCS1D01G412400	Subtilisin-like protease	1D	473759323	251.972	down		-	-		-1.13361	4.1098e-18		-1.07515	7.4134e-40		-	-		-	-		-	-		FR_DEG	-	1.10455	-	-	-	-
TraesCS1D01G412500	WRKY family transcription factor	1D	473855760	4.45479	up		2.2994	0.018295		4.18661	6.85444e-12		4.13341	1.22506e-28		4.85794	7.55109e-16		3.98631	3.9697e-54		-	-		FR_DEG	-	-1.50075	-1.44849	-	-	-
TraesCS1D01G413300	RADIALIS-like transcription factor	1D	473992299	4.40317	down		-	-		-1.39636	8.4794e-05		-1.17668	1.03947e-07		-1.01755	0.00614663		-1.20065	3.91459e-16		-	-		FR	-	-	-	-	-	-
TraesCS1D01G413400	RADIALIS-like transcription factor	1D	473997062	3.06322	down		-	-		-1.29437	0.00110794		-	-		-	-		-	-		-	-		FR	-	-	-	-	-	-
TraesCS1D01G413500	DNA-3-methyladenine glycosylase 1	1D	473998592	5.84973	up		-	-		1.17379	3.35336e-06		-	-		1.14321	5.05908e-06		-	-		-	-		FR	-	-	-	-	-	-
TraesCS1D01G413800	O-methyltransferase-like protein	1D	474066401	19.0037	up		7.34572	3.72711e-22		7.2476	1.72335e-43		7.03377	2.96076e-102		7.23253	2.41061e-43		7.15559	1.26889e-225		-	-		FR	-	-	-	-	-	-
TraesCS1D01G415500	F-box protein	1D	474876086	4.68896	up		-	-		-	-		-	-		1.01599	0.000864529		-	-		-	-		FR	-	-	-	-	-	-
TraesCS1D01G415900	Short chain dehydrogenase/reductase	1D	474920820	98.1895	up		1.72735	1.20495e-17		2.26224	1.87128e-56		2.4111	2.43648e-158		2.17063	1.68044e-53		2.24768	8.11643e-295		-	-		FR	-	-	-	-	-	-
TraesCS1D01G546600LC	Leucine--tRNA ligase	1D	475825309	102.04	up		8.02064	3.1815e-21		7.55254	1.86642e-51		7.89574	2.59219e-132		8.94838	2.5598e-53		8.03659	4.94516e-248		-	-		FR_DEG	-	-1.31669	-1.10738	-	-	-
TraesCS1D01G418000	WRKY transcription factor	1D	475863709	29.3248	up		4.02879	2.78577e-17		3.73529	5.0072e-42		3.44401	1.28142e-97		3.5797	1.96643e-40		3.5215	6.07825e-200		-	-		FR	-	-	-	-	-	-
TraesCS1D01G418400	WRKY transcription factor	1D	475913126	71.689	up		4.27463	1.91284e-41		3.91801	8.49601e-89		3.80583	2.86189e-206		4.1593	3.11317e-89		3.89397	0		-	-		FR	-	-	-	-	-	-
TraesCS1D01G418500	WRKY transcription factor	1D	475918349	20.1828	up		4.25128	1.11125e-15		3.43835	5.92409e-34		3.30113	9.33986e-74		4.48276	8.90771e-33		3.41173	9.68259e-154		-	-		FR	-	-	-	-	-	-
TraesCS1D01G418600	WRKY transcription factor	1D	475923156	26.3959	up		4.86715	1.37044e-18		3.77078	9.59977e-44		4.0027	1.10856e-108		4.3051	9.46978e-44		3.98095	1.33332e-224		-	-		FR	-	-	-	-	-	-
TraesCS1D01G420000	U-box domain-containing protein	1D	476706113	7.71068	up		1.15416	0.00065888		1.20701	2.87416e-08		-	-		1.28881	2.81085e-08		1.06727	1.23518e-31		-	-		FR	-	-	-	-	-	-
TraesCS1D01G420900	3-ketoacyl-CoA synthase	1D	477188446	20.1467	up		-	-		1.18502	4.00948e-05		1.25	6.70647e-13		1.38112	1.50322e-06		1.21816	1.71179e-25		-	-		FR	-	-	-	-	-	-
TraesCS1D01G549500LC	Glycine dehydrogenase (decarboxylating)	1D	477189698	5.54442	up		-	-		1.31783	0.00034412		1.2802	5.70697e-09		1.59936	3.16882e-05		1.34466	2.00868e-19		-	-		FR	-	-	-	-	-	-
TraesCS1D01G421400	histone deacetylase-like protein	1D	477280281	14.6117	up		1.43109	0.0113063		1.22105	2.54907e-05		1.32501	6.71594e-14		1.43444	7.4761e-07		1.33256	4.07148e-23		-	-		FR_DEG	-1.59018	-1.62698	-1.60946	-	-	-
TraesCS1D01G421500	S-adenosyl-L-methionine-dependent methyltransferases superfamily protein	1D	477286166	12.0375	up		3.70085	1.26227e-12		5.25491	2.37518e-25		5.55241	2.06937e-64		5.83402	1.81753e-28		5.21912	3.17845e-125		-	-		FR	-	-	-	-	-	-
TraesCS1D01G421700	Zinc finger CCCH domain protein	1D	477434267	2.89235	up		-	-		-	-		1.7483	7.68927e-09		1.17554	0.019831		1.37043	5.53086e-12		-	-		FR	-	-	-	-	-	-
TraesCS1D01G421800	Zinc finger CCCH domain protein	1D	477479029	4.74018	up		-	-		1.17723	0.000967436		1.36398	2.58847e-10		1.70949	2.38624e-06		1.30701	8.25427e-19		-	-		FR	-	-	-	-	-	-
TraesCS1D01G421900	2-oxoglutarate-dependent dioxygenase-related family protein	1D	477483686	12.6209	up		2.69176	9.53153e-11		2.19294	1.58451e-23		2.42348	1.598e-63		1.89625	8.72245e-21		2.30769	1.06493e-119		-	-		FR	-	-	-	-	-	-
TraesCS1D01G422000	Glycerol-3-phosphate dehydrogenase [NAD(+)], cytoplasmic	1D	477499554	199.453	up		2.7101	9.21463e-21		3.05478	8.4715e-54		3.38936	2.14914e-164		3.25314	2.53389e-61		3.21856	2.94196e-292		-	-		FR	-	-	-	-	-	-
TraesCS1D01G422100	Homoserine O-succinyltransferase	1D	477502629	2.47851	up		2.99779	0.00571317		3.947	3.04865e-09		4.58353	5.18095e-30		4.47435	8.76474e-12		4.29539	1.05927e-52		-	-		FR_DEG	-	-1.71076	-1.49461	-	-	-
TraesCS1D01G422200	F-box family protein	1D	477508259	2.63721	up		3.76757	7.67541e-05		4.10972	3.74675e-11		4.48102	2.85039e-32		4.71739	1.19678e-14		4.39062	2.4182e-64		-	-		FR	-	-	-	-	-	-
TraesCS1D01G423100	Galactoside 2-alpha-L-fucosyltransferase	1D	478253549	8.88032	up		2.28605	1.65253e-05		2.55679	1.11874e-12		2.4289	3.2027e-32		2.7121	2.48961e-15		2.51413	8.99632e-65		-	-		FR	-	-	-	-	-	-
TraesCS1D01G551500LC	Calmodulin	1D	478369808	20.3644	up		1.69373	0.000362453		2.51932	2.58535e-16		3.06686	4.04776e-58		2.4504	9.94701e-17		2.6487	1.72665e-87		-	-		FR_DEG	-	-1.24134	-	-	-	-		1
TraesCS1D01G425200	DUF1645 family protein	1D	479119487	35.5001	up		-	-		-	-		-	-		1.0037	1.41088e-13		-	-		-	-		FR	-	-	-	-	-	-
TraesCS1D01G425400	Cinnamoyl-CoA reductase	1D	479212528	40.6931	up		2.27427	7.87828e-10		3.01603	3.28947e-33		3.30017	2.2862e-95		3.31345	1.31832e-37		3.12392	9.91321e-176		-	-		FR	-	-	-	-	-	-
TraesCS1D01G556000LC	Protein phosphatase methylesterase 1	1D	480554982	8.12951	up		4.57853	4.26395e-08		4.41238	3.13701e-16		5.03241	1.49463e-48		5.40525	2.33963e-22		4.93888	1.30771e-96		-	-		FR_DEG	-	-1.08824	-	-	-	-
TraesCS1D01G428300	Methylenetetrahydrofolate reductase family protein	1D	480555042	6.78692	up		4.73461	2.58849e-08		4.40895	8.68587e-15		4.93364	9.55981e-45		5.34173	4.53195e-21		4.91695	3.20164e-92		-	-		FR	-	-	-	-	-	-
TraesCS1D01G429100	Transmembrane protein, putative	1D	480972257	9.76044	up		5.63182	5.91171e-11		5.75996	6.91537e-23		6.45636	2.05865e-71		6.65274	1.51791e-30		6.27981	2.55296e-138		-	-		FR_DEG	-	-	-1.03897	-	-	-
TraesCS1D01G429900	WRKY transcription factor	1D	481341122	10.2381	up		1.09964	0.00529879		1.33666	7.21645e-08		1.7515	1.62642e-29		1.5837	2.05579e-10		1.60313	4.32709e-51		-	-		FR	-	-	-	-	-	-
TraesCS1D01G430000	WRKY transcription factor	1D	481365262	4.22358	up		2.21545	0.0017709		1.42865	5.28551e-05		1.49286	2.30824e-12		2.41663	2.45132e-09		1.70078	1.22368e-28		-	-		FR	-	-	-	-	-	-
TraesCS1D01G430700	Glucan endo-1,3-beta-glucosidase 3	1D	481451708	91.4229	up		5.82384	1.31088e-36		5.54502	8.78351e-73		5.25084	1.41158e-184		4.99511	4.28854e-71		5.31724	0		-	-		FR	-	-	-	-	-	-
TraesCS1D01G557900LC	50S ribosomal protein L22, chloroplastic	1D	481463808	7.46737	up		4.60797	3.16306e-09		5.38596	4.38344e-25		4.65709	9.57694e-48		5.70452	4.41156e-28		4.99976	2.1366e-111		-	-		FR	-	-	-	-	-	-
TraesCS1D01G430800	Receptor-like protein kinase, putative,expressed	1D	481464103	69.7276	up		4.75795	1.4278e-39		4.89627	1.17553e-96		5.33923	2.01288e-248		4.93099	4.64165e-102		5.12424	0		4.57447	0.00104999		FR	-	-	-	-	-	-
TraesCS1D01G558000LC	Receptor-like protein kinase	1D	481473346	19.7838	up		4.73964	1.37785e-09		6.06947	1.83182e-28		6.46607	2.90467e-79		6.61631	2.6386e-33		6.30216	1.47965e-154		-	-		FR_DEG	-	-1.28148	-1.10331	-	-	-
TraesCS1D01G430900	Receptor-like protein kinase, putative,expressed	1D	481474424	3.25154	up		3.09631	0.00254664		4.14046	1.03583e-10		4.61121	5.18734e-32		3.98875	4.37697e-10		4.25793	3.53761e-56		-	-		FR_DEG	-	-1.2552	-	-	-	-
TraesCS1D01G431000	Receptor-like protein kinase, putative,expressed	1D	481480570	69.6788	up		2.08992	2.62919e-15		3.22844	3.88325e-63		2.91208	9.83226e-142		2.88052	3.37116e-56		2.88319	2.13529e-265		2.37856	0.0217351		FR	-	-	-	-	-	-
TraesCS1D01G431100	Cysteine-rich receptor kinase	1D	481498168	55.4399	up		2.87697	3.3428e-23		2.73542	4.15964e-44		2.73047	2.41092e-108		2.94766	8.30689e-49		2.78384	3.74993e-238		4.6572	0.000872517		FR	-	-	-	-	-	-
TraesCS1D01G431200	Glucan endo-1,3-beta-glucosidase 3	1D	481499533	271.875	up		3.08726	1.70486e-37		3.03399	6.09346e-74		2.84767	2.56742e-165		3.02864	5.88063e-74		2.94134	0		-	-		FR	-	-	-	-	-	-
TraesCS1D01G431400	Receptor-like protein kinase, putative,expressed	1D	481556382	51.8178	up		2.42321	3.60442e-19		2.36326	7.19678e-43		2.15978	1.2286e-94		2.19832	4.34219e-39		2.21871	1.63589e-179		2.10935	0.0429838		FR	-	-	-	-	-	-
TraesCS1D01G558200LC	Receptor-like protein kinase	1D	481566103	5.49836	up		4.38035	1.75241e-07		4.2958	7.08975e-15		3.603	2.98107e-34		4.47013	4.54887e-16		3.99856	3.41156e-65		-	-		FR_DEG	-1.05697	-1.32699	-1.23031	-	-	-
TraesCS1D01G560200LC	BAH and TFIIS domain-containing protein	1D	482241026	20.8276	up		2.55239	1.23039e-06		3.59167	9.63219e-24		3.60942	1.8425e-61		3.44996	1.69279e-22		3.48539	6.44514e-116		-	-		FR_DEG	-	-1.03912	-	-	-	-
TraesCS1D01G560300LC	Glycosyltransferase	1D	482242054	11.1768	up		3.44456	2.9832e-06		3.58289	9.85165e-17		4.13934	2.53131e-46		3.93576	1.52851e-17		3.8913	5.44213e-89		-	-		FR	-	-	-	-	-	-
TraesCS1D01G432600	Glycosyltransferase	1D	482242397	20.7838	up		2.34092	6.99648e-06		3.32495	9.16124e-22		3.74345	2.01339e-64		3.48814	1.50298e-22		3.46535	2.25144e-114		-	-		FR_DEG	-	-1.12133	-	-	-	-
TraesCS1D01G432800	S-type anion channel	1D	482323409	36.9623	up		6.71376	9.76345e-16		5.66642	1.45568e-36		6.72904	1.70505e-91		7.44999	7.2509e-39		6.65868	2.07826e-174		-	-		FR_DEG	-	-1.19379	-	-	-	-
TraesCS1D01G432900	S-type anion channel	1D	482369219	21.863	up		5.71085	1.38766e-11		6.55469	2.3664e-30		6.976	1.79084e-85		7.16824	3.15416e-36		6.84049	1.41013e-171		-	-		FR_DEG	-	-1.0696	-	-	-	-
TraesCS1D01G433200	S-type anion channel	1D	482515173	76.0777	up		7.53186	9.78984e-22		7.36676	7.45252e-55		6.995	1.69359e-150		6.82835	8.29825e-56		6.97697	1.38491e-300		-	-		FR	-	-	-	-	-	-
TraesCS1D01G562900LC	Amino acid transporter, putative	1D	483520813	3.03946	up		4.2174	3.36489e-06		4.5372	4.1606e-14		4.69772	4.02001e-37		4.47878	9.14354e-14		4.56028	4.42758e-73		-	-		FR	-	-	-	-	-	-
TraesCS1D01G437700	Tryptophan synthase alpha chain	1D	485053410	618.346	up		2.56856	4.06183e-27		2.86901	5.48835e-68		3.18695	9.48024e-210		3.25828	6.43812e-88		3.06665	0		-	-		FR	-	-	-	-	-	-
TraesCS1D01G439100	ATP-dependent zinc metalloprotease FtsH	1D	485538280	28.7718	up		3.68121	2.33206e-08		4.33034	4.70348e-22		5.00957	2.63729e-72		4.30529	8.26709e-24		4.62013	7.93552e-128		-	-		FR_DEG	-	-1.29532	-	-	-	-
TraesCS1D01G439200	ATP-dependent zinc metalloprotease FtsH	1D	485543733	224.567	up		5.23631	1.15775e-29		6.46387	1.12381e-82		6.84344	3.4263e-237		7.40293	1.80511e-93		6.69024	0		-	-		FR_DEG	-	-1.36082	-1.15669	-	-	-
TraesCS1D01G439300	ATP-dependent zinc metalloprotease FtsH	1D	485546945	387.791	up		4.80981	1.64744e-35		5.79409	8.24574e-103		5.96927	1.45687e-273		6.11081	9.16767e-113		5.84112	0		-	-		FR_DEG	-	-1.18721	-1.10894	-	-	-
TraesCS1D01G439400	ATP-dependent zinc metalloprotease FtsH	1D	485550691	67.1362	up		4.06554	5.21743e-18		3.69728	2.02484e-37		3.91951	3.8723e-105		4.06631	1.79171e-43		3.83992	2.72606e-195		-	-		FR_DEG	-	-1.13476	-	-	-	-
TraesCS1D01G567800LC	transducin family protein / WD-40 repeat family protein	1D	485551272	24.1719	up		4.07706	3.23875e-10		4.6156	8.6825e-32		4.14696	7.91198e-81		4.35471	1.93529e-32		4.17959	1.23493e-150		-	-		FR_DEG	-1.03855	-1.35351	-1.14997	-	-	-
TraesCS1D01G567900LC	proline iminopeptidase	1D	485552100	34.0937	up		3.91253	3.0368e-13		3.39578	1.29418e-27		3.8955	1.53458e-85		4.1771	5.31645e-36		3.78933	4.77834e-159		-	-		FR_DEG	-	-1.06787	-	-	-	-
TraesCS1D01G568000LC	Zinc finger protein 638	1D	485553279	44.9438	up		1.64705	1.69438e-07		2.01887	1.56928e-22		2.39487	1.70903e-75		2.05539	1.64937e-23		2.17984	5.96376e-128		-	-		FR	-	-	-	-	-	-
TraesCS1D01G439500	ATP-dependent zinc metalloprotease FtsH	1D	485554372	395.319	up		1.61646	1.80316e-11		2.1057	1.78699e-38		2.29041	5.24469e-113		2.24075	1.77239e-43		2.15625	3.27932e-198		-	-		FR	-	-	-	-	-	-
TraesCS1D01G568100LC	NAD(P)-binding Rossmann-fold superfamily protein	1D	485555579	100.926	up		1.51771	9.08881e-08		1.88819	1.29749e-23		2.15412	2.48555e-75		2.15575	1.71153e-30		2.01089	9.30975e-132		-	-		FR	-	-	-	-	-	-
TraesCS1D01G570500LC	Leucine-rich repeat receptor-like protein kinase family protein	1D	485964414	2.31406	up		-	-		1.83586	0.000550959		1.06403	0.000233031		1.85741	0.000565995		1.31528	6.42023e-11		-	-		FR	-	-	-	-	-	-
TraesCS1D01G440400	Type II proteinase inhibitor family protein	1D	486006973	2.93443	up		4.74033	5.05808e-09		2.92322	3.36825e-08		3.02956	1.78328e-18		3.84861	4.30184e-12		3.39538	1.03242e-47		-	-		FR	-	-	-	-	-	-
TraesCS1D01G440500	Pathogen-related protein	1D	486014058	65.1482	up		3.8055	9.67101e-17		4.01369	3.55199e-40		4.26223	3.03904e-108		4.53769	1.35338e-46		4.26515	1.66835e-224		-	-		FR	-	-	-	-	-	-
TraesCS1D01G440900	RNA polymerase sigma factor	1D	486155357	3.0948	down		-	-		-1.08129	0.000889486		-	-		-	-		-	-		-	-		FR	-	-	-	-	-	-
TraesCS1D01G441400	Receptor lectin kinase	1D	486381596	21.9541	up		3.70218	1.62983e-12		3.27633	3.92803e-30		3.37212	1.03247e-84		3.35621	1.34663e-35		3.37467	1.44148e-156		-	-		FR_DEG	-	-1.00283	-1.04519	-	-	-
TraesCS1D01G441600	Ubiquitin carboxyl-terminal hydrolase-related protein	1D	486726235	26.2817	up		3.04333	1.61988e-11		2.39236	3.14259e-17		2.86221	3.37497e-58		2.80838	5.64584e-23		2.75636	1.21547e-111		-	-		FR	-	-	-	-	-	-
TraesCS1D01G441700	Ubiquitin carboxyl-terminal hydrolase 2	1D	486727125	37.2758	up		4.20982	2.14614e-15		3.76498	3.85452e-33		4.43348	3.44647e-104		4.54868	6.17502e-42		4.26351	1.36596e-193		4.41078	0.0309136		FR	-	-	-	-	-	-
TraesCS1D01G444200	Calcium-binding family protein	1D	487614713	10.1307	up		4.1363	6.69504e-08		3.11676	1.48264e-16		3.6858	1.10313e-41		2.68365	8.38753e-14		3.18834	1.17819e-80		-	-		FR	-	-	-	-	-	-		1
TraesCS1D01G444500	Cytokinin riboside 5'-monophosphate phosphoribohydrolase	1D	487807613	14.7345	up		-	-		-	-		-	-		1.12759	1.21163e-08		-	-		-	-		FR	-	-	-	-	-	-
TraesCS1D01G449600	nuclease	1D	491794434	52.0582	up		1.14716	8.01318e-07		1.14235	1.21809e-13		1.45129	4.92542e-52		1.23712	6.69166e-16		1.32363	5.42904e-90		-	-		FR	-	-	-	-	-	-
TraesCS1D01G451900	UDP-glucose-4-epimerase	1D	493764956	149.216	up		1.18816	3.05752e-06		1.16396	8.34413e-12		1.34487	4.5177e-38		1.40073	8.32728e-17		1.30118	1.8541e-73		-	-		FR	-	-	-	-	-	-
TraesCS1D01G453800	Receptor protein kinase, putative	1D	494546938	6.67694	up		3.6401	1.50448e-05		4.53869	5.20858e-17		4.55425	2.81185e-41		3.46019	3.92767e-14		4.14745	2.92168e-76		-	-		FR_DEG	-	-1.03473	-	-	-	-
TraesCS2A01G000200	Ethylene receptor	2A	258829	79.5802	up		-	-		1.0312	0.000130785		1.0726	3.78402e-11		1.16146	1.36012e-05		1.03744	9.92046e-22		-	-		FR	-	-	-	-	-	-
TraesCS2A01G000200LC	Non-structural polyprotein p200	2A	261894	4.66043	up		-	-		-	-		-	-		-	-		1.15654	0.00725236		-	-		FR	-	-	-	-	-	-
TraesCS2A01G000600	Reductase 1	2A	389167	48.8411	up		2.80629	0.00255253		3.36273	2.07496e-08		3.53675	2.77617e-22		3.80039	1.41764e-10		3.49598	5.71083e-46		-	-		FR	-	-	-	-	-	-
TraesCS2A01G002800	Cytochrome P450 family protein, expressed	2A	1776595	7.535	down		-1.18236	0.0256671		-1.00548	0.00271552		-1.03104	5.1646e-07		-	-		-	-		-	-		FR	-	-	-	-	-	-
TraesCS2A01G005100	Cytochrome P450	2A	2655707	30.7785	up		2.94914	6.01031e-06		3.20274	2.84965e-13		3.38793	7.6982e-37		3.34369	3.24746e-15		3.24152	8.87268e-72		-	-		FR	-	-	-	-	-	-
TraesCS2A01G008000	Cytochrome P450 family protein	2A	3523031	0.839973	up		-	-		-	-		-	-		3.38093	0.0457291		2.6367	0.000101365		-	-		FR	-	-	-	-	-	-
TraesCS2A01G008100	Cytochrome P450 family protein	2A	3532808	1.61888	up		-	-		3.76809	0.00233176		3.39745	4.5224e-06		3.15267	0.0124844		3.42684	1.08073e-12		-	-		FR	-	-	-	-	-	-
TraesCS2A01G008300	NBS-LRR-like resistance protein	2A	3594023	15.4284	up		6.07513	0.01604		6.59901	3.01862e-05		6.67017	2.95164e-12		6.939	1.02923e-05		6.67247	2.02027e-26		-	-		FR	-	-	-	-	-	-
TraesCS2A01G008500	NBS-LRR-like resistance protein	2A	3626038	4.96202	up		2.9356	0.00733145		3.24338	2.56771e-07		2.80501	4.61554e-14		2.21185	0.000203314		2.82027	3.40907e-28		-	-		FR	-	-	-	-	-	-
TraesCS2A01G008900	NBS-LRR-like resistance protein	2A	3639741	11.8814	up		4.40604	0.00431351		4.83405	5.05166e-06		5.08375	2.3399e-15		5.44846	1.90041e-07		4.70598	1.3686e-28		-	-		FR	-	-	-	-	-	-
TraesCS2A01G011000	WRKY transcription factor	2A	4161105	31.2889	up		5.87218	8.93445e-10		6.35217	2.44039e-20		6.637	3.05891e-54		6.52275	6.70171e-23		6.52419	1.22394e-113		-	-		FR	-	-	-	-	-	-
TraesCS2A01G012500	Receptor-kinase, putative	2A	4944068	164.988	up		7.69629	6.54385e-22		7.52407	1.3036e-47		9.08449	2.04996e-117		7.80923	1.49323e-54		8.20421	4.63982e-259		-	-		FR	-	-	-	-	-	-
TraesCS2A01G016200	NB-ARC domain-containing disease resistance protein	2A	7513300	3.04044	up		2.76299	0.0166522		3.01348	6.13679e-06		3.27078	8.49049e-15		3.65812	1.49068e-07		3.30143	1.02493e-29		-	-		FR_DEG	-	-1.40444	-	-	-	-
TraesCS2A01G016700	NB-ARC domain-containing disease resistance protein	2A	7741494	5.97587	up		-	-		2.6613	1.22238e-08		2.69379	1.90505e-21		2.19189	4.44543e-07		2.31486	1.70861e-35		-	-		FR	-	-	-	-	-	-
TraesCS2A01G018100	NB-ARC domain-containing disease resistance protein	2A	8627424	1.80503	up		-	-		3.36475	1.39334e-05		4.07642	8.93544e-19		4.09528	5.54307e-08		3.82778	2.57045e-33		-	-		FR_DEG	-	-2.01593	-1.92783	-	-	-
TraesCS2A01G018200	Disease resistance protein RGA2	2A	8630938	1.00242	up		-	-		2.39546	0.0415539		3.00378	6.11525e-06		3.018	0.00711419		2.95664	1.26909e-11		-	-		FR	-	-	-	-	-	-
TraesCS2A01G018700	NBS-LRR-like resistance protein	2A	8735356	1.90641	up		-	-		-	-		4.2883	1.42903e-07		4.14725	0.00250395		3.92484	5.61802e-13		-	-		FR	-	-	-	-	-	-
TraesCS2A01G019300	WRKY transcription factor	2A	8807208	2.72769	up		3.49525	0.0175357		3.03413	0.00137737		3.68268	2.51836e-11		4.70557	1.36013e-07		3.95797	2.53127e-25		-	-		FR_DEG	-	-	-	-	-2.30472	-
TraesCS2A01G019400	Cytochrome P450	2A	9057933	149.787	up		-	-		3.95516	0.0113557		3.29215	0.000375383		3.74788	0.0165116		3.34192	3.78835e-08		-	-		FR	-	-	-	-	-	-
TraesCS2A01G019800	Disease resistance protein RGA2	2A	9120431	1.84981	up		-	-		3.94432	0.000642017		3.97211	8.89607e-09		3.76996	0.00115957		3.84856	2.77646e-17		-	-		FR	-	-	-	-	-	-
TraesCS2A01G019900	Cytochrome P450-like protein	2A	9180389	73.6874	up		8.00537	3.2755e-16		8.63225	9.72887e-38		8.95991	2.56161e-101		9.17831	1.23154e-42		8.81014	8.43159e-208		-	-		FR	-	-	-	-	-	-
TraesCS2A01G020000	NBS-LRR-like resistance protein	2A	9316529	4.72667	up		2.59788	0.00187598		2.20067	2.48637e-08		2.29337	7.00621e-18		3.75545	1.85783e-11		2.48976	4.50634e-39		-	-		FR_DEG	-1.08365	-	-	-	-	-
TraesCS2A01G020700LC	Cytochrome P450	2A	9386347	10.8506	up		5.83972	3.79476e-06		6.38698	2.45314e-14		6.57944	3.8129e-37		6.33076	4.05467e-14		6.40759	2.74524e-75		-	-		FR	-	-	-	-	-	-
TraesCS2A01G020100	NB-ARC domain-containing disease resistance protein	2A	9395127	1.09583	up		-	-		3.50354	0.0212151		2.52707	0.00562775		3.71672	0.0133567		3.0578	1.06552e-07		-	-		FR	-	-	-	-	-	-
TraesCS2A01G021400LC	Obtusifoliol 14-alpha demethylase	2A	9792188	1.72785	up		2.96864	0.0388281		3.60435	3.20632e-05		3.90549	6.07617e-14		3.88112	5.82953e-06		3.75063	6.58517e-27		-	-		FR	-	-	-	-	-	-
TraesCS2A01G020800	NBS-LRR-like resistance protein	2A	9847577	1.84141	up		-	-		3.18168	0.0114345		3.91446	8.13301e-08		4.10697	0.000714763		3.77608	3.01379e-15		-	-		FR	-	-	-	-	-	-
TraesCS2A01G022500	Cytochrome P450 family protein, expressed	2A	10911041	1.08956	up		-	-		-	-		2.50053	0.00531068		4.09276	0.00491243		2.52177	9.26563e-06		-	-		FR	-	-	-	-	-	-
TraesCS2A01G023000	Cytochrome P450	2A	11215311	36.3412	up		-	-		1.09428	0.000304033		-	-		-	-		-	-		-	-		FR	-	-	-	-	-	-
TraesCS2A01G023900	receptor kinase 1	2A	11636182	2.43457	up		-	-		3.73665	0.00649573		4.13354	2.82023e-07		5.05864	0.000128706		4.27884	6.75217e-16		-	-		FR	-	-	-	-	-	-
TraesCS2A01G025100LC	Kinase family protein	2A	11869044	10.6135	up		2.64937	0.00149973		1.95926	4.26306e-05		2.49293	6.94157e-17		3.01794	1.86397e-09		2.46774	9.12622e-34		-	-		FR	-	-	-	-	-	-
TraesCS2A01G024700	Receptor-like protein kinase	2A	11909065	19.5952	up		-	-		2.51787	0.00441608		3.48974	3.22986e-11		3.62448	2.5186e-05		2.98323	1.73918e-17		-	-		FR	-	-	-	-	-	-
TraesCS2A01G024800	Vesicle-associated 1-1-like protein	2A	11914013	4.86545	up		-	-		-	-		2.06988	0.000864054		2.91852	0.0057964		1.80746	8.99683e-06		-	-		FR	-	-	-	-	-	-
TraesCS2A01G024900	receptor kinase 1	2A	11915222	12.1638	up		2.26726	0.0437201		2.11759	0.00237305		2.31987	1.93016e-08		2.45485	0.000357783		2.19977	1.29554e-15		-	-		FR	-	-	-	-	-	-
TraesCS2A01G025900	2-oxoglutarate (2OG) and Fe(II)-dependent oxygenase superfamily protein	2A	12139588	2.57863	up		3.78146	0.0345709		4.02241	0.000284482		4.39183	2.9884e-11		3.56138	0.00148855		4.10804	1.88823e-20		-	-		FR	-	-	-	-	-	-
TraesCS2A01G026500	2-oxoglutarate (2OG) and Fe(II)-dependent oxygenase superfamily protein, putative	2A	12247082	1.6711	up		-	-		-	-		1.96023	0.000996005		2.7355	0.00659963		1.97743	4.15527e-07		-	-		FR	-	-	-	-	-	-
TraesCS2A01G026600	12-oxophytodienoate reductase-like protein	2A	12287483	41.6542	up		3.5659	0.00163564		3.59096	1.03547e-06		3.78865	2.43301e-17		3.61193	7.29454e-07		3.7271	1.14522e-35		-	-		FR	-	-	-	-	-	-
TraesCS2A01G026800	2-oxoglutarate (2OG) and Fe(II)-dependent oxygenase superfamily protein, putative	2A	12315022	29.2877	up		5.75653	0.000340329		6.45386	2.12686e-09		6.17828	1.23451e-21		5.93418	8.45521e-09		6.10726	4.9961e-45		-	-		FR	-	-	-	-	-	-
TraesCS2A01G027300	Cytochrome P450	2A	12588006	35.1828	up		7.58418	2.02223e-19		7.97282	3.54589e-43		7.97687	5.77141e-108		8.23711	4.12873e-46		7.98215	1.48948e-228		-	-		FR	-	-	-	-	-	-
TraesCS2A01G027400	Cytochrome P450	2A	12610081	16.5518	up		6.75918	2.78642e-07		6.95733	3.12628e-15		7.06532	1.83577e-38		7.14907	4.56325e-16		7.04675	3.64575e-82		-	-		FR	-	-	-	-	-	-
TraesCS2A01G027500	Cytochrome P450	2A	12698383	33.2656	up		7.3454	3.71049e-18		7.37456	7.88872e-37		7.93355	4.01961e-106		7.9738	5.36e-43		7.69032	2.98296e-212		-	-		FR	-	-	-	-	-	-
TraesCS2A01G027600	Kaurene synthase	2A	12737988	32.2727	up		7.28219	1.06161e-08		7.85064	5.74999e-20		7.93574	2.31003e-50		8.1664	1.36969e-21		7.85892	6.313e-107		-	-		FR	-	-	-	-	-	-
TraesCS2A01G027700	Cytochrome P450	2A	12803703	32.5005	up		7.9136	1.45858e-13		8.12296	1.37503e-28		7.86034	1.369e-66		8.02059	5.96954e-28		7.92948	1.62095e-145		-	-		FR	-	-	-	-	-	-
TraesCS2A01G027800	Copalyl diphosphate synthase	2A	12893127	198.602	up		8.13656	6.25751e-22		8.31613	1.78836e-40		9.59647	6.57975e-111		9.95748	8.91293e-48		9.17925	1.30162e-224		-	-		FR	-	-	-	-	-	-
TraesCS2A01G028000	Glycosyltransferase	2A	12911510	82.1131	up		6.21862	7.83911e-38		5.76119	1.00257e-71		5.93007	2.62055e-159		5.15224	3.22587e-60		5.79964	0		7.56974	0.000358466		FR	-	-	-	-	-	-
TraesCS2A01G028100	Kaurene synthase	2A	12960289	4.86558	up		4.09811	0.00245309		5.29958	5.94136e-10		5.02386	1.20319e-21		4.90138	1.17196e-08		4.87685	7.7174e-43		-	-		FR	-	-	-	-	-	-
TraesCS2A01G028500	Glycosyltransferase	2A	13002990	19.1374	up		-	-		1.37695	0.00504579		1.27842	1.01881e-05		1.23608	0.0116994		1.29968	1.29055e-11		-	-		FR	-	-	-	-	-	-
TraesCS2A01G028600	Glyoxylate reductase/hydroxypyruvate reductase	2A	13010049	8.46197	up		2.90103	0.0171632		2.75741	0.000446271		3.39964	1.48244e-12		3.12237	3.75561e-05		3.20359	2.8247e-24		-	-		FR	-	-	-	-	-	-
TraesCS2A01G028700	Glycosyltransferase	2A	13013183	179.034	up		5.71589	0.000160265		6.65515	4.39188e-11		6.66596	2.2032e-27		7.1029	1.26321e-12		6.5866	4.08871e-57		-	-		FR	-	-	-	-	-	-
TraesCS2A01G029300	Exocyst complex component, putative	2A	13101062	0.961814	up		-	-		-	-		1.27303	0.0235113		-	-		-	-		-	-		FR_DEG	-2.90315	-	-	1.84191	-	-
TraesCS2A01G029700	NBS-LRR-like resistance protein	2A	13251623	35.6445	up		2.45138	7.40743e-08		2.17303	3.51152e-14		2.34861	1.18388e-39		2.37966	2.12504e-16		2.29112	4.69657e-76		-	-		FR	-	-	-	-	-	-
TraesCS2A01G029900	Disease resistance protein	2A	13435300	15.5221	up		1.89985	0.00402751		2.82287	1.13176e-10		2.85397	8.09924e-27		2.55406	2.03566e-09		2.62426	3.12242e-49		-	-		FR	-	-	-	-	-	-
TraesCS2A01G030700	Exocyst complex component, putative	2A	14069432	10.4642	up		6.10079	3.76009e-06		5.54575	3.59815e-10		5.45596	8.81442e-24		5.55154	2.99427e-10		5.52933	5.21583e-52		-	-		FR	-	-	-	-	-	-
TraesCS2A01G031200	Exocyst complex component, putative	2A	14405725	18.4707	up		1.37435	0.000613381		1.7613	1.58046e-11		1.93052	2.89801e-32		2.26533	1.41471e-17		1.90802	6.83843e-67		-	-		FR	-	-	-	-	-	-
TraesCS2A01G031400	NBS-LRR-like resistance protein	2A	14468157	57.901	up		4.57731	1.95851e-21		5.18674	9.57678e-50		5.54828	1.85932e-133		5.9149	2.38772e-57		5.37225	3.38025e-275		-	-		FR	-	-	-	-	-	-
TraesCS2A01G031500	NBS-LRR-like resistance protein	2A	14529281	33.9455	up		4.00969	1.72564e-10		4.68181	1.29147e-30		4.66265	7.8786e-75		4.77818	1.50778e-29		4.64887	1.99713e-148		5.87004	0.0297723		FR_DEG	-1.01062	-1.04803	-	-	-	-
TraesCS2A01G031600	Exocyst complex component, putative	2A	14575802	4.96534	up		-	-		-	-		-	-		1.19755	0.00555554		-	-		-	-		FR	-	-	-	-	-	-
TraesCS2A01G031800	Transcription factor	2A	14676529	2.73988	up		-	-		-	-		1.17104	0.000503385		1.36786	0.0143468		1.02213	2.28499e-06		-	-		FR	-	-	-	-	-	-
TraesCS2A01G032000	Serine/threonine-protein kinase	2A	14710474	1.63625	up		-	-		3.42408	0.0268744		3.86263	1.50832e-05		3.7208	0.0145259		3.70354	1.57284e-10		-	-		FR	-	-	-	-	-	-
TraesCS2A01G031400LC	F-actin-uncapping protein LRRC16A	2A	14953512	15.1545	up		-	-		-	-		-	-		1.03243	0.0410569		-	-		-	-		FR	-	-	-	-	-	-
TraesCS2A01G033600	Chitinase	2A	14997321	363.661	up		2.03033	1.64154e-07		1.6948	1.06899e-10		1.73218	6.12535e-27		1.57878	1.78957e-09		1.74232	7.56935e-56		-	-		FR	-	-	-	-	-	-				1
TraesCS2A01G039700	Glycosyltransferase	2A	16487106	40.7924	up		-	-		2.09752	5.29183e-06		2.30767	1.39048e-16		2.20149	1.41625e-06		2.04185	2.00373e-27		-	-		FR	-	-	-	-	-	-
TraesCS2A01G040300	Glycosyltransferase	2A	16558502	45.3541	up		-	-		-	-		1.36223	3.11613e-08		1.40126	0.000623015		1.20684	2.11234e-13		-	-		FR	-	-	-	-	-	-
TraesCS2A01G035500LC	Glycosyltransferase	2A	16559675	22.3678	up		-	-		-	-		1.1129	1.8181e-07		1.22671	0.000509711		1.03512	2.98975e-13		-	-		FR	-	-	-	-	-	-
TraesCS2A01G040900	Kinase family protein	2A	16661537	13.3485	up		6.63768	1.93414e-12		6.43376	1.80036e-23		6.51775	1.21923e-59		5.93	5.19269e-20		6.43208	7.83014e-122		-	-		FR	-	-	-	-	-	-
TraesCS2A01G041000	Receptor-like protein kinase	2A	16667521	24.176	up		2.02863	1.89304e-14		1.8562	3.1055e-29		2.12732	6.9693e-82		2.1663	1.31811e-34		2.03489	3.18823e-163		-	-		FR	-	-	-	-	-	-
TraesCS2A01G042200	Phosphoglycerate mutase-like protein	2A	16899418	38.2411	up		-	-		-	-		-	-		1.08259	0.0210313		-	-		-	-		FR	-	-	-	-	-	-
TraesCS2A01G044600	Dirigent protein	2A	17610326	15.741	up		-	-		-	-		2.20105	0.00709376		2.98491	0.0301208		1.34951	0.0156659		-	-		FR	-	-	-	-	-	-						1
TraesCS2A01G045400	Glutathione S-transferase	2A	17857165	123.462	up		4.94055	0.00358677		5.49304	4.78278e-07		5.6428	1.5516e-17		5.84889	6.19987e-08		5.59619	1.20366e-36		-	-		FR	-	-	-	-	-	-			1		1
TraesCS2A01G046100	Cyclopropane-fatty-acyl-phospholipid synthase	2A	18015864	109.33	up		1.1528	0.00643688		1.47406	3.2302e-08		1.41614	3.79575e-18		1.44151	6.47934e-08		1.37563	3.74613e-36		-	-		FR	-	-	-	-	-	-
TraesCS2A01G047300	Phosphate transporter	2A	18357612	5.26326	up		-	-		3.93446	0.0184045		4.62035	1.73187e-06		4.28377	0.00904382		4.25955	1.88969e-11		-	-		FR	-	-	-	-	-	-
TraesCS2A01G048600	Methyltransferase	2A	18833525	156.138	up		4.28421	4.13293e-07		5.76346	6.79339e-23		6.05102	1.5771e-62		6.51034	8.55882e-29		5.7489	2.43999e-121		-	-		FR	-	-	-	-	-	-
TraesCS2A01G049500	Terpene synthase	2A	19079730	2.32	up		-	-		2.17668	0.0175003		1.96455	0.000169571		2.57214	0.00154241		2.01542	3.68548e-09		-	-		FR	-	-	-	-	-	-
TraesCS2A01G049700	ABC transporter G family member	2A	19100267	179.127	up		2.61263	7.61675e-10		3.59674	3.46389e-35		3.60418	3.41743e-89		3.36597	9.67927e-32		3.42774	4.5536e-170		-	-		FR	-	-	-	-	-	-					1
TraesCS2A01G051500	FAD-binding Berberine family protein, putative	2A	20236895	1.26769	up		-	-		-	-		1.19163	0.0388432		-	-		-	-		-	-		FR_DEG	2.04554	-	-	-	-	-
TraesCS2A01G053000	Serine/threonine-protein kinase	2A	21228493	2.20073	up		-	-		-	-		2.29647	1.50014e-05		2.02519	0.0226265		1.89899	3.71655e-08		-	-		FR	-	-	-	-	-	-
TraesCS2A01G053100	Serine/threonine-protein kinase	2A	21252300	113.949	up		-	-		1.33171	0.0227359		1.40331	3.66632e-05		1.50724	0.00855129		1.34409	3.35189e-09		-	-		FR	-	-	-	-	-	-
TraesCS2A01G053300	Cytochrome P450	2A	21273525	47.3329	up		7.81821	1.22098e-17		7.72751	1.91596e-32		7.86819	1.14682e-83		7.296	3.08908e-29		7.74775	6.06598e-170		-	-		FR_DEG	-	-	1.11119	-	-	-
TraesCS2A01G054200	Glycosyltransferase	2A	22571239	2.93196	up		-	-		3.98508	0.00272887		4.08958	2.04657e-07		4.99914	0.000110935		4.22974	2.31667e-16		-	-		FR	-	-	-	-	-	-
TraesCS2A01G056100	Glycosyltransferase	2A	23958800	14.6597	up		5.90384	7.31747e-06		5.88031	1.89591e-11		7.00414	5.35272e-39		6.94234	1.15252e-15		6.71896	1.85223e-75		-	-		FR	-	-	-	-	-	-
TraesCS2A01G056400	Glycosyltransferase	2A	23970716	13.4715	up		3.57086	0.000688652		5.44949	7.54784e-15		5.81625	2.8728e-38		5.70727	4.84823e-15		5.46221	5.49494e-71		-	-		FR_DEG	-1.47068	-1.4165	-	-	-	-
TraesCS2A01G056800	ABC subfamily C transporter	2A	24058266	50.9595	up		3.19337	1.97828e-17		2.86569	6.1679e-31		3.21666	1.18538e-96		3.2667	1.78456e-40		3.14661	1.2243e-187		3.87032	0.00436329		FR	-	-	-	-	-	-					1
TraesCS2A01G050900LC	Cytochrome c oxidase subunit Vc family protein	2A	24177663	50.7716	up		-	-		-	-		-	-		-	-		2.4181	0.00420017		-	-		FR_DEG	-10.8447	-	-	-	-	-
TraesCS2A01G057600	MBOAT (membrane bound O-acyl transferase) family protein	2A	24180671	6.8737	up		-	-		1.35816	0.00379856		-	-		1.27819	0.00635731		-	-		-	-		FR_DEG	-2.0109	-	-2.02034	-	-	-
TraesCS2A01G058100	Acidic chitinase	2A	24363912	2.07902	up		2.57288	0.0224715		1.41211	0.0295796		-	-		-	-		-	-		-	-		FR	-	-	-	-	-	-
TraesCS2A01G058300	Leucine-rich repeat receptor-like protein kinase family protein	2A	24409414	49.0319	up		-	-		4.06836	0.00420584		4.02275	1.76682e-06		4.09155	0.00379878		3.96358	7.32316e-13		-	-		FR	-	-	-	-	-	-
TraesCS2A01G059800	Cation-chloride cotransporter 1	2A	25478365	9.19135	up		-	-		1.99414	0.000120142		2.64458	1.43812e-17		2.4645	2.10122e-06		2.23604	1.30153e-25		-	-		FR_DEG	-	-1.53926	-	-	-	-
TraesCS2A01G064000	Glutamyl-tRNA (Gln) amidotransferase subunit A	2A	28674671	7.32275	up		4.78545	4.40017e-08		3.31087	7.83577e-12		3.8897	1.7748e-35		3.43175	2.22609e-13		3.69343	3.02927e-68		-	-		FR	-	-	-	-	-	-
TraesCS2A01G061000LC	Prostaglandin E synthase 2	2A	29271301	4.64935	up		-	-		1.54028	2.46082e-05		1.50456	4.2774e-12		2.30099	1.49294e-08		1.57093	4.3289e-25		-	-		FR	-	-	-	-	-	-
TraesCS2A01G065900	Sigma factor sigB regulation protein rsbQ	2A	29812976	6.74346	down		-1.347	0.00121201		-1.17281	2.4793e-05		-1.35264	1.78429e-16		-1.23701	4.3447e-06		-1.26298	3.77121e-30		-	-		FR	-	-	-	-	-	-
TraesCS2A01G061800LC	Core-2/I-branching beta-1,6-N-acetylglucosaminyltransferase family protein	2A	29813294	3.61865	down		-1.18046	0.0190536		-	-		-1.31385	6.3812e-12		-1.19395	0.000193929		-1.17165	5.81019e-20		-	-		FR	-	-	-	-	-	-
TraesCS2A01G068300	Receptor-kinase, putative	2A	30184419	20.3633	up		1.09469	3.49566e-06		1.37699	3.65702e-18		1.42385	7.18491e-44		1.59253	8.25974e-21		1.42182	1.74724e-93		-	-		FR	-	-	-	-	-	-
TraesCS2A01G068800	Receptor-kinase, putative	2A	30268641	34.1058	up		-	-		-	-		1.25868	1.81734e-23		1.37481	3.02928e-11		1.1484	7.81144e-38		-	-		FR	-	-	-	-	-	-
TraesCS2A01G069000	Receptor-kinase, putative	2A	30300999	10.3655	up		1.23292	0.0175596		2.23459	1.23335e-11		2.29179	6.58576e-31		2.62202	1.61826e-14		2.20695	4.09796e-57		-	-		FR	-	-	-	-	-	-
TraesCS2A01G069100	Protein kinase family protein	2A	30305252	34.2639	up		-	-		1.48933	0.00325495		1.21721	5.50959e-05		1.10662	0.035588		1.26355	4.4548e-10		-	-		FR	-	-	-	-	-	-
TraesCS2A01G069700	Cysteine protease, putative	2A	30567585	9.56648	up		5.26141	1.35967e-08		5.44676	1.9492e-18		5.56698	1.41662e-47		5.52439	5.73659e-19		5.54752	2.80068e-98		-	-		FR_DEG	-	-1.26524	-	-	-	-
TraesCS2A01G064000LC	spectrin beta chain, brain	2A	31548725	3.67616	up		-	-		1.22565	0.000124395		1.3472	9.76345e-11		1.20731	0.000156239		1.18294	3.92036e-19		-	-		FR	-	-	-	-	-	-
TraesCS2A01G071200	Arginine decarboxylase	2A	31694886	3.20028	up		-	-		-	-		-	-		1.17511	0.0152001		-	-		-	-		FR	-	-	-	-	-	-
TraesCS2A01G071900	Receptor-like protein kinase	2A	31970512	4.56041	down		-	-		-1.19433	0.0273242		-1.11606	0.00100006		-1.17175	0.0331046		-	-		-	-		FR_DEG	1.31855	2.22777	1.60481	-	-	-
TraesCS2A01G073500	Glycosyltransferase	2A	32454999	39.6125	up		4.13573	3.47044e-11		4.33078	8.97895e-32		4.83333	7.92126e-95		4.83205	4.18431e-38		4.70457	2.18101e-171		-	-		FR_DEG	-1.13114	-1.57928	-1.47656	-	-	-
TraesCS2A01G074400	F-box domain containing protein, expressed	2A	32863433	10.15	up		-	-		-	-		1.10954	6.70585e-09		-	-		-	-		-	-		FR	-	-	-	-	-	-
TraesCS2A01G076600	L-lactate dehydrogenase	2A	34293904	67.5308	up		5.53744	2.05891e-13		6.09892	2.16227e-35		6.19526	2.87458e-95		6.11287	1.37939e-39		6.07939	2.95718e-188		-	-		FR_DEG	-	-1.27482	-1.3514	-	-	-
TraesCS2A01G069600LC	Cl2158_1	2A	34294913	28.8978	up		6.10318	3.38934e-11		5.85863	3.26388e-24		6.23871	1.69743e-66		5.67518	5.79917e-29		6.04955	2.94646e-130		-	-		FR_DEG	-	-1.36066	-1.48417	-	-	-
TraesCS2A01G078100	Cytochrome P450	2A	35634327	81.7241	up		8.75718	2.07787e-24		8.93994	2.82155e-51		9.18389	2.61104e-135		9.34834	4.36162e-56		9.07944	3.62914e-277		-	-		FR	-	-	-	-	-	-
TraesCS2A01G079000	Repetitive proline-rich cell wall protein	2A	35950026	20.9086	up		4.7028	2.22527e-10		5.67301	8.44384e-28		6.41953	6.80011e-67		6.78529	6.93533e-30		6.08011	1.46651e-128		-	-		FR	-	-	-	-	-	-
TraesCS2A01G083600	MLO-like protein	2A	38321534	247.133	up		6.1003	6.78672e-47		6.90814	1.23435e-117		6.74938	0		6.55148	7.72843e-122		6.6778	0		-	-		FR	-	-	-	-	-	-
TraesCS2A01G083700	MLO-like protein	2A	38329585	89.0513	up		8.423	9.33672e-26		8.77023	2.65633e-56		9.31216	9.27228e-159		8.94194	1.38625e-58		8.96254	0		-	-		FR_DEG	-	-1.01418	-	-	-	-
TraesCS2A01G076600LC	GRF zinc finger family protein, expressed	2A	38359676	2.26331	up		-	-		-	-		-	-		1.60173	0.0241935		-	-		-	-		FR	-	-	-	-	-	-
TraesCS2A01G084700	D-ribose-binding periplasmic	2A	38908479	20.8977	up		1.83833	3.73704e-08		1.95559	1.06785e-18		2.00623	3.50544e-48		2.02729	2.62873e-20		1.97548	3.77781e-99		-	-		FR	-	-	-	-	-	-
TraesCS2A01G081700LC	Cysteine/Histidine-rich C1 domain family protein	2A	40818061	50.5843	up		-	-		-	-		-	-		1.04324	1.19581e-10		-	-		-	-		FR	-	-	-	-	-	-
TraesCS2A01G087400	BTB/POZ/MATH-domain protein	2A	41103377	5.59383	up		4.01606	0.000327163		5.76315	5.13323e-16		5.72418	8.54459e-39		5.2256	2.74293e-13		5.45148	2.68297e-71		-	-		FR_DEG	-1.45245	-1.51253	-	-	-	-
TraesCS2A01G088500	F-box protein family-like	2A	41918188	29.9714	up		-	-		1.10789	8.25104e-16		1.21608	7.12978e-42		1.06675	1.8383e-13		1.12708	2.97456e-70		-	-		FR	-	-	-	-	-	-
TraesCS2A01G090600	Lectin receptor kinase	2A	43297439	31.9974	up		6.39472	1.21052e-13		6.20791	1.26708e-29		5.91655	3.40803e-84		6.61798	9.49639e-32		6.08533	1.40476e-156		-	-		FR_DEG	-	-1.27495	-1.15354	-	-	-
TraesCS2A01G091000	Short-chain dehydrogenase/reductase family protein	2A	43458370	4.81918	up		-	-		2.04297	6.78482e-06		1.79458	5.09118e-11		1.30082	0.00273686		1.52631	1.29128e-17		-	-		FR	-	-	-	-	-	-
TraesCS2A01G091100	Short-chain dehydrogenase/reductase family protein	2A	43483343	4.70415	up		-	-		2.77785	1.69399e-07		2.5038	9.36977e-17		2.78703	1.24313e-07		2.33448	4.27106e-30		-	-		FR	-	-	-	-	-	-
TraesCS2A01G094700	Hexosyltransferase	2A	48346064	5.77793	up		-	-		-	-		-	-		1.00863	0.00640863		-	-		-	-		FR	-	-	-	-	-	-
TraesCS2A01G097100LC	cAMP-regulated phosphoprotein-like protein	2A	48838434	20.7699	up		-	-		-	-		-	-		1.05278	4.17254e-13		-	-		-	-		FR	-	-	-	-	-	-
TraesCS2A01G096400	Transcription factor protein	2A	50133347	9.37561	up		-	-		1.20247	1.71201e-05		1.49293	5.86082e-17		1.39545	2.41014e-06		1.3331	5.61555e-29		-	-		FR	-	-	-	-	-	-
TraesCS2A01G098700	Protein kinase	2A	51944505	38.1244	up		3.83004	2.99658e-18		4.19256	5.79358e-50		3.94529	1.1909e-122		4.02415	3.88915e-48		3.99431	3.40168e-242		-	-		FR	-	-	-	-	-	-
TraesCS2A01G098800	VQ motif-containing family protein	2A	52008576	5.73748	up		-	-		-	-		1.01709	8.90973e-10		-	-		-	-		-	-		FR	-	-	-	-	-	-
TraesCS2A01G099900LC	Mitogen-activated protein kinase-binding protein 1	2A	52074476	7.95488	up		-	-		2.25001	5.35949e-06		2.35291	3.12376e-16		3.0255	4.76108e-10		2.28521	3.04565e-31		-	-		FR	-	-	-	-	-	-
TraesCS2A01G100000LC	Retrovirus-related Pol polyprotein from transposon TNT 1-94	2A	52075156	11.1409	up		1.55174	0.0314198		2.1653	2.29113e-06		2.84354	1.14255e-23		3.66177	4.42883e-14		2.6465	1.78906e-43		-	-		FR	-	-	-	-	-	-
TraesCS2A01G099900	Ethylene insensitive 3	2A	52664199	162.053	up		-	-		1.11099	9.19588e-24		1.12814	1.09299e-59		1.06683	1.01988e-21		1.08699	7.20975e-111		-	-		FR	-	-	-	-	-	-
TraesCS2A01G101400	NAC domain-containing protein	2A	54472196	112.78	up		-	-		1.14365	1.15698e-13		1.35906	1.85333e-46		1.13558	1.25449e-13		1.22841	1.26642e-76		-	-		FR	-	-	-	-	-	-
TraesCS2A01G101800	Ricin B lectin domain-containing protein	2A	54816644	21.4445	up		-	-		-	-		1.3967	9.22622e-22		-	-		1.01952	6.94709e-25		-	-		FR	-	-	-	-	-	-
TraesCS2A01G103400	Polyadenylate-binding protein 1-B-binding protein	2A	57149334	22.045	up		1.77463	1.77616e-07		2.12323	3.39192e-21		2.53207	2.58468e-68		2.42125	8.54631e-26		2.34459	2.41493e-125		-	-		FR	-	-	-	-	-	-
TraesCS2A01G106900LC	pseudo-response regulator 8	2A	57149812	11.4131	up		1.6939	3.67409e-05		2.09127	4.04181e-15		2.48417	1.99094e-47		2.43432	1.77449e-18		2.32011	6.26602e-87		-	-		FR	-	-	-	-	-	-
TraesCS2A01G103800	Acid phosphatase 1	2A	57445255	25.6428	up		2.08399	1.60699e-12		1.90479	1.126e-21		2.1461	6.84436e-59		1.99919	2.13536e-21		2.03841	2.67708e-116		-	-		FR	-	-	-	-	-	-
TraesCS2A01G104200	Eukaryotic translation initiation factor 2 subunit beta	2A	57697275	5.08687	up		-	-		3.86689	1.15335e-09		4.95952	2.90903e-35		4.04614	4.15272e-10		4.25014	1.68076e-52		-	-		FR_DEG	-2.10392	-2.41202	-2.09775	-	-	-
TraesCS2A01G104600	extra-large G-like protein, putative (DUF3133)	2A	57838266	38.202	up		3.07744	2.29506e-08		3.69465	7.7243e-25		4.13953	1.22535e-73		4.20114	6.33792e-29		3.94242	1.82264e-135		-	-		FR_DEG	-	-1.19004	-	-	-	-
TraesCS2A01G106000	transcription repressor	2A	58384904	14.9048	up		-	-		1.27807	8.59461e-11		1.04292	1.0458e-16		1.00779	3.26299e-06		1.02041	9.60732e-31		-	-		FR	-	-	-	-	-	-
TraesCS2A01G110900LC	Peroxidase	2A	59723419	5.15302	up		3.78049	0.000103526		4.18612	2.37999e-11		4.52569	1.5759e-32		4.91646	2.0263e-15		4.52026	5.73774e-63		-	-		FR_DEG	-1.23309	-2.02669	-1.63491	-	-	-			1	1
TraesCS2A01G111000LC	Peroxidase	2A	59727149	4.55109	up		4.8329	9.22931e-08		5.09183	4.52431e-17		5.28471	2.36516e-45		5.24042	4.16992e-18		5.14226	1.71491e-88		-	-		FR	-	-	-	-	-	-			1	1
TraesCS2A01G107500	Peroxidase	2A	59872551	99.8143	up		9.18706	3.9883e-23		8.64983	2.0454e-41		9.45976	1.74933e-123		8.79961	6.61202e-43		9.15788	6.19345e-240		-	-		FR	-	-	-	-	-	-			1	1
TraesCS2A01G107600	Peroxidase	2A	59879259	203.915	up		3.26043	2.28976e-33		3.05591	2.96174e-60		2.96414	3.85506e-144		3.0869	8.07275e-62		3.04734	1.52075e-301		-	-		FR	-	-	-	-	-	-			1	1
TraesCS2A01G107800	Peroxidase	2A	59941953	10.0562	up		3.61345	6.33158e-05		3.29065	1.05781e-07		3.15591	5.08992e-20		2.63242	4.50989e-06		3.14146	7.60485e-38		-	-		FR	-	-	-	-	-	-			1	1
TraesCS2A01G108600	Peroxidase	2A	60710671	3.10544	up		4.20541	0.00976386		4.78154	2.99066e-06		4.21395	1.6166e-11		4.36422	2.19208e-05		4.44452	8.36609e-27		-	-		FR	-	-	-	-	-	-			1	1
TraesCS2A01G112700LC	Leucine-rich repeat protein kinase family protein	2A	61779040	2.9527	up		1.81151	0.0383576		2.8119	2.70014e-07		1.69232	2.49552e-08		2.5223	1.81328e-06		2.05397	4.28563e-22		-	-		FR	-	-	-	-	-	-
TraesCS2A01G110300	Thaumatin-like protein	2A	62221861	103.879	up		3.79888	2.46319e-30		3.85269	1.07627e-64		4.50321	9.68786e-191		4.25475	3.73949e-69		4.19793	0		-	-		FR	-	-	-	-	-	-				1
TraesCS2A01G111000	Hypoxia-responsive family protein-like	2A	62368981	415.905	up		-	-		1.17866	4.98106e-34		1.2292	1.39205e-91		1.24891	3.62354e-38		1.17941	3.64047e-172		-	-		FR	-	-	-	-	-	-
TraesCS2A01G113500	UDP-glycosyltransferase	2A	65089081	4.79412	up		3.35552	0.000207298		3.59038	3.12686e-10		3.98332	1.24556e-28		3.87181	1.44138e-12		3.82658	7.04468e-56		-	-		FR	-	-	-	-	-	-					1
TraesCS2A01G121300	Glycoprotein hormones alpha chain	2A	71112766	2.89511	up		-	-		-	-		1.37205	0.0347261		-	-		-	-		-	-		FR_DEG	-	-2.14213	-	-2.11488	-	-
TraesCS2A01G123700	Photosystem I P700 chlorophyll a apoprotein A2	2A	73152693	27.2434	up		1.92442	0.00116662		1.45686	7.50603e-05		1.87461	4.37523e-17		1.76286	1.39498e-06		1.72682	1.92525e-29		-	-		FR_DEG	-	-1.01106	-	-	-	-
TraesCS2A01G126300	Receptor-like protein kinase	2A	74766810	5.47198	up		2.40303	2.13458e-05		2.11355	1.28125e-09		2.03244	6.08179e-20		2.1188	4.30279e-09		2.09545	4.28103e-45		-	-		FR	-	-	-	-	-	-
TraesCS2A01G126400	A20/AN1-like zinc finger family protein	2A	74766920	3.016	up		2.01958	0.00627054		2.1616	2.3367e-06		2.22001	1.4336e-14		2.27837	6.39659e-07		2.15359	4.40154e-30		-	-		FR	-	-	-	-	-	-
TraesCS2A01G126500	Lectin receptor kinase	2A	74775670	9.29052	up		2.75972	1.35957e-05		3.47004	5.23934e-16		4.13709	6.74163e-50		3.06049	2.45278e-16		3.63544	7.17639e-89		-	-		FR_DEG	-	-1.10465	-	-	-	-
TraesCS2A01G129500LC	Lectin receptor kinase	2A	74783998	6.22814	up		5.59762	3.11541e-13		5.20242	5.66983e-23		5.23567	8.76742e-58		5.14829	1.37185e-22		5.2356	2.06024e-122		-	-		FR	-	-	-	-	-	-
TraesCS2A01G128200	Glycosyltransferase	2A	75654796	18.8954	up		1.00949	9.59231e-06		1.02317	2.35198e-12		1.04977	1.71556e-28		1.09708	8.00766e-13		1.04505	1.69441e-60		-	-		FR	-	-	-	-	-	-
TraesCS2A01G128900	Serine/threonine-protein kinase	2A	77238093	2.7584	up		-	-		-	-		1.33263	5.29698e-06		-	-		1.08128	1.15415e-08		-	-		FR	-	-	-	-	-	-
TraesCS2A01G129000	E3 ubiquitin-protein ligase	2A	77263375	65.5515	up		1.24728	1.18285e-09		1.44721	3.96681e-26		1.39258	5.25559e-59		1.45407	4.73859e-26		1.38579	2.13509e-122		-	-		FR	-	-	-	-	-	-
TraesCS2A01G129500	18S pre-ribosomal assembly protein gar2-like protein	2A	77526979	13.1421	down		-1.03182	8.32696e-05		-	-		-	-		-	-		-	-		-	-		FR	-	-	-	-	-	-
TraesCS2A01G132100LC	Neuroendocrine convertase 2	2A	77527117	9.68596	down		-1.11021	1.99477e-05		-	-		-	-		-	-		-	-		-	-		FR	-	-	-	-	-	-
TraesCS2A01G132600	Glycosyltransferase	2A	79441432	82.7505	up		1.13597	2.69349e-08		1.3304	2.97036e-23		1.37207	1.33748e-60		1.17426	1.88733e-18		1.30024	1.26191e-106		-	-		FR	-	-	-	-	-	-
TraesCS2A01G135300	GDSL esterase/lipase	2A	81522892	2.81818	up		4.12986	0.00106177		4.1038	5.83403e-07		4.50535	1.28905e-19		4.44663	4.82004e-08		4.35766	8.46294e-39		-	-		FR	-	-	-	-	-	-
TraesCS2A01G135900	Terpene synthase	2A	82026788	27.9656	up		2.16635	4.12745e-10		2.17193	5.75396e-20		2.58803	1.24132e-66		2.66041	1.15811e-29		2.45097	2.63378e-126		-	-		FR	-	-	-	-	-	-
TraesCS2A01G138100LC	ENTH/VHS/GAT family protein	2A	82028871	8.70138	up		1.63151	0.000484833		1.86077	6.5577e-10		2.55569	1.4636e-36		2.6417	3.66909e-17		2.32484	1.13407e-65		-	-		FR	-	-	-	-	-	-
TraesCS2A01G136200	ARM repeat superfamily protein	2A	82130112	19.9198	up		-	-		1.7848	1.04257e-06		2.10529	1.6538e-21		2.09541	5.37866e-09		1.93537	7.9602e-35		-	-		FR_DEG	-1.28415	-1.67893	-1.64253	-	-	-
TraesCS2A01G136600	Microtubule-actin cross-linking factor 1	2A	82342170	10.7939	up		2.9266	3.88013e-09		4.09266	2.91747e-21		3.73986	8.83244e-55		3.8554	1.12171e-20		3.76606	4.74391e-113		-	-		FR	-	-	-	-	-	-
TraesCS2A01G136700	Chaperone protein dnaJ-related	2A	82345122	214.272	up		3.00567	2.18434e-38		3.39626	4.95394e-100		3.66563	4.54317e-284		3.66218	8.66429e-115		3.51606	0		-	-		FR	-	-	-	-	-	-
TraesCS2A01G137000	ARM repeat superfamily protein	2A	82536018	1.46327	up		-	-		1.89336	0.0162105		1.76259	0.00017208		2.44138	0.0015086		2.36295	1.18318e-13		-	-		FR_DEG	-	1.33765	-	-	-	-
TraesCS2A01G137500	ARM repeat superfamily protein	2A	83199948	1.28322	up		-	-		2.38539	0.00405564		2.08926	3.00671e-05		2.13669	0.0122492		2.12698	4.24223e-10		-	-		FR	-	-	-	-	-	-
TraesCS2A01G137800	Indole-3-acetic acid-amido synthetase GH3.3, putative	2A	83689531	8.00231	down		-	-		-	-		-	-		-1.41539	1.81668e-06		-	-		-	-		FR_DEG	-	-	1.37157	-	1.00971	-
TraesCS2A01G139000	1-(5-phosphoribosyl)-5-[(5-phosphoribosylamino)methylideneamino] imidazole-4-carboxamide isomerase	2A	84233347	2.73712	up		3.55422	0.000816553		3.09816	6.12282e-06		3.48211	3.47633e-17		3.83426	1.46441e-08		3.51393	9.78958e-35		-	-		FR_DEG	-	-1.20383	-	-	-	-
TraesCS2A01G141600LC	Ankyrin repeat family protein	2A	84235412	79.9868	up		1.43038	0.00393468		2.27686	1.73266e-13		2.57696	3.03626e-42		2.2184	3.90021e-13		2.32964	2.00092e-67		-	-		FR_DEG	-	-1.4543	-1.28125	-	-	-
TraesCS2A01G139600	Hexosyltransferase	2A	84645932	6.59807	up		1.2634	0.00418695		-	-		1.01723	3.33906e-09		-	-		-	-		-	-		FR	-	-	-	-	-	-
TraesCS2A01G141100	Protein phosphatase 2c, putative	2A	86379243	52.321	up		-	-		-	-		1.00227	7.53259e-42		1.07983	1.85092e-19		-	-		-	-		FR	-	-	-	-	-	-
TraesCS2A01G144400	C2 domain-containing protein	2A	89159858	134.731	up		1.45152	5.93879e-14		1.63723	2.97131e-36		1.78494	1.33211e-107		1.72763	3.92762e-41		1.70581	4.5481e-175		-	-		FR	-	-	-	-	-	-
TraesCS2A01G145100	Cysteine-rich receptor-like kinase	2A	90067155	22.2729	up		-	-		1.22816	0.00011109		1.1924	7.35942e-10		1.36959	2.27147e-05		1.17037	4.85162e-18		-	-		FR_DEG	-1.26738	-1.06826	-	-	-	-
TraesCS2A01G145800	4-coumarate-CoA ligase	2A	90594215	182.643	up		3.66599	1.46877e-26		3.78536	9.69475e-60		4.30669	2.62924e-187		4.53117	7.67974e-81		4.17779	0		-	-		FR	-	-	-	-	-	-						1
TraesCS2A01G153800LC	Protein FAR1-RELATED SEQUENCE 5	2A	95898772	1.2823	down		-	-		-	-		-	-		-	-		-1.07758	0.0145763		-	-		FR	-	-	-	-	-	-
TraesCS2A01G154000LC	Protein TolB	2A	96094199	20.0139	up		1.21739	0.00169381		1.85711	7.55789e-15		1.79803	2.38229e-34		1.75774	1.5744e-14		1.73855	1.66339e-61		-	-		FR_DEG	-	-	-1.08326	-	-	-
TraesCS2A01G152200	Cytochrome P450	2A	100538268	325.829	up		6.44499	5.64372e-49		7.13215	1.62118e-119		7.05312	3.91189e-299		7.56558	1.23859e-121		7.13363	0		-	-		FR	-	-	-	-	-	-
TraesCS2A01G152400	Cytochrome P450	2A	100631162	425.297	up		1.26835	5.85698e-06		1.44962	3.91242e-15		1.74693	3.98947e-53		1.76961	4.47159e-22		1.64074	4.87853e-90		-	-		FR	-	-	-	-	-	-
TraesCS2A01G152500	Cytochrome P450	2A	100649861	57.1333	up		4.1918	1.02714e-08		4.28266	3.10657e-22		3.99419	5.70052e-50		4.05737	1.7359e-20		4.05803	1.59868e-94		-	-		FR_DEG	-1.54066	-1.8029	-1.51012	-	-	-
TraesCS2A01G154900	Calmodulin-binding family protein, putative, expressed	2A	102130188	14.8359	up		-	-		1.02879	5.82755e-05		1.037	2.58374e-11		-	-		-	-		-	-		FR	-	-	-	-	-	-		1
TraesCS2A01G156300	Calmodulin, putative	2A	103112167	13.1414	up		5.03204	1.83925e-10		4.60524	1.24737e-24		5.07747	5.67702e-56		5.8762	4.06258e-28		5.105	2.10977e-122		-	-		FR	-	-	-	-	-	-		1
TraesCS2A01G156400	Calmodulin, putative	2A	103139796	248.311	up		3.49929	1.30619e-52		3.80955	1.03697e-128		3.76872	0		4.15717	1.05167e-144		3.81208	0		-	-		FR	-	-	-	-	-	-		1
TraesCS2A01G157400	Ribonuclease	2A	104027083	284.101	up		1.17087	2.11804e-05		-	-		-	-		-	-		-	-		-	-		FR	-	-	-	-	-	-
TraesCS2A01G157600	Myb factor	2A	104450080	82.407	up		1.02217	6.94664e-08		1.11886	4.7173e-19		1.0599	2.13963e-41		1.0523	5.26958e-17		1.07003	2.44088e-87		-	-		FR	-	-	-	-	-	-
TraesCS2A01G158200	Glycosyltransferase	2A	105407272	22.7423	up		-	-		2.59447	7.79453e-10		2.48096	8.6947e-23		3.72023	1.55844e-18		2.67408	3.03415e-46		-	-		FR_DEG	-1.70506	-2.15092	-2.43949	-	-	-
TraesCS2A01G158600	Chymotrypsin inhibitor	2A	105522416	3.68402	up		2.04088	0.00157313		1.53952	1.74649e-05		-	-		-	-		-	-		-	-		FR	-	-	-	-	-	-
TraesCS2A01G158700	Chymotrypsin inhibitor	2A	105531351	10.5408	up		2.3075	8.34943e-06		2.7629	1.12484e-18		2.46553	9.16577e-40		2.80889	2.32745e-20		2.54616	8.88414e-81		-	-		FR_DEG	-	-	-1.00791	-	-	-
TraesCS2A01G158800	Chymotrypsin inhibitor	2A	105541271	68.701	up		2.66054	6.86945e-23		2.31234	3.09595e-40		2.22406	3.77913e-94		2.35815	1.24478e-42		2.28392	1.02712e-185		-	-		FR	-	-	-	-	-	-
TraesCS2A01G167500LC	AMP-dependent synthetase and ligase family protein	2A	112755934	7.8341	up		-	-		-	-		-	-		1.02298	0.0285156		-	-		-	-		FR	-	-	-	-	-	-
TraesCS2A01G161200	Trehalose 6-phosphate phosphatase	2A	113309227	31.6047	up		-	-		1.47936	3.2615e-16		1.31309	4.14365e-31		1.6229	3.16862e-18		1.3554	2.91171e-69		-	-		FR	-	-	-	-	-	-
TraesCS2A01G161500	WRKY transcription factor	2A	113829048	60.218	up		3.82458	1.75652e-27		4.15419	1.20644e-76		3.974	6.77034e-177		4.25598	5.97167e-74		4.03507	0		-	-		FR	-	-	-	-	-	-
TraesCS2A01G161700	Leucine-rich repeat protein kinase family protein	2A	114300141	74.4945	up		-	-		-	-		1.02687	8.32648e-34		-	-		-	-		-	-		FR	-	-	-	-	-	-
TraesCS2A01G164400	Defensin protein	2A	116698175	3.17267	down		-	-		-	-		-	-		-1.48	0.00416201		-	-		-	-		FR	-	-	-	-	-	-				1
TraesCS2A01G174600LC	POU domain class 2-associating factor 1	2A	118464943	61.4274	up		3.04213	1.08665e-16		3.76701	2.66491e-49		4.23921	8.87154e-145		3.9253	6.44622e-52		3.90662	1.17513e-263		-	-		FR	-	-	-	-	-	-
TraesCS2A01G166000	calmodulin-binding protein (DUF1645)	2A	118465039	72.2075	up		3.29069	1.36198e-19		3.78823	2.1102e-52		4.32393	2.75973e-157		4.01912	2.29687e-56		3.99845	2.93485e-286		-	-		FR	-	-	-	-	-	-		1
TraesCS2A01G166600	cold regulated protein 27	2A	119077810	7.65113	up		1.151	0.0145961		-	-		-	-		-	-		-	-		-	-		FR	-	-	-	-	-	-
TraesCS2A01G167300	Ring finger protein, putative	2A	120098451	56.7565	up		2.00058	3.63991e-08		1.87606	1.53171e-15		1.74827	8.25766e-34		1.71812	1.50979e-13		1.79928	2.99993e-63		-	-		FR	-	-	-	-	-	-
TraesCS2A01G176600LC	Nuclear transcription factor Y subunit B-6	2A	120723089	6.40781	up		-	-		-	-		1.20168	0.00923132		-	-		-	-		-	-		FR	-	-	-	-	-	-
TraesCS2A01G179500LC	cytochrome P450, family 93, subfamily D, polypeptide 1	2A	124205773	6.36388	up		2.97132	4.69519e-06		2.23394	6.83412e-11		1.91226	9.78314e-24		2.00771	1.33323e-10		2.03495	5.03086e-51		-	-		FR	-	-	-	-	-	-
TraesCS2A01G169300	Jasmonate-zim-domain protein	2A	124211445	738.049	up		1.02131	3.42583e-11		1.08635	2.54414e-25		1.18546	1.61969e-74		1.17342	2.0848e-29		1.14203	2.92698e-135		-	-		FR	-	-	-	-	-	-
TraesCS2A01G170400	ATP-dependent Clp protease ATP-binding subunit ClpX	2A	125607508	13.7481	up		1.26935	0.000892666		1.17207	1.20632e-06		1.05713	1.78282e-13		1.02638	2.77941e-05		1.08926	2.0689e-27		-	-		FR	-	-	-	-	-	-
TraesCS2A01G171000	Alpha/beta-hydrolase superfamily protein	2A	126640677	26.4237	up		1.11734	3.10826e-08		1.30518	1.64617e-20		1.19655	4.93417e-44		1.06635	1.4147e-15		1.19991	1.00884e-94		-	-		FR	-	-	-	-	-	-
TraesCS2A01G183000LC	Potassium-transporting ATPase KdpC subunit	2A	130174889	18.1379	down		-3.45776	0.00255895		-	-		-	-		-	-		-	-		-	-		FR_DEG	-7.06763	-5.83965	-7.06036	1.22798	-	-
TraesCS2A01G183900LC	Sulfotransferase	2A	131711211	193.979	up		4.85286	1.25799e-33		5.2343	6.37488e-89		5.7404	6.95164e-252		5.5201	5.62567e-95		5.51375	0		-	-		FR_DEG	-1.05642	-1.28765	-1.08201	-	-	-
TraesCS2A01G173800	EGG APPARATUS-1 protein	2A	131850058	37.1554	up		1.64194	1.26363e-11		1.92357	1.43749e-29		1.79949	4.05661e-62		2.28535	2.63839e-36		1.8916	5.55464e-141		-	-		FR	-	-	-	-	-	-
TraesCS2A01G174100	Dihydroflavonol-4-reductase	2A	132246433	9.03415	up		4.3118	2.19284e-07		3.47843	5.32432e-17		3.63178	3.47466e-46		4.48837	3.01366e-17		3.71675	7.71569e-87		-	-		FR	-	-	-	-	-	-						1
TraesCS2A01G174500	PI-PLC X domain-containing protein	2A	133353005	4.61864	up		4.46331	2.64261e-08		4.50598	6.12478e-17		4.621	7.94368e-44		3.4618	6.72648e-14		4.2672	9.56928e-79		-	-		FR	-	-	-	-	-	-
TraesCS2A01G174600	B12D protein	2A	133469196	39.1886	up		3.81122	4.50179e-23		3.20098	9.19012e-42		3.63773	5.45403e-123		3.03685	2.03162e-42		3.3906	5.15163e-233		-	-		FR	-	-	-	-	-	-
TraesCS2A01G175600	Peptide transporter	2A	133983835	96.2829	up		2.16416	7.99042e-12		2.61241	1.81362e-34		2.94405	5.32478e-109		2.79649	6.11477e-40		2.76812	1.68799e-187		-	-		FR	-	-	-	-	-	-
TraesCS2A01G175900	methyl esterase 11	2A	134880041	73.5402	up		2.3334	7.15477e-15		3.0895	3.73297e-50		3.40666	3.3996e-147		3.33021	5.51586e-57		3.19588	1.33935e-267		-	-		FR	-	-	-	-	-	-
TraesCS2A01G176400	Glycerophosphodiester phosphodiesterase	2A	136051088	5.58812	up		-	-		2.08861	2.32779e-07		1.63121	5.28746e-13		1.75386	2.29836e-06		1.58241	1.66372e-24		-	-		FR	-	-	-	-	-	-
TraesCS2A01G176600	Disease resistance protein RGA2	2A	136086770	19.4358	up		5.75588	1.69736e-12		4.41727	8.75625e-29		5.02685	3.86173e-77		5.3459	5.67293e-29		4.93702	3.3986e-147		-	-		FR_DEG	-	-1.14425	-	-	-	-
TraesCS2A01G187400LC	Succinate--CoA ligase [ADP-forming] subunit alpha, mitochondrial	2A	136087535	2.64147	up		3.50265	0.000152541		3.79244	1.81879e-10		4.0939	1.83932e-29		3.81644	1.17282e-10		3.86347	2.43624e-54		-	-		FR_DEG	-	-1.10098	-	-	-	-
TraesCS2A01G179900	CsAtPR5	2A	138526106	27.1523	up		-	-		-	-		1.00741	1.77717e-29		-	-		-	-		-	-		FR	-	-	-	-	-	-
TraesCS2A01G182400	Receptor kinase	2A	141881719	187.34	up		3.07953	1.813e-22		3.48727	2.64717e-58		3.79244	2.76703e-171		3.72253	5.01183e-66		3.63009	0		-	-		FR	-	-	-	-	-	-
TraesCS2A01G182800	Kinase superfamily protein	2A	142683548	128.487	up		-	-		1.23897	1.12504e-20		1.31045	5.71145e-57		1.37788	2.68129e-25		1.24858	1.90348e-99		-	-		FR	-	-	-	-	-	-
TraesCS2A01G183900	GH3.3	2A	144261156	144.577	up		-	-		1.02098	4.549e-11		1.53551	1.7595e-58		1.47791	6.86987e-22		1.31855	1.22561e-85		-	-		FR	-	-	-	-	-	-
TraesCS2A01G184300	Transcription factor jumonji (jmjC) domain-containing protein	2A	144658041	8.39439	up		2.3185	0.000590042		2.8761	7.55358e-11		3.23561	2.28967e-31		3.34531	3.50272e-12		3.10788	1.75645e-60		-	-		FR	-	-	-	-	-	-
TraesCS2A01G186200	Lectin receptor kinase	2A	147548378	11.4157	up		5.44591	4.05655e-10		6.00513	1.48664e-24		6.53672	2.99707e-72		6.61671	8.70265e-30		6.29161	1.09267e-137		-	-		FR_DEG	-	-1.40819	-1.18885	-	-	-
TraesCS2A01G186500	Lectin receptor kinase	2A	148156533	7.35862	up		4.34179	3.26461e-08		3.12259	8.56009e-18		3.32419	2.0717e-46		3.18777	1.34553e-18		3.33143	3.24855e-91		-	-		FR	-	-	-	-	-	-
TraesCS2A01G187900	Geranylgeranyl pyrophosphate synthase	2A	150487747	89.2423	up		1.29196	1.45847e-13		1.25867	7.99133e-26		1.44893	2.78156e-82		1.17208	1.27068e-22		1.33111	6.90418e-151		-	-		FR	-	-	-	-	-	-
TraesCS2A01G198500LC	autoinhibited Ca2+-ATPase 11	2A	150488598	8.62891	up		1.86808	9.30608e-06		1.69357	6.67092e-11		1.70203	9.12402e-24		1.4919	1.17172e-08		1.64703	2.14254e-49		-	-		FR	-	-	-	-	-	-
TraesCS2A01G188500	Homeobox leucine zipper protein	2A	153452267	47.1403	up		1.72119	0.00115167		-	-		-	-		-	-		-	-		-	-		FR	-	-	-	-	-	-
TraesCS2A01G188600	Polyol transporter	2A	154413653	170.406	up		3.83003	7.15527e-54		3.81764	2.95824e-113		3.92936	5.30431e-300		4.16743	6.16141e-130		3.94901	0		-	-		FR	-	-	-	-	-	-
TraesCS2A01G188700	Polyol transporter	2A	154420683	22.3696	up		2.17234	5.08728e-09		1.89484	3.02146e-18		2.08408	6.60325e-52		2.10067	2.51949e-21		2.07442	8.04801e-101		-	-		FR	-	-	-	-	-	-
TraesCS2A01G189600	GRAS transcription factor	2A	156364115	281.099	up		1.34857	2.02398e-07		1.60803	1.02082e-20		1.94191	5.04294e-74		1.85963	2.13558e-27		1.80112	4.61563e-121		-	-		FR	-	-	-	-	-	-
TraesCS2A01G191900	ZCF37, putative	2A	159066899	35.1181	up		2.20545	2.38633e-08		2.60323	1.05327e-24		3.0829	3.32773e-80		2.83997	1.04612e-28		2.83888	5.50853e-138		-	-		FR_DEG	-	-1.03041	-	-	-	-
TraesCS2A01G196400	Phenylalanine ammonia-lyase	2A	166254569	96.2267	up		3.83492	1.08055e-22		3.85937	7.43827e-51		4.42816	7.3656e-161		4.62364	7.4516e-68		4.26646	1.26287e-297		-	-		FR_DEG	-	-1.00704	-	-	-	-						1
TraesCS2A01G208300LC	Ribosomal large subunit pseudouridine synthase E	2A	166255168	18.7372	up		4.09103	3.98579e-10		3.75801	2.5519e-25		4.10259	2.07818e-76		4.6538	3.45629e-32		4.09798	1.15286e-143		-	-		FR_DEG	-	-1.10359	-1.03989	-	-	-
TraesCS2A01G208500LC	alanine:glyoxylate aminotransferase	2A	166628023	78.4942	up		3.42077	4.16714e-17		3.44521	1.24248e-38		4.1459	1.80911e-130		4.33375	4.13958e-55		3.98185	5.98558e-240		-	-		FR_DEG	-	-1.06129	-	-	-	-
TraesCS2A01G196700	Phenylalanine ammonia-lyase	2A	166628098	202.792	up		3.45717	5.40313e-23		3.5646	1.68852e-51		4.11786	8.59526e-168		4.22396	8.43342e-70		3.97117	0		-	-		FR_DEG	-	-1.03686	-	-	-	-						1
TraesCS2A01G199000	Copper transporter, putative	2A	171609316	4.59109	up		2.45726	1.15279e-05		2.06848	8.46921e-10		2.16009	5.42963e-25		2.44091	3.78849e-12		2.2185	1.39028e-53		-	-		FR	-	-	-	-	-	-
TraesCS2A01G199700	Calcium-dependent protein kinase	2A	172214507	443.283	up		1.29517	2.07894e-07		1.61774	1.8302e-22		1.89651	5.90353e-76		1.8298	1.42832e-28		1.75368	3.79284e-126		-	-		FR	-	-	-	-	-	-		1
TraesCS2A01G199900	Zinc finger CCCH domain-containing protein	2A	172536626	260.67	up		-	-		1.1036	9.34938e-23		1.29177	1.43217e-76		1.21985	1.03944e-27		1.1813	2.40549e-126		-	-		FR	-	-	-	-	-	-
TraesCS2A01G212700LC	SWIM zinc finger family protein / mitogen-activated protein kinase kinase kinase (MAPKKK)-like protein	2A	172537073	62.7359	up		1.22857	1.92193e-08		1.4548	2.35579e-23		1.66944	8.7254e-75		1.50054	6.63502e-25		1.54382	1.08054e-130		-	-		FR	-	-	-	-	-	-
TraesCS2A01G200300	Receptor kinase	2A	173127596	17.0612	up		-	-		1.37052	1.90581e-16		1.324	1.69921e-38		1.16936	1.21709e-13		1.26104	1.57701e-76		-	-		FR	-	-	-	-	-	-
TraesCS2A01G214500LC	Histone-lysine N-methyltransferase set9	2A	174460905	6.39273	up		1.10303	0.00827225		1.31481	5.55006e-07		1.73299	1.6857e-22		1.50334	1.49568e-08		1.53119	2.04534e-41		-	-		FR	-	-	-	-	-	-
TraesCS2A01G201700	Disease resistance protein (TIR-NBS-LRR class)	2A	175437375	116	up		9.03101	5.48518e-27		9.65051	4.30069e-62		10.0042	4.45201e-167		9.93898	6.52114e-66		9.82596	0		-	-		FR_DEG	-	-1.16232	-	-	-	-
TraesCS2A01G215700LC	Thyroid adenoma-associated protein-like protein	2A	175438517	14.7732	up		6.16881	2.00815e-12		6.63874	9.3441e-29		7.0512	1.0954e-80		7.05334	1.72753e-32		6.88203	8.93309e-161		-	-		FR_DEG	-	-1.0074	-	-	-	-
TraesCS2A01G201800	NAC domain-containing protein, putative	2A	175467300	8.37729	up		1.92323	8.51736e-05		1.2005	6.16809e-05		1.39464	1.38156e-14		1.19974	4.01575e-05		1.36097	9.85875e-29		-	-		FR	-	-	-	-	-	-
TraesCS2A01G216400LC	cyclin dependent kinase group C2	2A	176335524	29.3643	up		3.25566	1.15205e-08		4.81744	2.93738e-30		4.71739	1.88748e-81		4.48162	1.40738e-30		4.43283	7.65264e-149		-	-		FR_DEG	-	-1.26724	-1.03943	-	-	-
TraesCS2A01G202000	Protein DETOXIFICATION	2A	176560969	99.7155	up		1.56784	2.25076e-12		1.96483	5.05563e-38		2.12881	5.74254e-112		2.17008	6.95442e-47		2.03546	1.97321e-200		-	-		FR	-	-	-	-	-	-
TraesCS2A01G203200	Internal alternative NAD(P)H-ubiquinone oxidoreductase A1, mitochondrial	2A	178571772	46.145	up		4.11454	2.94307e-28		4.12344	9.35871e-57		4.32716	3.94869e-150		4.17504	3.1026e-58		4.20161	0		-	-		FR	-	-	-	-	-	-
TraesCS2A01G203500	Glycosyltransferase	2A	179347676	5.62111	up		3.74115	6.91467e-06		4.02622	1.2955e-13		3.8115	2.24635e-35		4.33216	2.65222e-15		3.89949	1.05364e-68		-	-		FR	-	-	-	-	-	-
TraesCS2A01G205100	F-box protein	2A	182569733	8.91386	up		-	-		-	-		1.09101	5.64414e-11		1.02147	0.00039831		-	-		-	-		FR	-	-	-	-	-	-
TraesCS2A01G205500	Sugar transporter, putative	2A	183549450	42.2422	up		-	-		1.00402	3.90311e-08		1.27032	5.93622e-30		1.36787	4.75041e-14		1.19916	3.65287e-53		-	-		FR	-	-	-	-	-	-
TraesCS2A01G206600	Protein kinase-like	2A	185725022	20.1592	up		-	-		1.37414	3.32112e-12		1.59458	8.17403e-38		1.47525	7.27507e-14		1.41988	3.12454e-63		-	-		FR	-	-	-	-	-	-
TraesCS2A01G225200LC	HXXXD-type acyl-transferase family protein	2A	187950243	3.53787	down		-1.22307	0.000425133		-	-		-	-		-	-		-	-		-	-		FR	-	-	-	-	-	-
TraesCS2A01G226000LC	HVA22-like protein	2A	188606456	4.3162	down		-	-		-	-		-	-		-1.03605	6.05257e-05		-	-		-	-		FR	-	-	-	-	-	-
TraesCS2A01G209900	Serine/threonine-protein kinase	2A	194121972	86.1571	up		-	-		1.08376	2.17612e-28		1.05092	2.49931e-66		-	-		1.0164	2.06578e-125		-	-		FR	-	-	-	-	-	-
TraesCS2A01G211300	Serine/threonine-protein kinase	2A	195644488	10.9939	up		3.73031	7.3515e-08		3.23946	4.75855e-16		4.09454	4.49871e-50		5.37441	1.11379e-21		3.99695	6.38578e-98		-	-		FR	-	-	-	-	-	-
TraesCS2A01G211800	Germin-like protein 1-1	2A	196206662	44.6931	down		-1.22778	4.59303e-09		-1.21397	8.63716e-18		-1.02283	7.59021e-31		-1.10639	6.68554e-15		-1.10196	2.52132e-75		-	-		FR	-	-	-	-	-	-				1
TraesCS2A01G211900	Serine/threonine-protein kinase	2A	196498823	54.4527	up		2.10055	2.37059e-20		2.56215	1.42476e-62		2.71304	5.52284e-172		2.53617	2.60665e-65		2.60093	4.00637e-298		-	-		FR	-	-	-	-	-	-
TraesCS2A01G212900	Phenylalanine ammonia-lyase	2A	197564050	242.209	up		4.28531	7.93947e-35		4.47533	7.07265e-81		4.75928	1.11554e-230		5.17011	3.07749e-103		4.72556	0		-	-		FR_DEG	-	-1.08852	-	-	-	-						1
TraesCS2A01G214000	Lectin receptor kinase	2A	199713869	13.8159	up		1.59848	1.91559e-07		1.05749	1.72221e-08		1.12246	1.60906e-21		-	-		1.10777	4.72127e-44		-	-		FR	-	-	-	-	-	-
TraesCS2A01G214100	Receptor-like protein kinase	2A	199727024	16.837	up		1.17826	0.000679767		1.44548	2.88946e-11		1.46565	6.95003e-29		1.30246	1.15357e-09		1.37657	4.76196e-51		-	-		FR	-	-	-	-	-	-
TraesCS2A01G214400	GRAS transcription factor	2A	200178912	148.382	up		1.03787	0.000138179		1.32947	4.04287e-14		1.54697	2.60756e-46		1.54783	8.33864e-19		1.44778	1.34842e-78		-	-		FR	-	-	-	-	-	-
TraesCS2A01G214800	transmembrane protein, putative (DUF1218)	2A	201797185	22.5104	down		-	-		-	-		-1.05158	6.29922e-35		-	-		-	-		-	-		FR	-	-	-	-	-	-
TraesCS2A01G215800	Receptor-like protein kinase, putative,expressed	2A	202883713	79.2427	up		1.15367	5.88648e-16		1.23431	7.83735e-37		1.1823	6.96395e-84		1.29566	8.10116e-41		1.21782	3.24517e-189		1.33768	0.0363005		FR	-	-	-	-	-	-
TraesCS2A01G215900	Receptor-like protein kinase, putative,expressed	2A	202887806	195.24	up		2.0015	6.86196e-33		2.00026	4.05556e-67		1.87248	2.38401e-149		1.93133	4.1471e-63		1.91189	0		-	-		FR	-	-	-	-	-	-
TraesCS2A01G216300	Receptor-like protein kinase, putative,expressed	2A	203254881	24.2578	up		2.21146	1.07308e-15		2.54823	1.29478e-41		2.49386	2.36523e-97		2.64904	5.79103e-43		2.49584	3.91574e-202		-	-		FR	-	-	-	-	-	-
TraesCS2A01G216400	Receptor-like protein kinase, putative,expressed	2A	203260558	17.2008	up		2.41655	5.54884e-11		2.48997	1.63387e-25		2.53916	1.06322e-64		2.3374	4.88518e-23		2.47721	2.05838e-128		-	-		FR	-	-	-	-	-	-
TraesCS2A01G216500	Receptor-like protein kinase, putative,expressed	2A	203317878	34.3968	up		1.53402	4.81923e-09		1.64351	1.02857e-21		1.96748	4.62676e-74		2.11425	8.62248e-34		1.87253	2.59967e-133		-	-		FR	-	-	-	-	-	-
TraesCS2A01G216600	receptor kinase 1	2A	203325594	6.1275	up		-	-		1.21142	9.62939e-05		-	-		1.11612	0.000140703		-	-		-	-		FR	-	-	-	-	-	-
TraesCS2A01G216700	Cysteine-rich receptor kinase	2A	203456364	456.149	up		1.48056	1.00633e-25		1.50451	7.61044e-54		1.64628	4.32269e-160		1.64114	8.2936e-64		1.58557	0		-	-		FR	-	-	-	-	-	-
TraesCS2A01G216800	Cysteine-rich receptor kinase	2A	203460403	79.6926	up		1.66502	2.58699e-19		1.53231	4.50649e-35		1.83038	2.88981e-118		1.65083	5.11441e-40		1.72104	4.89196e-220		-	-		FR	-	-	-	-	-	-
TraesCS2A01G217200	Protein kinase	2A	203902759	72.2356	up		3.77429	4.20342e-25		4.042	6.10037e-61		4.43335	7.59974e-169		4.37623	8.87526e-69		4.25675	0		-	-		FR	-	-	-	-	-	-
TraesCS2A01G217300	Protein kinase	2A	204190480	4.9061	up		2.29786	0.000281529		2.26802	2.69323e-08		2.24818	9.52943e-21		2.14367	5.60216e-08		2.15931	2.09227e-40		-	-		FR	-	-	-	-	-	-
TraesCS2A01G217600	Protein kinase	2A	204885065	12.3689	up		2.979	0.0037782		4.17897	2.75247e-14		4.09078	4.45529e-23		3.35163	2.02024e-11		3.68262	1.63767e-44		-	-		FR_DEG	-2.37316	-	-2.95958	1.45749	-	-2.0439
TraesCS2A01G217700	Aspartic proteinase nepenthesin-1	2A	204929646	20.3866	up		6.46688	5.72693e-15		6.87774	6.18142e-34		6.65631	1.5848e-79		6.92433	1.762e-34		6.67867	5.36827e-168		-	-		FR	-	-	-	-	-	-
TraesCS2A01G218100	Ankyrin repeat protein-like	2A	205133243	2.8958	up		3.47505	3.31211e-05		-	-		1.5701	2.76763e-10		2.63171	5.55008e-08		1.62617	4.09214e-22		-	-		FR	-	-	-	-	-	-
TraesCS2A01G218700	Glutathione S-transferase	2A	205910870	90.8788	up		1.65884	1.96297e-05		1.55892	9.9955e-10		1.83452	1.43153e-31		1.78712	1.79323e-12		1.77333	7.79963e-62		-	-		FR	-	-	-	-	-	-			1		1
TraesCS2A01G219200	Syntaxin, putative	2A	206409584	5.47508	up		1.06149	0.0263163		1.41523	1.80205e-06		1.01897	4.77834e-09		-	-		1.0742	7.45936e-20		-	-		FR	-	-	-	-	-	-
TraesCS2A01G219700	WAT1-related protein	2A	207476628	5.33336	up		-	-		-	-		1.19495	1.16332e-10		1.41573	5.41035e-06		1.09853	5.33501e-19		-	-		FR	-	-	-	-	-	-
TraesCS2A01G220600	Ras-related protein Rab-18	2A	209205692	116.048	up		-	-		-	-		-	-		1.15171	3.02023e-10		-	-		-	-		FR	-	-	-	-	-	-
TraesCS2A01G221300	ATP-dependent zinc metalloprotease FtsH	2A	210749461	144.598	up		3.33473	3.47909e-55		3.0204	3.12172e-99		3.00473	1.69442e-242		3.36807	3.15429e-114		3.07142	0		-	-		FR	-	-	-	-	-	-
TraesCS2A01G221500	ATP-dependent zinc metalloprotease FtsH	2A	211459933	5.32103	up		3.31235	0.000461649		2.97572	4.57609e-08		3.96197	2.05933e-30		4.73772	1.94791e-15		3.81422	6.4309e-53		-	-		FR_DEG	-	-1.49997	-1.28436	-	-	-
TraesCS2A01G222500	senescence regulator (Protein of unknown function, DUF584)	2A	214237252	29.1802	up		2.21632	2.79308e-08		2.46494	2.93136e-20		2.45135	6.92752e-51		2.59758	1.8641e-22		2.45121	1.14541e-101		-	-		FR	-	-	-	-	-	-
TraesCS2A01G225200	Phosphoadenosine phosphosulfate reductase	2A	228853939	909.588	up		-	-		-	-		-	-		1.01752	6.10818e-15		-	-		-	-		FR	-	-	-	-	-	-
TraesCS2A01G264300LC	DNA polymerase	2A	239450898	2.73123	up		2.31645	0.0154091		2.49698	4.86048e-06		2.84013	1.43676e-18		3.24753	2.08828e-08		2.793	3.29476e-32		-	-		FR_DEG	-	-1.14941	-	-	-	-
TraesCS2A01G291100LC	Retrovirus-related Pol polyprotein from transposon TNT 1-94	2A	291640247	2.30559	up		-	-		4.10529	0.00847362		-	-		5.04171	0.000908045		3.65508	9.29116e-08		-	-		FR_DEG	-3.96506	-	-4.40861	3.81687	-	-4.26042
TraesCS2A01G291300LC	MIRO-related GTP-ase 1	2A	291642668	0.860257	up		-	-		-	-		-	-		-	-		2.63749	0.0184811		-	-		FR	-	-	-	-	-	-
TraesCS2A01G302100LC	RNA-directed DNA polymerase (reverse transcriptase)-related family protein	2A	310388778	7.79211	up		-	-		1.05991	8.33351e-07		-	-		-	-		-	-		-	-		FR	-	-	-	-	-	-
TraesCS2A01G248400	E3 ubiquitin-protein ligase family	2A	371044431	162.784	up		-	-		-	-		1.0231	2.36406e-55		-	-		-	-		-	-		FR	-	-	-	-	-	-
TraesCS2A01G249500	GCK domain-containing protein	2A	376075905	8.34974	up		1.66435	6.77054e-05		1.58292	1.6135e-10		1.76316	1.40307e-28		1.47233	2.67539e-09		1.65411	7.29203e-54		-	-		FR	-	-	-	-	-	-
TraesCS2A01G346200LC	Insertion element IS986 uncharacterized 8.2 kDa protein	2A	376076273	4.12661	up		1.90557	0.00258136		1.7816	2.53435e-07		1.39603	5.1708e-12		1.31433	3.39287e-05		1.52199	2.76925e-27		-	-		FR	-	-	-	-	-	-
TraesCS2A01G251800	Non-specific serine/threonine protein kinase	2A	382807165	317.1	up		1.17689	8.82119e-18		1.30833	3.04842e-44		1.44469	5.57218e-133		1.42913	9.72682e-53		1.38079	8.07882e-253		-	-		FR	-	-	-	-	-	-
TraesCS2A01G253600	60S ribosomal protein L4	2A	385906120	4.27627	up		-	-		1.32329	0.00436926		1.13291	3.09657e-05		2.18453	3.20473e-05		1.27453	1.12735e-11		-	-		FR	-	-	-	-	-	-
TraesCS2A01G255300	Receptor kinase	2A	389443444	56.7521	up		1.36967	2.16168e-10		1.67407	2.19038e-31		1.67379	2.8883e-79		1.42448	1.35736e-24		1.5622	1.73097e-133		-	-		FR	-	-	-	-	-	-
TraesCS2A01G255600	Plant/T7H20-70 protein	2A	391356335	42.9959	up		1.27583	9.85421e-06		-	-		-	-		1.01912	6.18234e-08		-	-		-	-		FR	-	-	-	-	-	-
TraesCS2A01G256200	Senescence regulator	2A	392855431	5.75182	down		-	-		-	-		-1.02342	9.35241e-15		-	-		-	-		-	-		FR	-	-	-	-	-	-
TraesCS2A01G362800LC	Replication protein A 70 kDa DNA-binding subunit A	2A	398336175	2.29904	up		-	-		-	-		-	-		-	-		2.019	0.0444357		-	-		FR	-	-	-	-	-	-
TraesCS2A01G365000LC	Replication protein A 70 kDa DNA-binding subunit A	2A	398976954	22.9546	down		-17.2419	2.14308e-07		-	-		-	-		-	-		-	-		-	-		FR_DEG	-23.77	-25.4796	-26.4895	-	-	-
TraesCS2A01G258600	Blue copper protein	2A	406662505	28.371	up		4.25918	4.26262e-10		4.1295	5.73066e-26		5.28946	1.61512e-85		5.29388	1.35625e-33		4.97651	1.16341e-157		-	-		FR_DEG	-	-1.43928	-1.26878	-	-	-						1
TraesCS2A01G259500	Sugar transporter, putative	2A	407739278	253.275	up		4.68399	3.02529e-51		4.73179	2.57549e-110		4.82259	1.21997e-296		5.02435	1.98962e-124		4.8314	0		-	-		FR	-	-	-	-	-	-
TraesCS2A01G374100LC	Transcriptional corepressor LEUNIG	2A	407739398	183.728	up		4.48727	4.68905e-44		4.72033	1.65622e-99		4.72606	7.63292e-264		4.85181	6.56205e-108		4.72421	0		-	-		FR	-	-	-	-	-	-
TraesCS2A01G261900	WRKY transcription factor	2A	413072617	12.56	down		-1.50263	7.20041e-08		-1.38271	1.792e-13		-1.10926	3.64853e-21		-1.23988	6.04235e-11		-1.24469	1.25242e-55		-	-		FR	-	-	-	-	-	-
TraesCS2A01G262100	ERD (Early-responsive to dehydration stress) family protein	2A	413328224	4.71995	up		1.84907	0.00118858		2.10971	1.7848e-08		1.82155	4.10841e-20		2.14726	2.30178e-10		1.95038	9.0828e-42		-	-		FR	-	-	-	-	-	-
TraesCS2A01G377500LC	autophagy 18h-like protein	2A	415062028	6.887	up		-	-		2.20957	1.6155e-07		3.44883	1.21714e-31		2.7391	3.87984e-12		2.70343	1.14791e-48		-	-		FR_DEG	-	-1.09951	-1.38767	-	-	-
TraesCS2A01G262800	Cytochrome P450	2A	415062119	18.3386	up		1.25013	0.0177647		2.59675	2.77204e-14		3.42175	2.12489e-55		3.15846	5.42243e-22		2.92299	6.29042e-86		-	-		FR_DEG	-	-1.13854	-1.35216	-	-	-
TraesCS2A01G379500LC	Peptide chain release factor 1	2A	419733341	7.46786	up		1.3973	0.00039413		1.09076	3.0154e-06		1.2074	1.48439e-15		-	-		1.09879	2.3876e-28		-	-		FR	-	-	-	-	-	-
TraesCS2A01G266800	NADH:ubiquinone oxidoreductase, 17.2kDa subunit	2A	424164182	28.0586	up		2.63476	1.15032e-11		3.19126	3.89419e-32		3.3427	8.96931e-92		2.82501	4.99712e-30		3.10596	8.47025e-165		-	-		FR	-	-	-	-	-	-
TraesCS2A01G267500	RNA-binding family protein, putative	2A	428119160	103.445	up		-	-		1.07532	9.10732e-19		1.23091	5.62071e-60		1.22725	3.13661e-24		1.14363	4.38855e-101		-	-		FR	-	-	-	-	-	-
TraesCS2A01G268800	Pyridoxal 5'-phosphate synthase subunit PdxS	2A	432591406	241.566	up		1.19793	7.78408e-09		1.437	2.59873e-25		1.51178	5.61091e-69		1.51828	3.30943e-28		1.47032	2.85566e-128		-	-		FR	-	-	-	-	-	-
TraesCS2A01G387800LC	P-loop containing nucleoside triphosphate hydrolases superfamily protein	2A	433363750	4.33149	up		1.5023	0.0113776		-	-		-	-		-	-		-	-		-	-		FR	-	-	-	-	-	-
TraesCS2A01G269200	Fasciclin-like arabinogalactan protein	2A	434578875	5.80915	up		-	-		-	-		-	-		1.37992	0.00146369		-	-		-	-		FR	-	-	-	-	-	-
TraesCS2A01G269800	Fasciclin-like arabinogalactan protein	2A	437160449	2.72982	up		-	-		-	-		-	-		1.89871	0.0218174		-	-		-	-		FR	-	-	-	-	-	-
TraesCS2A01G270200	WRKY transcription factor	2A	438299463	129.177	up		2.17078	1.50886e-18		2.39443	3.21422e-46		2.55081	9.33633e-131		2.5014	1.76394e-50		2.46516	1.75748e-244		-	-		FR	-	-	-	-	-	-
TraesCS2A01G271800	Core-2/I-branching beta-1,6-N-acetylglucosaminyltransferase family protein, putative	2A	444785455	76.6252	up		1.49717	3.78896e-14		1.76293	5.44296e-39		1.82464	7.9474e-104		1.78577	9.64783e-41		1.76301	2.94474e-202		-	-		FR	-	-	-	-	-	-
TraesCS2A01G274700	Aldo/keto reductase family protein	2A	450993735	249.445	up		2.59278	4.84426e-19		2.46166	7.38825e-35		2.79989	3.53826e-112		3.02108	2.70664e-52		2.77537	3.79539e-220		-	-		FR	-	-	-	-	-	-
TraesCS2A01G275500	Chaperone modulatory protein CbpM	2A	453516360	14.9787	up		5.91769	4.5649e-11		6.52251	8.37294e-27		6.96929	4.46667e-76		7.20553	1.04219e-32		6.83891	1.27752e-150		-	-		FR_DEG	-	-1.30486	-1.30589	-	-	-
TraesCS2A01G402100LC	Keratin, type II cytoskeletal 75	2A	453521728	3.43061	up		4.07799	7.18805e-05		4.4229	3.84453e-11		4.74055	6.60867e-31		4.93722	1.01889e-13		4.63451	8.83802e-62		-	-		FR	-	-	-	-	-	-
TraesCS2A01G402200LC	ORW1943Ba0047B01.11 protein	2A	453528976	13.6415	up		5.89019	5.29654e-11		6.59842	1.62408e-27		6.87368	3.12543e-74		6.93847	1.87192e-30		6.73313	2.30589e-148		-	-		FR_DEG	-	-1.17262	-1.06632	-	-	-
TraesCS2A01G276000	Exocyst complex component exo70a1	2A	455492814	16.2295	up		1.37227	0.00882102		1.9161	3.36288e-09		2.30826	7.65804e-31		2.39145	5.73596e-15		2.2316	3.38775e-58		-	-		FR_DEG	-	-	-1.42733	-	-	-
TraesCS2A01G276500	RNA recognition motif-containing protein	2A	457219911	49.2454	up		7.12475	9.92824e-18		8.27128	8.12563e-48		8.81685	9.43684e-136		8.76711	9.92731e-54		8.52855	2.7054e-263		-	-		FR_DEG	-	-1.17592	-1.0192	-	-	-
TraesCS2A01G276600	DnaJ / Sec63 Brl domains-containing protein	2A	457221646	81.6231	up		7.82643	6.54565e-21		8.50981	1.10044e-49		9.26504	3.99724e-147		9.25418	1.03061e-58		8.98728	2.08168e-287		-	-		FR_DEG	-	-1.1789	-1.12519	-	-	-
TraesCS2A01G278400	Protein DETOXIFICATION	2A	461388192	300.462	up		1.0698	1.32738e-07		1.47038	6.64059e-28		1.59951	6.17729e-82		1.53589	1.56482e-30		1.49793	5.64406e-134		-	-		FR	-	-	-	-	-	-
TraesCS2A01G409100LC	Cortactin-binding protein 2	2A	461393022	4.84276	up		2.85704	0.00425663		5.20671	1.04549e-17		4.8961	1.0221e-38		4.89591	8.68553e-16		4.79456	3.83696e-75		-	-		FR_DEG	-1.57412	-1.71524	-1.57602	-	-	-
TraesCS2A01G278500	Protein DETOXIFICATION	2A	461411284	368.518	up		2.03189	2.45116e-12		2.62108	1.27952e-40		2.85856	2.47481e-120		2.51941	7.6602e-38		2.6704	1.34759e-203		-	-		FR	-	-	-	-	-	-
TraesCS2A01G280400	RPM1-interacting protein 4	2A	468494032	173.765	up		1.69505	2.47893e-28		1.71053	3.41933e-59		1.80823	1.61779e-164		1.90117	6.49524e-73		1.79286	0		-	-		FR	-	-	-	-	-	-
TraesCS2A01G282200	Intracellular protein transporter USO1-like protein	2A	471513564	4.40539	down		-	-		-1.00363	0.000192325		-	-		-1.04332	4.64245e-05		-	-		-	-		FR	-	-	-	-	-	-
TraesCS2A01G282300	MYND type zinc finger protein	2A	471816417	45.8409	up		-	-		-	-		1.04534	2.70471e-26		-	-		1.0137	1.24105e-47		-	-		FR	-	-	-	-	-	-
TraesCS2A01G282600	Chaperone protein dnaJ-related	2A	473600694	38.8285	up		1.42948	1.02099e-10		1.49385	8.12323e-25		1.75107	3.27158e-77		1.71815	8.30703e-30		1.67057	6.49899e-147		-	-		FR	-	-	-	-	-	-
TraesCS2A01G284900	Yellow stripe-like transporter 12	2A	478763437	34.9332	up		-	-		1.14241	8.6522e-16		1.13017	3.58229e-39		1.31262	6.52346e-21		1.12328	1.88956e-77		-	-		FR	-	-	-	-	-	-
TraesCS2A01G285100	Short-chain dehydrogenase reductase	2A	478908117	2.57097	up		3.65719	0.000222281		3.2981	3.61013e-07		3.56353	8.4061e-20		2.44144	3.24105e-05		3.27211	2.19588e-34		-	-		FR	-	-	-	-	-	-
TraesCS2A01G285900	Glycerophosphodiester phosphodiesterase	2A	485260673	32.7987	up		1.75709	2.1434e-08		1.80246	8.03586e-18		2.09456	8.52193e-57		2.46956	3.53139e-30		2.03769	5.7332e-112		-	-		FR	-	-	-	-	-	-
TraesCS2A01G286000	Hydroxyproline-rich glycoprotein-like	2A	485754650	62.9882	up		1.58316	7.1347e-11		1.78321	1.15031e-27		2.02205	4.68597e-88		1.97159	3.74451e-34		1.92503	1.03827e-156		-	-		FR	-	-	-	-	-	-
TraesCS2A01G286700	Jasmonate-zim-domain protein	2A	486470016	80.1696	up		4.61771	1.84424e-18		4.92604	1.0143e-46		5.05648	3.37165e-129		5.39126	1.67763e-54		5.02318	4.34273e-247		-	-		FR_DEG	-	-1.24969	-1.11085	-	-	-
TraesCS2A01G288000	Ethylene-responsive transcription factor	2A	493832186	32.7835	up		1.16437	1.34636e-07		-	-		-	-		-	-		-	-		-	-		FR	-	-	-	-	-	-
TraesCS2A01G289300	Potassium transporter	2A	497652196	1207.36	up		2.49778	3.26447e-52		2.63197	2.7828e-117		2.65328	1.44596e-298		2.56614	1.09493e-111		2.60479	0		2.39117	0.000265371		FR	-	-	-	-	-	-
TraesCS2A01G290800	Desiccation-related protein PCC13-62	2A	501092834	2.54205	up		2.62505	0.0227383		3.37958	1.87548e-05		2.85511	4.84822e-09		3.71894	2.99565e-06		2.99531	4.51175e-20		-	-		FR	-	-	-	-	-	-
TraesCS2A01G291900	Arogenate dehydratase	2A	502824571	22.2707	up		1.83931	3.028e-06		1.72665	5.67743e-12		2.15583	4.4738e-41		2.56594	3.39007e-22		2.09781	3.75934e-82		-	-		FR	-	-	-	-	-	-
TraesCS2A01G292000	Arogenate dehydratase	2A	502933615	308.493	up		2.30338	6.08464e-18		2.76831	1.8661e-51		3.08651	1.363e-158		3.11592	1.50021e-64		2.94674	3.97782e-297		-	-		FR	-	-	-	-	-	-
TraesCS2A01G432200LC	NADP-malic enzyme 3	2A	502933852	244.102	up		2.33588	2.51554e-17		2.73839	2.45149e-47		3.10496	2.66356e-150		3.14252	1.90823e-61		2.95711	1.15959e-280		-	-		FR	-	-	-	-	-	-
TraesCS2A01G293400	1,4-alpha-glucan-branching enzyme	2A	504334127	1305.09	down		-	-		-1.031	5.39118e-20		-	-		-	-		-	-		-	-		FR	-	-	-	-	-	-
TraesCS2A01G295400	Cell wall invertase	2A	508030242	1339.39	down		-	-		-1.0804	5.53159e-12		-	-		-1.04753	2.35689e-11		-	-		-	-		FR	-	-	-	-	-	-
TraesCS2A01G298000	U-box domain-containing family protein	2A	513093120	20.9717	up		6.17435	1.73619e-13		4.93793	1.46523e-25		5.10089	9.39303e-74		5.68126	5.1536e-27		5.2532	9.81387e-141		-	-		FR	-	-	-	-	-	-
TraesCS2A01G298500	Protein IDA	2A	513853300	20.6389	up		1.45389	4.37822e-06		1.40202	6.73392e-12		1.7793	3.03502e-43		2.2082	2.01657e-24		1.71273	8.44373e-82		-	-		FR	-	-	-	-	-	-
TraesCS2A01G298600	U-box domain containing protein	2A	514231853	92.6501	up		1.71709	5.66728e-12		1.79636	1.71721e-27		1.95787	2.7564e-80		1.81769	4.65196e-28		1.87624	3.44254e-144		-	-		FR	-	-	-	-	-	-
TraesCS2A01G440800LC	Cell division cycle protein 20 homolog	2A	514864286	6.54977	up		1.83396	0.0308637		1.07596	0.0417944		1.59045	8.07408e-07		1.70308	0.00278365		1.47676	1.20823e-11		-	-		FR_DEG	-	-	-	-	1.19244	-
TraesCS2A01G299300	Sulfotransferase	2A	514864307	6.23611	up		-	-		1.25234	0.0188961		1.71089	3.03477e-07		1.68914	0.00398554		1.55869	4.23092e-12		-	-		FR_DEG	-	-	-	-	1.29005	-
TraesCS2A01G299400	Serine/threonine-protein kinase	2A	515292583	14.205	up		2.18786	7.05228e-05		2.68417	2.05175e-15		3.14359	2.58329e-48		3.05073	1.4431e-17		2.96523	4.89317e-86		-	-		FR_DEG	-	-1.18516	-	-	-	-
TraesCS2A01G302400	Nicotinate phosphoribosyltransferase	2A	518328599	329.453	up		1.05605	1.11164e-10		1.28961	1.3456e-31		1.39093	2.68317e-91		1.27544	2.65059e-31		1.30008	3.79741e-150		-	-		FR	-	-	-	-	-	-
TraesCS2A01G303200	Thioredoxin	2A	520301217	29.0848	up		-	-		1.06091	1.70884e-13		1.15646	5.89154e-39		-	-		1.05538	2.48858e-65		-	-		FR	-	-	-	-	-	-			1
TraesCS2A01G304000	Scarecrow transcription factor family protein	2A	522487692	39.2157	up		3.65132	7.48031e-14		4.61141	9.12433e-40		4.68242	1.85279e-103		4.79713	1.55169e-41		4.54119	7.22127e-205		-	-		FR	-	-	-	-	-	-
TraesCS2A01G305900	Amino acid permease	2A	526097515	57.683	up		-	-		-	-		1.17386	3.16765e-46		-	-		1.04648	6.51551e-76		-	-		FR	-	-	-	-	-	-
TraesCS2A01G306000	Fatty acyl-CoA reductase	2A	526279032	4.08585	up		-	-		-	-		1.2124	7.36115e-09		1.38691	7.67218e-05		1.03151	1.27187e-13		-	-		FR	-	-	-	-	-	-
TraesCS2A01G306800	NAC domain-containing protein	2A	527701257	15.9791	down		-1.08043	0.000111864		-	-		-	-		-	-		-	-		-	-		FR	-	-	-	-	-	-
TraesCS2A01G306900	3-isopropylmalate dehydratase small subunit	2A	527899966	5.50934	up		2.92741	8.02768e-05		3.78269	5.12418e-12		3.18567	2.3297e-30		3.09563	2.80928e-12		3.24933	6.34648e-60		-	-		FR	-	-	-	-	-	-
TraesCS2A01G307000	U-box domain-containing protein	2A	527900258	5.00042	up		3.19331	0.000121587		3.93554	2.48952e-12		3.19076	2.53447e-29		2.91177	5.08903e-11		3.24311	3.75541e-56		-	-		FR	-	-	-	-	-	-
TraesCS2A01G308400	Kinase family protein	2A	530378921	40.5947	up		2.52069	1.62759e-14		3.43175	5.00797e-49		3.55376	9.43628e-131		3.86781	4.00026e-56		3.45879	1.64346e-247		-	-		FR	-	-	-	-	-	-
TraesCS2A01G309500	Smr domain containing protein	2A	532854935	70.9299	up		1.18424	0.000378587		1.50367	9.89328e-13		1.62316	3.06035e-36		1.88455	1.44065e-19		1.61169	4.14561e-66		-	-		FR_DEG	-	-1.03135	-1.08031	-	-	-
TraesCS2A01G311200	12-oxophytodienoate reductase-like protein	2A	534631869	871.954	up		-	-		1.06663	2.67915e-15		1.14872	3.06513e-43		1.17806	1.73667e-18		1.10728	4.77936e-85		-	-		FR	-	-	-	-	-	-
TraesCS2A01G312000	Maturase	2A	535737892	6.25294	up		4.51127	7.47092e-08		3.48643	1.06384e-12		2.98885	3.13797e-30		3.33457	4.87392e-14		3.20756	8.0831e-65		-	-		FR	-	-	-	-	-	-
TraesCS2A01G313400	F-box protein family-like	2A	537961510	74.4278	up		-	-		1.06477	7.91859e-20		1.25191	1.34189e-66		1.01203	2.17201e-18		1.12154	1.22432e-99		-	-		FR	-	-	-	-	-	-
TraesCS2A01G458500LC	Ankyrin repeat family protein / BTB/POZ domain-containing protein	2A	537961760	49.5157	up		-	-		-	-		1.15527	1.4266e-51		-	-		1.02177	5.41925e-76		-	-		FR	-	-	-	-	-	-
TraesCS2A01G315100	Lipoxygenase	2A	540451940	241.678	up		1.41753	1.20775e-11		1.79622	7.76434e-37		1.96705	9.22713e-109		1.83846	2.159e-38		1.83897	1.71298e-199		-	-		FR	-	-	-	-	-	-
TraesCS2A01G315600	Reductase 1	2A	541200446	406.225	up		4.89857	8.98716e-63		4.99611	3.12845e-134		5.19386	0		5.14798	8.91158e-142		5.09195	0		-	-		FR	-	-	-	-	-	-
TraesCS2A01G315700	Reductase 1	2A	541391384	98.1062	up		2.81353	9.54543e-18		2.82602	5.12622e-37		2.82813	4.85331e-93		2.62892	2.3007e-33		2.78359	2.81227e-188		3.45102	1.3681e-07		FR	-	-	-	-	-	-
TraesCS2A01G461200LC	Tripartite motif-containing protein 35	2A	541841258	8.01226	up		-	-		-	-		-	-		1.18149	0.00469353		-	-		-	-		FR	-	-	-	-	-	-
TraesCS2A01G316500	Aspartic proteinase nepenthesin-1	2A	542468658	43.1227	up		-	-		-	-		-	-		1.1874	1.61231e-18		-	-		-	-		FR	-	-	-	-	-	-
TraesCS2A01G316800	F-box family protein	2A	542554845	94.4121	up		1.63575	9.00645e-05		2.09493	1.07423e-14		2.3751	1.15974e-45		2.08271	1.82194e-14		2.19343	1.69253e-80		-	-		FR	-	-	-	-	-	-
TraesCS2A01G317300	transmembrane protein	2A	542686654	256.347	up		2.81349	6.92887e-21		3.22658	1.07349e-55		3.47748	2.34483e-162		3.34829	1.30229e-60		3.32275	3.20763e-280		-	-		FR_DEG	-	-1.00856	-	-	-	-
TraesCS2A01G462100LC	transmembrane protein	2A	542739545	1.86566	up		2.48151	0.048635		2.81945	0.000165145		3.90491	5.88308e-19		4.34432	1.04644e-09		3.69423	1.5496e-33		-	-		FR_DEG	-	-1.74077	-1.88085	-	-	-
TraesCS2A01G318200	Ring finger protein, putative	2A	543307997	19.521	up		1.87402	4.19716e-08		1.75593	8.86715e-17		1.97975	5.60296e-51		1.83541	3.64101e-18		1.86643	3.24519e-91		-	-		FR	-	-	-	-	-	-
TraesCS2A01G318300	Ring finger protein, putative	2A	543347567	44.2879	up		1.56323	5.15342e-10		1.9266	1.0137e-29		2.32073	2.69238e-101		2.29996	3.52233e-40		2.14208	6.37395e-179		-	-		FR	-	-	-	-	-	-
TraesCS2A01G463000LC	Cytochrome b-c1 complex subunit 6	2A	543348099	7.27217	up		1.6383	0.000375574		1.85568	1.91464e-10		2.21806	1.22048e-32		1.88739	3.35187e-11		2.01342	9.38457e-59		-	-		FR	-	-	-	-	-	-
TraesCS2A01G319000	WEB family protein, chloroplastic	2A	544297880	68.5103	up		-	-		1.5188	4.74838e-14		2.08247	1.75297e-61		1.72444	9.8351e-18		1.73539	4.28591e-87		-	-		FR	-	-	-	-	-	-
TraesCS2A01G320200	F-box family protein	2A	549676901	416.149	up		-	-		1.19046	6.26204e-19		1.41935	8.70409e-66		1.33631	1.12044e-23		1.28041	3.61412e-104		-	-		FR	-	-	-	-	-	-
TraesCS2A01G322500	Cytochrome P450	2A	551721390	22.4949	up		3.42284	2.95145e-12		3.83406	9.31276e-34		3.86436	1.59502e-87		4.28004	4.84111e-41		3.92749	5.44892e-173		-	-		FR_DEG	-	-	-1.04161	-	-	-
TraesCS2A01G323000	BTB/POZ and TAZ domain protein	2A	552837950	11.0684	up		-	-		1.20799	2.72635e-05		-	-		1.27056	3.37697e-06		-	-		-	-		FR	-	-	-	-	-	-
TraesCS2A01G325100	Cytochrome P450	2A	554833630	29.248	up		1.50283	9.00446e-06		1.47389	2.02883e-11		1.54736	2.27123e-30		1.5038	7.20101e-12		1.54227	1.33458e-62		-	-		FR	-	-	-	-	-	-
TraesCS2A01G325800	Aldo/keto reductase family oxidoreductase	2A	555886224	12.3057	up		3.44648	2.1798e-07		2.09696	1.20217e-09		2.95941	3.46976e-37		2.85566	2.41603e-15		2.71022	3.93852e-68		-	-		FR	-	-	-	-	-	-
TraesCS2A01G326100	Aldo/keto reductase family oxidoreductase	2A	556986274	13.8507	up		5.61866	1.3653e-10		5.68753	1.01464e-21		6.66196	1.32639e-73		6.6187	2.51068e-29		6.39405	7.4881e-139		-	-		FR_DEG	-	-1.10419	-1.33868	-	-	-
TraesCS2A01G326500	NAC domain-containing protein	2A	557399009	5.46291	up		1.38359	0.0065668		1.03336	0.000493554		1.62498	9.35369e-17		2.13107	2.00589e-09		1.451	6.4648e-29		-	-		FR	-	-	-	-	-	-
TraesCS2A01G478000LC	Integrator complex subunit 10	2A	560775305	3.77814	down		-	-		-	-		-	-		-1.01771	4.77028e-05		-	-		-	-		FR	-	-	-	-	-	-
TraesCS2A01G331000	WPP domain-interacting protein 1	2A	563938599	116.781	up		-	-		-	-		1.03088	1.79385e-50		1.13061	2.32943e-24		1.01405	2.19579e-100		-	-		FR	-	-	-	-	-	-
TraesCS2A01G332100	Heavy metal transport/detoxification protein	2A	565256028	3.82611	up		-	-		1.59833	2.72736e-05		1.71546	2.36227e-14		2.05505	7.7989e-08		1.64464	1.53715e-24		-	-		FR	-	-	-	-	-	-
TraesCS2A01G332700	Heavy metal transport/detoxification protein	2A	565348936	19.9907	up		3.46069	4.66229e-10		4.02911	8.31463e-27		3.97107	7.37469e-67		3.25879	1.17261e-20		3.82121	4.63532e-129		-	-		FR	-	-	-	-	-	-
TraesCS2A01G332800	Heavy metal transport/detoxification superfamily protein, putative	2A	565368201	20.4537	up		3.29691	1.98296e-07		4.00731	7.3545e-24		4.54158	2.0725e-68		4.59552	5.43899e-25		4.29463	1.96334e-125		-	-		FR_DEG	-1.07073	-1.37176	-	-	-	-
TraesCS2A01G332900	Heavy metal transport/detoxification superfamily protein	2A	565373091	8.44877	up		4.17278	2.34245e-05		5.34673	7.1085e-17		5.83722	2.70845e-49		5.82441	7.67722e-20		5.61131	4.26451e-94		-	-		FR_DEG	-1.36021	-1.59709	-	-	-	-
TraesCS2A01G333100	Heavy metal transport/detoxification protein	2A	566083465	6.54066	up		2.41086	0.000348882		3.44697	1.16236e-15		4.41773	4.35721e-40		5.24035	9.76701e-22		4.07564	1.69517e-75		-	-		FR_DEG	-	-1.13374	-	-	-	-
TraesCS2A01G334200	1-deoxy-D-xylulose-5-phosphate synthase	2A	568284104	47.0652	up		1.09744	4.19233e-08		1.29418	7.73169e-22		1.41441	3.71466e-63		1.49091	1.49413e-28		1.36953	1.87605e-125		-	-		FR	-	-	-	-	-	-
TraesCS2A01G483400LC	RNA recognition motif family protein	2A	569192419	5.06009	up		-	-		1.04744	0.000109767		-	-		-	-		-	-		-	-		FR	-	-	-	-	-	-
TraesCS2A01G335200	Indole-3-glycerol phosphate synthase	2A	569205239	380.871	up		1.5979	9.11388e-17		1.94841	9.10756e-50		2.11404	7.93653e-146		2.11861	1.37076e-58		2.02635	2.07661e-270		-	-		FR	-	-	-	-	-	-
TraesCS2A01G336500	Anthranilate synthase	2A	570189213	360.555	up		1.46789	1.50612e-10		1.83309	2.76805e-32		2.18112	4.33521e-113		2.21745	3.99654e-47		2.03973	3.22582e-190		-	-		FR	-	-	-	-	-	-
TraesCS2A01G338500	transmembrane protein	2A	572705587	5.31318	up		3.13475	3.23287e-05		2.10877	3.43422e-11		2.47502	1.03005e-32		2.44003	6.07534e-15		2.40197	3.72344e-63		-	-		FR	-	-	-	-	-	-
TraesCS2A01G339900	Protein phosphatase 2C-like protein	2A	574961760	216.468	up		-	-		1.17453	1.46123e-28		1.36401	1.15534e-94		1.35792	8.35367e-38		1.26915	1.4476e-167		-	-		FR	-	-	-	-	-	-
TraesCS2A01G343100	Receptor kinase-like protein	2A	580017608	390.094	up		1.35271	1.20729e-17		1.52533	4.76881e-45		1.66443	2.14772e-133		1.53919	5.231e-46		1.57646	3.28044e-240		-	-		FR	-	-	-	-	-	-
TraesCS2A01G343900	Aldose 1-epimerase	2A	580758182	672.001	up		-	-		-	-		1.21591	1.78e-102		1.01995	2.29513e-29		1.07614	2.29381e-154		-	-		FR	-	-	-	-	-	-
TraesCS2A01G345700	Cysteine/Histidine-rich C1 domain family protein	2A	584052655	5.20295	up		3.25997	3.40486e-08		3.41154	3.21625e-13		3.28778	7.86946e-32		2.61632	2.07751e-11		3.25144	3.1655e-68		-	-		FR	-	-	-	-	-	-
TraesCS2A01G345900	Leucine-rich repeat receptor-like protein kinase	2A	584143333	35.0161	up		5.15033	3.79218e-19		6.65457	2.73479e-38		5.76063	1.29675e-115		7.01881	8.4857e-40		6.02196	1.70378e-219		-	-		FR	-	-	-	-	-	-
[truncated: 10,379 more rows]
