# Supplementary material for: Fusarium head blight resistance in European winter wheat: insights from genome-wide transcriptome analysis
Source: BMC Genomics. 2021 Jun 24;22:470. doi: 10.1186/s12864-021-07800-1 (PMC8228913; doi:10.1186/s12864-021-07800-1)
Supplement: Supplementary file 4 — Additional file 4. [file 12864_2021_7800_MOESM4_ESM.xlsx]

## Sheet: Article
Online Resource 4
Article title:	Fusarium head blight resistance in European winter wheat: Insights from genome-wide transcriptome analysis
Journal:	BMC Genomics
Authors:	Maria Buerstmayr, Christian Wagner, Tetyana Nosenko, Jimmy Omony, Barbara Steiner, Thomas Nussbaumer, Klaus F.X. Mayer, Hermann Buerstmayr
Name, affiliation, and email of corresponding author:	Maria Buerstmayr, Department of Agrobiotechnology Tulln, BOKU-University of Natural Resources and Life Sciences-Vienna, Konrad Lorenz Str. 20, 3430 Tulln, Austria e-mail: maria.buerstmayr@boku.ac.at
Content:	Table S4 Number of genes grouped by gene description

## Sheet: Table S4
Table S4 Number of genes grouped according gene description for all expressed genes (EG), genes that were Fusarium responsive in at least one group (FRG), genes that were FR and differentially expressed (DEG) between one or several of the pairwise group comparisons (FR-DEG), genes that were constitutively non Fusarium responsive DEGs (C-DEG) between groups. Total number of FRGs in individual grou…
gene group (genes grouped by gene description)	EG	FRG		all DEGs	FR-DEGs	C-DEGs		total number of FRGs						number of FRGs among top 10% most upregulted						number of FRGs among the top 100 upgregulated genes						Gene family members showing homology with gene contributing to
								GFRG	OFRG	S3	R	MR	SUS	GFRG	OFRG	S3	R	MR	SUS	GFRG	OFRG	S3	R	MR	SUS	Ca2+ or Calmodulin binding	Pathogenese related genes	Phenylpropanoid pathway	Detoxifying genes	Antioxidant
F-box family protein	1204	74		137	33	104		0	60	42	62	61	62	0	7	5	6	7	5	0	2	0	1	0	2
Retrovirus-related Pol polyprotein from transposon TNT 1-94	488	116		103	35	68		0	107	85	97	110	99	0	3	3	2	5	3	0	0	0	0	0	0
Glycosyltransferase	531	231		91	66	25		5	218	182	210	223	215	2	40	32	35	41	32	2	3	1	4	3	4
Receptor-like protein kinase	448	203		77	48	29		8	178	146	173	186	177	0	9	7	7	9	7	1	0	0	0	0	0
Serine/threonine-protein kinase	397	237		69	57	12		14	215	186	210	218	214	0	19	17	21	21	17	5	0	0	0	0	0
Glutathione S-transferase	262	166		61	54	7		7	159	149	158	163	161	0	34	28	35	33	28	0	0	1	0	0	2				detox	antioxidant
Protein kinase family protein	416	138		60	35	25		7	131	110	126	136	130	0	8	6	5	9	6	2	0	0	0	0	0
Cytochrome P450	369	186		58	42	16		11	176	159	168	181	171	4	39	38	40	40	38	7	8	8	8	8	8
Protein FAR1-RELATED SEQUENCE 5	538	12		57	2	55		0	12	6	10	11	10	0	0	0	0	1	0	0	0	0	0	0	0
F-box protein	532	27		55	8	47		0	18	17	15	18	21	0	1	1	1	1	1	0	0	0	0	0	0
Transposon Ty3-G Gag-Pol polyprotein	191	6		53	3	50		0	3	1	3	3	4	0	0	0	0	0	0	0	0	0	0	0	0
Retrotransposon protein, putative, unclassified	321	33		51	11	40		0	26	14	23	27	25	0	1	1	1	1	1	0	0	0	0	0	0
Peroxidase	303	132		50	28	22		3	125	112	122	126	123	0	27	24	25	27	24	1	2	2	2	2	1		PR-9			antioxidant
Leucine-rich repeat receptor-like protein kinase family protein	287	131		46	33	13		4	119	89	111	111	111	0	5	4	5	5	4	0	0	0	0	0	0
Receptor-like kinase	451	132		45	27	18		10	118	99	111	124	115	1	6	6	6	6	6	3	0	0	0	0	0
Disease resistance protein (NBS-LRR class) family	294	29		43	4	39		4	24	14	21	27	24	0	0	0	0	0	0	0	0	0	0	0	0
NBS-LRR-like resistance protein	267	75		42	17	25		3	71	59	62	70	68	1	3	3	3	3	3	1	0	1	0	0	0
Disease resistance protein RPM1	211	25		37	4	33		0	21	19	21	21	24	0	0	1	0	0	1	0	0	0	0	0	0
Zinc finger protein	139	59		36	33	3		0	58	58	58	58	58	0	9	6	8	11	6	0	0	0	0	0	1
Pentatricopeptide repeat-containing protein	1150	24		36	0	36		1	11	7	12	12	15	0	0	0	0	0	0	0	0	0	0	0	0
Cytochrome P450 family protein, expressed	146	47		35	16	19		0	41	34	41	42	39	0	6	6	6	7	6	0	1	2	1	0	0
Transposon protein, putative, CACTA, En/Spm sub-class	215	3		35	1	34		0	2	1	1	2	2	0	0	0	0	0	0	0	0	0	0	0	0
RING/U-box superfamily protein	484	72		33	16	17		1	63	51	64	64	66	0	4	2	3	3	2	1	0	0	0	0	0
WRKY transcription factor	172	121		31	29	2		9	111	102	112	112	118	3	15	10	12	15	10	7	0	0	0	0	0
Kinase family protein	551	107		30	16	14		1	96	86	93	100	97	0	1	1	2	1	1	0	0	0	0	0	0
NBS-LRR disease resistance protein	163	25		30	6	24		0	18	12	18	21	17	0	0	0	0	0	0	0	0	0	0	0	0
Blue copper protein	83	46		29	29	0		2	44	40	43	43	44	0	23	20	23	24	20	0	2	0	2	3	1			PP-P
Protein kinase-like	72	34		29	27	2		0	33	26	31	33	33	0	0	0	0	0	0	0	0	0	0	0	0
Protein kinase	380	111		29	18	11		14	106	91	100	108	100	2	5	4	5	5	4	3	0	0	0	0	0
Defensin	86	10		29	4	25		0	3	3	6	6	6	0	0	0	0	0	0	0	0	0	0	0	0		PR-12
ethylene-responsive transcription factor	172	86		28	26	2		0	76	63	74	78	77	0	10	7	12	10	7	0	0	0	0	0	0
Subtilisin-like protease	180	39		27	17	10		0	32	30	31	35	34	0	12	9	13	12	9	0	1	0	0	1	0
Transposon Ty3-I Gag-Pol polyprotein	96	5		27	2	25		0	2	2	1	1	3	0	0	0	0	0	0	0	0	0	0	0	0
NBS-LRR disease resistance protein-like protein	120	4		26	1	25		0	3	2	1	2	3	0	0	1	0	0	1	0	0	1	0	0	0
F-box domain containing protein	195	17		25	5	20		0	12	10	13	14	12	0	1	1	1	1	1	0	0	0	0	0	0
zinc finger MYM-type-like protein	94	5		25	2	23		0	5	3	3	4	3	0	0	0	0	0	0	0	0	0	0	0	0
Chaperone protein dnaJ	244	34		24	18	6		0	26	24	24	26	26	0	1	1	1	1	1	0	0	0	0	0	0
E3 ubiquitin-protein ligase	254	17		24	1	23		0	13	10	11	14	13	0	0	1	0	0	1	0	0	0	0	0	0
ATP-dependent zinc metalloprotease FtsH	116	46		23	20	3		4	45	38	43	45	44	0	5	3	4	5	3	0	0	0	0	0	0
basic helix-loop-helix (bHLH) DNA-binding superfamily protein	163	34		23	11	12		1	28	25	32	27	28	0	9	6	9	9	6	1	0	0	0	0	0
GDSL esterase/lipase	265	50		23	9	14		0	41	31	38	45	43	0	1	1	1	2	1	0	0	0	0	0	0
Germin-like protein	60	49		22	22	0		0	49	41	48	49	49	0	4	5	4	5	5	0	0	0	0	0	0		PR-15 or 16
Protease inhibitor/seed storage/lipid transfer protein family protein	50	7		22	2	20		0	3	3	4	2	5	0	1	1	1	1	1	0	0	0	0	0	0
Protein DETOXIFICATION	185	62		21	17	4		5	55	45	53	55	59	0	7	6	7	7	6	0	3	2	3	3	3
receptor kinase 1	141	47		21	10	11		1	42	30	32	40	41	0	0	1	0	0	1	0	0	1	0	0	0
Cysteine proteinase inhibitor	57	8		21	6	15		0	2	1	1	6	3	0	0	0	0	0	0	0	0	0	0	0	0
Disease resistance protein (TIR-NBS-LRR class) family	200	19		21	1	20		0	17	7	12	14	10	0	1	1	1	1	1	0	0	0	0	0	0
BED zinc finger,hAT family dimerization domain	109	1		21	1	20		0	1	0	1	1	1	0	0	0	0	0	0	0	0	0	0	0	0
Calcium-binding protein	60	40		20	20	0		0	38	34	37	38	40	0	10	7	9	10	7	0	0	0	0	0	0	Ca/Cal
Agmatine coumaroyltransferase-2	38	33		20	18	2		0	33	32	33	33	33	0	27	22	25	27	22	0	5	5	4	3	4			PP-P
Receptor protein kinase, putative	141	66		20	11	9		7	63	52	58	60	57	1	4	3	4	4	3	2	0	1	0	0	0
Translation initiation factor IF-2	135	18		20	5	15		2	15	9	14	15	16	0	0	0	0	0	0	0	0	0	0	0	0
Phenylalanine ammonia-lyase	49	41		19	19	0		0	41	39	41	41	41	0	2	1	1	2	1	0	0	0	0	0	0			PP-P
2-oxoglutarate (2OG) and Fe(II)-dependent oxygenase superfamily protein	219	50		19	10	9		0	37	33	37	42	39	0	2	3	2	2	3	0	0	1	0	0	0
Lectin receptor kinase	111	88		18	14	4		6	83	75	81	86	81	0	4	2	4	2	2	3	0	0	0	0	0
UDP-glycosyltransferase	100	49		18	14	4		0	44	42	42	46	45	0	4	3	4	5	3	0	1	0	1	1	1				detox
Alpha/beta-Hydrolases superfamily protein	266	51		18	9	9		0	48	40	44	48	45	0	6	5	8	6	5	0	2	1	1	1	2
LINE-1 reverse transcriptase like	77	8		18	5	13		0	7	2	5	6	6	0	0	0	0	0	0	0	0	0	0	0	0
Disease resistance protein	81	10		18	3	15		0	7	6	6	7	8	0	0	0	0	0	0	0	0	0	0	0	0
Ankyrin repeat protein-like	105	3		18	0	18		0	2	3	2	2	2	0	0	0	0	0	0	0	0	0	0	0	0
HAT transposon superfamily	69	3		18	0	18		0	0	0	2	1	0	0	0	0	0	0	0	0	0	0	0	0	0
Receptor-kinase, putative	165	83		17	15	2		8	78	63	70	76	75	1	4	4	5	5	4	2	0	0	0	1	0
disease resistance protein (TIR-NBS-LRR class)	90	13		17	6	11		1	12	9	13	12	12	0	5	5	5	5	5	0	3	3	3	3	3
Dirigent protein	85	23		17	5	12		0	20	13	17	19	20	0	1	1	2	1	1	0	0	0	0	0	0			PP-P
Transposon protein, putative, Mutator sub-class	110	8		17	4	13		0	8	5	7	7	7	0	0	0	0	0	0	0	0	0	0	0	0
Pol polyprotein	62	4		17	2	15		0	4	3	3	4	4	0	0	0	0	0	0	0	0	0	0	0	0
Protein FAR1-RELATED SEQUENCE 3	103	1		17	1	16		0	1	0	1	1	1	0	0	0	0	0	0	0	0	0	0	0	0
Retrotransposon protein, putative, Ty3-gypsy subclass	100	4		17	1	16		0	3	1	3	3	3	0	0	0	0	0	0	0	0	0	0	0	0
Transposon protein, putative, CACTA, En/Spm sub-class, expressed	54	2		17	0	17		0	0	0	1	0	2	0	0	0	0	0	0	0	0	0	0	0	0
Myb	22	16		16	16	0		0	15	16	15	15	15	0	9	7	7	9	7	0	0	0	0	0	0
Transmembrane protein, putative	162	29		15	12	3		2	24	21	25	26	27	0	4	3	3	5	3	0	1	1	0	1	1
Sulfotransferase	63	20		15	11	4		1	10	9	13	11	14	0	1	1	1	1	1	0	0	0	0	0	0
P-loop containing nucleoside triphosphate hydrolases superfamily protein	241	20		15	2	13		1	16	15	18	15	17	0	0	0	0	0	0	0	0	0	0	0	0
CsAtPR5	118	7		15	2	13		0	5	2	4	7	5	0	0	0	0	0	0	0	0	0	0	0	0
Transposase	75	3		15	2	13		0	3	2	2	3	2	0	0	0	0	0	0	0	0	0	0	0	0
Histone H3	128	2		15	1	14		0	1	0	1	1	2	0	0	0	0	0	0	0	0	0	0	0	0
Gag polyprotein	102	8		15	0	15		0	7	4	6	5	6	0	0	0	0	0	0	0	0	0	0	0	0
Jasmonate-zim-domain protein	45	38		14	14	0		1	38	34	36	36	38	0	0	0	0	0	0	0	0	0	0	0	0
Aspartic proteinase nepenthesin-1	58	16		14	6	8		0	13	11	12	13	12	0	4	2	4	4	2	0	0	0	0	0	0
S-adenosyl-L-methionine-dependent methyltransferases superfamily protein	164	8		14	2	12		0	7	6	7	7	8	0	0	0	0	0	0	0	0	0	0	0	0
Gag-Pol polyprotein	78	6		14	1	13		0	6	3	5	5	4	0	2	2	1	2	2	0	0	0	0	0	0
Myb/SANT-like DNA-binding domain protein	112	5		14	0	14		0	2	3	1	2	2	0	1	1	1	1	1	0	0	0	0	0	0
TMV response-related protein	18	18		13	13	0		0	18	18	18	18	18	0	9	4	10	10	4	0	0	0	0	0	0
MYB transcription factor	171	29		13	9	4		0	22	20	21	24	22	0	0	0	0	0	0	0	0	0	0	0	0
Receptor kinase	91	39		13	8	5		1	36	24	34	36	36	0	1	1	0	1	1	0	0	0	0	0	0
Leucine-rich repeat receptor-like protein kinase family protein, putative	46	21		13	7	6		3	21	16	17	20	17	0	1	0	1	1	0	1	0	0	0	0	0
Cytochrome P450 family protein	108	38		13	7	6		0	33	26	33	34	33	0	6	6	5	6	6	0	3	1	1	3	1
RNA-directed DNA polymerase (reverse transcriptase)-related family protein	117	9		13	3	10		1	6	5	7	7	6	0	0	0	0	0	0	0	0	0	0	0	0
WAT1-related protein	104	6		13	2	11		0	5	1	5	4	5	0	0	0	0	0	0	0	0	0	0	0	0
F-box domain containing protein, expressed	87	5		13	2	11		0	4	2	2	4	2	0	0	0	0	0	0	0	0	0	0	0	0
carboxyl-terminal peptidase (DUF239)	32	2		13	1	12		0	1	1	1	1	2	0	0	0	0	0	0	0	0	0	0	0	0
AT hook motif-containing protein, putative	83	6		13	0	13		0	3	4	4	3	4	0	0	0	0	0	0	0	0	0	0	0	0
cDNA clone:J013058P10, full insert sequence	49	1		13	0	13		0	1	0	0	1	1	0	0	0	0	0	0	0	0	0	0	0	0
Glutamate receptor	72	28		12	11	1		0	27	23	26	27	26	0	3	2	2	5	2	0	0	0	0	0	0
Receptor-like protein kinase, putative,expressed	45	39		12	9	3		8	39	37	39	39	39	0	2	0	2	2	0	1	0	0	0	0	0
Unknown protein	96	17		12	8	4		0	12	11	13	13	15	0	6	5	6	6	5	0	0	0	0	0	0
transmembrane protein, putative (DUF594)	81	19		12	4	8		2	16	14	13	12	16	0	0	0	0	0	0	1	0	0	0	0	0
Protein kinase superfamily protein	116	7		12	3	9		0	6	5	5	6	5	0	0	0	0	0	0	0	0	0	0	0	0
ATP-dependent RNA helicase	160	5		12	3	9		0	5	5	5	5	5	0	0	0	0	0	0	0	0	0	0	0	0
DNA-directed RNA polymerase subunit beta	97	8		12	2	10		0	7	5	7	8	7	0	0	0	0	0	0	0	0	0	0	0	0
carboxyl-terminal peptidase, putative (DUF239)	40	4		12	1	11		0	4	1	2	4	2	0	0	0	0	0	0	0	0	0	0	0	0
Expressed protein-RZ53	12	12		11	11	0		0	12	12	12	12	12	0	10	10	10	10	10	0	4	1	5	3	4
U-box domain-containing family protein	46	29		11	10	1		1	27	28	28	27	29	0	7	7	8	7	7	0	0	0	0	0	1
Peptide transporter	82	28		11	10	1		0	23	21	25	23	27	0	12	8	11	12	8	0	2	2	2	2	3
DUF4228 domain protein	42	26		11	9	2		0	25	24	23	25	25	0	6	4	5	6	4	0	0	0	0	0	0
Receptor kinase-like protein	27	20		11	9	2		1	19	18	18	19	20	0	1	0	0	1	0	0	0	0	0	0	0
Chymotrypsin inhibitor	24	17		11	6	5		1	16	16	16	16	16	0	0	0	0	0	0	0	0	0	0	0	0
Chalcone synthase	46	16		11	5	6		1	16	12	14	16	15	0	4	6	6	4	6	0	0	1	0	0	0			PP-P
ARM repeat superfamily protein	122	24		11	4	7		0	16	13	17	16	19	0	0	0	0	1	0	0	0	0	0	0	0
NAD(P)-binding Rossmann-fold superfamily protein	68	5		11	3	8		0	5	3	4	5	5	0	0	0	0	0	0	0	0	0	0	0	0
Aminotransferase-like, plant mobile domain-containing protein	23	1		11	1	10		0	1	0	0	0	0	0	0	0	0	0	0	0	0	0	0	0	0
Methyl-CpG-binding domain-containing protein 9	15	1		11	1	10		0	0	0	1	0	0	0	0	0	0	0	0	0	0	0	0	0	0
Histone H4	127	0		11	0	11		0	0	0	0	0	0	0	0	0	0	0	0	0	0	0	0	0	0
WRKY family transcription factor	29	23		10	10	0		0	21	21	21	21	23	0	2	0	2	2	0	0	0	0	0	0	0
Kinase, putative	95	44		10	9	1		5	44	38	39	43	40	0	3	2	4	3	2	1	0	0	0	0	0
Heavy metal transport/detoxification superfamily protein	114	38		10	8	2		1	35	26	32	35	36	0	0	0	0	0	0	0	0	0	0	0	0
Disease resistance protein RGA2	27	15		10	8	2		0	14	10	14	14	14	0	2	0	2	2	0	0	0	0	0	0	0
Linalool synthase, chloroplastic	12	10		10	8	2		0	8	5	7	7	9	0	0	0	0	0	0	0	0	0	0	0	0
Hexosyltransferase	168	32		10	5	5		0	28	24	27	29	30	0	0	0	0	0	0	0	0	0	0	0	0
Polynucleotidyl transferase, ribonuclease H-like superfamily protein	86	9		10	4	6		0	3	0	3	3	7	0	0	0	0	0	0	0	0	0	0	0	0
Leucine-rich repeat protein kinase family protein	112	18		10	2	8		1	14	12	11	16	15	0	0	0	0	0	0	1	0	0	0	0	0
B3 domain-containing protein	179	12		10	2	8		0	9	4	8	8	9	0	0	0	0	0	0	0	0	0	0	0	0
RNA binding (RRM/RBD/RNP motifs) family protein	66	4		10	2	8		0	3	2	4	4	2	0	2	2	2	2	2	0	0	0	0	0	0
Tetratricopeptide repeat (TPR)-like superfamily protein	114	6		10	1	9		0	4	2	5	5	4	0	1	0	1	1	0	0	0	0	0	0	0
Pectin lyase-like superfamily protein	89	6		10	1	9		0	4	3	5	5	4	0	0	0	0	0	0	0	0	0	0	0	0
Pectinesterase inhibitor	42	3		10	1	9		0	0	0	0	2	1	0	0	0	0	0	0	0	0	0	0	0	0
Tryptophan decarboxylase	20	20		9	9	0		0	20	20	20	20	20	0	18	16	17	18	16	0	6	5	3	6	6
NB-ARC domain-containing disease resistance protein	37	31		9	8	1		1	31	17	29	31	29	0	1	1	1	2	1	0	0	0	0	0	0
Calcium-dependent lipid-binding domain-containing protein	34	18		9	8	1		1	15	13	15	16	16	0	4	3	4	4	3	0	0	0	0	0	0	Ca/Cal
MLO-like protein	43	15		9	8	1		0	15	14	15	15	15	0	6	6	6	6	6	0	4	1	3	4	5
Ubiquitin	42	13		9	8	1		0	12	8	11	12	11	0	2	0	2	2	0	0	0	0	0	0	0
Leucine-rich repeat receptor-like protein kinase	71	24		9	7	2		1	19	17	20	22	22	0	1	1	3	2	1	0	0	0	0	0	0
ABC transporter B family protein	48	17		9	7	2		0	16	14	16	17	16	0	3	1	3	3	1	0	0	0	0	0	0				detox
Protein PLANT CADMIUM RESISTANCE 2	23	13		9	7	2		0	11	10	12	11	12	0	5	2	4	5	2	0	0	0	0	0	0
Laccase	61	24		9	6	3		0	23	23	24	23	24	0	17	17	16	18	17	0	8	8	8	8	8			PP-P
Flavin-containing monooxygenase	57	22		9	6	3		0	16	14	15	18	15	0	5	4	4	5	4	0	0	0	0	0	0
12-oxophytodienoate reductase-like protein	37	20		9	6	3		0	20	18	19	20	20	0	1	1	1	1	1	0	0	0	0	0	0
Leucine--tRNA ligase	35	18		9	6	3		0	15	15	16	17	15	0	3	3	3	3	3	0	0	0	1	1	0
Patatin	54	17		9	6	3		0	15	15	15	16	16	0	4	3	4	4	3	0	0	0	0	0	0
Terpene synthase	24	9		9	5	4		0	8	4	6	7	6	0	2	0	0	2	0	0	0	0	0	1	0
MADS-box transcription factor	94	9		9	4	5		0	8	8	9	8	8	0	2	2	0	2	2	0	0	0	0	0	0
DNA-directed RNA polymerase subunit	96	7		9	4	5		0	7	6	7	7	7	0	0	0	0	0	0	0	0	0	0	0	0
Alanine--tRNA ligase	44	5		9	4	5		0	5	4	4	4	4	0	2	0	2	3	0	0	0	0	0	0	0
Lipoxygenase	44	11		9	2	7		0	6	7	7	9	7	0	0	0	0	0	0	0	0	0	0	0	0
Invertase inhibitor	53	6		9	2	7		0	0	1	0	1	4	0	0	0	0	0	0	0	0	0	0	0	0
Disease resistance protein (CC-NBS-LRR class) family	42	5		9	1	8		0	4	4	3	4	4	0	1	1	1	1	1	0	0	0	0	0	0
Histone-lysine N-methyltransferase	147	5		9	1	8		0	5	2	3	5	4	0	0	0	0	0	0	0	0	0	0	0	0
FBD-associated F-box protein	140	3		9	0	9		0	3	3	3	3	3	0	0	0	0	0	0	0	0	0	0	0	0
F-box/LRR-repeat protein	64	0		9	0	9		0	0	0	0	0	0	0	0	0	0	0	0	0	0	0	0	0	0
NAC-domain protein	116	28		8	7	2		0	23	18	22	24	23	0	2	3	2	2	0	0	0	0	0	0	0
U-box domain-containing protein	112	33		8	7	1		0	31	20	29	32	29	0	6	2	5	6	2	0	0	0	0	0	0
Avr9/Cf-9 rapidly elicited protein	41	25		8	7	1		1	21	14	18	21	23	0	2	1	2	3	1	0	0	0	0	0	0
NAC domain-containing protein	79	25		8	7	1		1	23	18	22	23	23	0	0	0	0	0	0	0	0	0	0	0	0
Exocyst complex component, putative	82	26		8	6	2		0	22	17	21	24	24	0	0	1	0	0	1	0	0	0	0	0	0
transmembrane protein	174	24		8	6	2		0	22	20	22	22	24	0	1	1	1	1	1	0	0	0	0	0	0
NBS-LRR disease resistance protein, putative, expressed	69	15		8	4	4		1	10	9	8	10	11	0	0	0	0	0	0	0	0	0	0	0	0
Deoxyuridine 5'-triphosphate nucleotidohydrolase	38	4		8	3	5		0	3	3	3	3	4	0	1	1	2	2	1	0	0	0	0	0	0
Purple acid phosphatase	85	21		8	2	6		2	18	18	16	18	19	0	1	1	0	1	1	0	0	0	0	0	0
3-ketoacyl-CoA synthase	107	14		8	1	7		0	12	9	12	13	12	0	0	0	0	0	0	0	0	0	0	0	0
Ankyrin repeat family protein	84	8		8	1	7		0	8	6	8	8	7	0	0	0	0	0	0	0	0	0	0	0	0
Defensin-like protein	22	2		8	1	7		0	1	0	1	2	1	0	0	0	0	0	0	0	0	0	0	0	0		PR-12
Pm3-like disease resistance protein	26	2		8	1	7		0	1	0	1	1	2	0	0	0	0	0	0	0	0	0	0	0	0
DNA helicase homolog, putative	34	1		8	1	7		0	0	1	0	0	0	0	0	0	0	0	0	0	0	0	0	0	0
Polyubiquitin	60	1		8	1	7		0	1	1	1	1	1	0	0	0	0	0	0	0	0	0	0	0	0
Replication protein A 70 kDa DNA-binding subunit	32	1		8	1	7		0	1	0	0	0	0	0	0	0	0	0	0	0	0	0	0	0	0
Alpha-galactosidase	29	3		8	0	8		1	3	3	3	3	3	0	0	0	0	0	0	0	0	0	0	0	0
Peptidyl-prolyl cis-trans isomerase	93	3		8	0	8		0	2	2	2	2	3	0	0	0	0	0	0	0	0	0	0	0	0
E3 ubiquitin-protein ligase SINA-like 10	42	1		8	0	8		0	1	1	1	1	1	0	0	0	0	0	0	0	0	0	0	0	0
Retrovirus-related Pol polyprotein LINE-1	48	1		8	0	8		0	0	0	1	0	1	0	0	0	0	0	0	0	0	0	0	0	0
SKP1-like protein 4	20	0		8	0	8		0	0	0	0	0	0	0	0	0	0	0	0	0	0	0	0	0	0
Transposable element protein, putative, Retrotrans_gag	30	0		8	0	8		0	0	0	0	0	0	0	0	0	0	0	0	0	0	0	0	0	0
F-box protein PP2	34	14		7	7	0		0	13	10	10	13	13	0	2	1	2	2	1	0	0	0	0	0	0
transmembrane protein, putative (DUF679)	16	12		7	7	0		0	12	9	11	12	12	0	7	5	7	7	5	0	0	0	0	0	0
SAUR-like auxin-responsive protein family	47	21		7	6	1		1	20	20	19	21	20	0	6	4	5	6	4	0	0	0	0	0	0
Calmodulin	45	15		7	6	1		1	15	15	14	14	15	0	0	0	0	0	0	0	0	0	0	0	0	Ca/Cal
Ubiquinol oxidase	17	10		7	6	1		0	10	10	10	10	10	0	5	2	6	6	2	0	1	1	1	1	1
Purine permease-like protein	16	10		7	6	1		1	9	6	10	9	9	0	3	2	3	3	2	0	0	0	0	0	0
Pathogenesis-related protein 1	51	31		7	5	2		5	27	24	26	27	29	4	3	4	3	3	4	5	0	0	0	0	0		PR-1
Short-chain dehydrogenase/reductase family protein	66	24		7	5	2		0	23	16	23	23	23	0	2	0	2	1	0	0	0	0	1	0	0
Kinase-like protein	72	23		7	5	2		1	21	19	19	21	22	0	1	0	0	1	0	0	0	0	0	0	0
cysteine-rich/transmembrane domain A-like protein	32	19		7	5	2		0	19	17	17	19	18	0	3	2	3	3	2	0	0	0	0	0	0
Ankyrin repeat family protein, putative, expressed	19	8		7	5	2		0	8	6	7	8	7	0	4	1	2	4	1	0	0	0	0	0	0
DNA-directed RNA polymerase subunit beta'	57	8		7	4	3		1	7	5	7	7	7	0	1	0	2	2	0	0	0	0	0	0	0
L-lactate dehydrogenase	15	5		7	4	3		0	5	4	5	5	5	0	1	0	1	1	0	0	0	0	0	0	0
1-aminocyclopropane-1-carboxylate oxidase	24	8		7	3	4		2	6	6	7	7	7	0	0	0	0	0	0	0	0	0	0	0	0
Retrotransposon protein, putative, Ty1-copia subclass	30	10		7	3	4		1	3	2	4	4	5	0	0	0	0	0	0	0	0	0	0	0	0
Anthocyanidin reductase	29	12		7	3	4		1	11	7	11	11	12	1	2	2	2	2	2	1	0	0	0	0	0
Kinase	48	6		7	3	4		0	4	2	4	4	6	0	1	0	1	1	0	0	0	0	0	0	0
Zinc finger family protein	97	13		7	2	5		0	9	9	9	8	10	0	1	0	1	1	0	0	0	0	0	0	0
Cysteine protease, putative	34	5		7	2	5		0	4	4	4	5	4	0	0	0	0	0	0	0	0	0	0	0	0
Lecithin-cholesterol acyltransferase-like 1	19	3		7	2	5		0	3	3	3	3	3	0	0	0	0	0	0	0	0	0	0	0	0
Lipid transfer protein	67	11		7	2	5		1	8	7	8	8	7	0	1	0	2	1	0	0	0	0	0	0	0		PR-14
zinc transporter	29	3		7	2	5		0	3	1	2	2	2	0	0	0	0	0	0	0	0	0	0	0	0
Hydroxycinnamoyl-CoA shikimate/quinate hydroxycinnamoyltransferase	34	7		7	1	6		0	6	6	6	7	7	0	0	0	0	0	0	0	0	0	0	0	0			PP-P
HAT family dimerisation domain containing protein	20	3		7	1	6		0	2	1	2	2	2	0	1	1	1	1	1	0	0	0	0	0	0
Non-specific lipid-transfer protein	57	8		7	0	7		0	4	4	6	4	4	0	0	0	0	0	0	0	0	0	0	0	0		PR-14
Chlorophyll a-b binding protein, chloroplastic	98	4		7	0	7		0	0	2	2	1	0	0	0	0	0	0	0	0	0	0	0	0	0
Glutaredoxin family protein	33	2		7	0	7		0	0	1	0	0	1	0	0	0	0	0	0	0	0	0	0	0	0					antioxidant
Sentrin-specific protease	64	2		7	0	7		0	2	1	2	2	2	0	0	0	0	0	0	0	0	0	0	0	0
Cysteine-rich receptor kinase	22	18		6	6	0		2	17	15	16	18	17	0	1	1	1	1	1	1	0	0	0	0	0
Extra-large G-like protein, putative (DUF3133)	11	10		6	6	0		1	10	10	10	10	10	0	0	0	0	0	0	0	0	0	0	0	0
UBiQuitin family member	8	8		6	6	0		0	8	8	8	8	8	0	6	2	6	6	2	0	0	0	0	0	0
Kinase-like	7	7		6	6	0		0	7	6	7	7	7	0	0	0	0	0	0	0	0	0	0	0	0
Pyrophosphate-energized vacuolar membrane proton pump	15	6		6	6	0		0	3	3	3	6	3	0	1	0	1	1	0	0	0	0	0	0	0
Low molecular weight glutenin subunit	8	6		6	6	0		0	1	1	1	5	0	0	0	1	0	0	1	0	0	1	0	0	0
WRKY transcription factor, putative	15	9		6	5	1		0	8	8	8	9	8	0	5	4	4	4	4	0	0	0	0	0	0
Homeobox protein, putative	41	8		6	5	1		0	8	7	8	8	8	0	2	1	3	3	1	0	0	0	0	0	0
Cysteine--tRNA ligase	22	5		6	4	2		0	5	5	5	5	5	0	3	3	3	3	3	0	2	1	2	2	2
ATPase E1-E2 type family protein / haloacid dehalogenase-like hydrolase family protein	25	5		6	3	3		1	5	4	4	5	5	0	2	1	2	2	1	0	1	1	1	1	0
Calcium-transporting ATPase	58	20		6	3	3		1	16	14	15	16	19	0	0	0	0	0	0	0	0	0	0	0	0
Eukaryotic aspartyl protease family protein	74	19		6	3	3		1	17	16	16	17	17	0	0	0	0	0	0	0	0	0	0	0	0
Carboxypeptidase	103	14		6	3	3		1	11	8	13	11	11	0	0	0	0	0	0	0	0	0	0	0	0
Transcription elongation factor SPT5	30	6		6	3	3		0	4	5	4	5	4	0	0	0	0	0	0	0	0	0	0	0	0
Anthocyanin 5-aromatic acyltransferase	37	15		6	2	4		0	14	13	15	13	14	0	2	2	2	2	2	0	0	0	0	0	0
HXXXD-type acyl-transferase family protein	41	12		6	2	4		0	11	9	9	9	9	0	0	0	0	0	0	0	0	0	0	0	0
Benzyl alcohol O-benzoyltransferase	37	17		6	1	5		0	16	17	15	16	17	0	12	12	12	12	12	0	1	4	0	1	2
3'-N-debenzoyl-2'-deoxytaxol N-benzoyltransferase	39	11		6	1	5		1	10	10	10	10	8	0	0	0	0	0	0	0	0	0	0	0	0
ABC transporter G family member	70	10		6	1	5		0	9	8	8	9	9	0	0	0	0	0	0	0	0	0	0	0	0				detox
RNA binding protein	220	10		6	1	5		0	6	6	7	6	7	0	0	0	0	0	0	0	0	0	0	0	0
Beta-glucosidase	91	5		6	1	5		0	3	2	3	4	4	0	0	0	0	0	0	0	0	0	0	0	0
Disease resistance protein RPP13	37	4		6	1	5		1	3	2	3	2	2	0	0	0	0	0	0	0	0	0	0	0	0
Beta-fructofuranosidase 1	15	1		6	1	5		0	0	0	1	0	0	0	0	0	0	0	0	0	0	0	0	0	0
Serine protease HtrA-like	33	1		6	1	5		0	0	0	0	1	0	0	0	0	0	1	0	0	0	0	0	1	0
Sec14p-like phosphatidylinositol transfer family protein	83	11		6	0	6		0	11	9	10	11	11	0	2	3	2	1	3	0	0	0	0	0	0
PLATZ transcription factor	18	5		6	0	6		0	5	4	4	5	5	0	0	0	0	0	0	0	0	0	0	0	0
rRNA N-glycosidase	65	3		6	0	6		0	3	2	2	3	3	0	2	2	2	2	2	0	0	0	0	0	0
F-box and associated interaction domains-containing protein	37	3		6	0	6		0	1	2	1	2	2	0	0	0	0	0	0	0	0	0	0	0	0
Mitochondrial transcription termination factor-like	182	3		6	0	6		0	2	1	1	2	2	0	0	0	0	0	0	0	0	0	0	0	0
Histidine-containing phosphotransfer protein	24	2		6	0	6		0	0	0	0	2	0	0	0	0	0	0	0	0	0	0	0	0	0
Histone H2A	125	0		6	0	6		0	0	0	0	0	0	0	0	0	0	0	0	0	0	0	0	0	0
Pleiotropic drug resistance ABC transporter	55	37		5	5	0		2	35	32	35	35	37	0	6	5	7	6	5	0	0	0	0	0	0				detox
Calmodulin-binding protein, putative, expressed	26	13		5	5	0		1	8	9	7	10	8	0	0	0	0	0	0	0	0	0	0	0	0	Ca/Cal
S-type anion channel	24	12		5	5	0		0	12	10	12	12	12	0	6	5	5	6	5	0	0	0	0	0	0
PRA1 family protein	37	12		5	5	0		0	11	6	9	10	11	0	0	0	0	0	0	0	0	0	0	0	0
Tryptophan synthase alpha chain	22	10		5	5	0		0	9	8	9	9	10	0	1	0	1	1	0	0	0	0	0	0	0
Pathogen-related protein	15	9		5	5	0		0	8	9	8	8	8	0	2	2	3	2	2	0	0	0	0	0	0
DUF1645 family protein	15	8		5	5	0		0	6	5	6	7	7	0	0	0	0	0	0	0	0	0	0	0	0
Regulator of Vps4 activity in the MVB pathway protein, putative	16	8		5	5	0		0	8	6	7	8	8	0	0	0	0	0	0	0	0	0	0	0	0
cotton fiber-like protein (DUF761)	11	7		5	5	0		0	7	6	6	7	7	0	0	0	0	0	0	0	0	0	0	0	0
NAC domain-containing protein, putative	35	15		5	4	1		0	14	15	15	14	14	0	4	4	4	4	4	0	0	0	0	0	0
Calmodulin-binding protein-like	10	8		5	4	1		0	8	8	8	8	8	0	0	0	0	0	0	0	0	0	0	0	0	Ca/Cal
Aldo/keto reductase family protein	9	6		5	4	1		0	6	6	6	6	6	0	4	2	4	3	2	0	0	0	0	0	0
HTH-type transcriptional regulator	11	5		5	4	1		0	4	4	4	5	5	0	4	3	4	4	3	0	0	0	0	0	0
Cinnamoyl-CoA reductase	33	20		5	3	2		1	19	19	19	19	19	0	0	0	0	0	0	0	0	0	0	0	0
Myrcene synthase, chloroplastic	14	8		5	3	2		0	5	1	4	5	6	0	0	0	0	0	0	0	0	0	0	0	0
Protein kinase, putative	73	8		5	3	2		0	7	6	7	7	6	0	0	0	0	0	0	0	0	0	0	0	0
Wall-associated receptor kinase 5	18	5		5	3	2		0	4	3	3	5	4	0	0	0	0	0	0	0	0	0	0	0	0
Phospholipase D	44	5		5	3	2		0	5	3	3	4	3	0	0	0	0	0	0	0	0	0	0	0	0
SNF2 domain-containing protein / helicase domain-containing protein / zinc finger protein-like protein	19	6		5	2	3		0	6	6	6	6	6	0	3	1	2	3	1	0	0	0	0	0	0
RING finger protein	98	14		5	2	3		0	13	11	14	13	12	0	2	1	2	2	1	0	0	0	0	0	0
Endoglucanase	55	12		5	2	3		0	9	3	7	10	9	0	0	0	0	0	0	0	0	0	0	0	0		PR-2
Non-specific serine/threonine protein kinase	138	10		5	2	3		0	8	8	7	10	6	0	1	1	1	1	1	0	0	0	0	0	0
Aminotransferase	46	9		5	2	3		0	9	6	9	9	9	0	2	2	2	2	2	0	0	0	0	0	0
Beta-1,3-galactosyltransferase-like protein	32	7		5	2	3		0	7	7	7	7	7	0	1	0	1	1	0	0	0	0	0	0	0
Isoaspartyl peptidase/L-asparaginase	21	7		5	2	3		0	5	0	4	6	6	0	0	0	0	0	0	0	0	0	0	0	0
Heat shock transcription factor	47	6		5	2	3		0	5	3	4	6	6	0	0	0	0	0	0	0	0	0	0	0	0
Aldehyde oxidase, putative	25	6		5	2	3		0	5	4	6	5	5	0	0	0	0	0	0	0	0	0	0	0	0
Mitochondrial carrier family	37	4		5	2	3		0	3	3	3	4	3	0	0	0	0	0	0	0	0	0	0	0	0
transducin family protein / WD-40 repeat family protein	37	4		5	2	3		0	2	3	3	3	3	0	0	0	0	0	0	0	0	0	0	0	0
Serine protease HTRA1	41	3		5	2	3		0	2	1	2	2	1	0	0	0	1	0	0	0	0	0	1	0	0
Core-2/I-branching beta-1,6-N-acetylglucosaminyltransferase family protein	70	11		5	1	4		1	9	8	8	10	10	0	1	1	1	1	1	0	0	0	0	0	0
Lipase	53	10		5	1	4		0	6	5	6	8	6	0	0	0	0	0	0	0	0	0	0	0	0
Late embryogenesis abundant protein	44	9		5	1	4		0	8	7	9	8	8	0	0	0	0	0	0	0	0	0	0	0	0
Fasciclin-like arabinogalactan protein	64	9		5	1	4		0	3	1	5	3	6	0	0	0	0	0	0	0	0	0	0	0	0
Acetyl-coenzyme A synthetase	47	8		5	1	4		0	7	5	7	8	8	0	0	0	0	0	0	0	0	0	0	0	0
BTB/POZ domain containing protein	161	7		5	1	4		0	2	2	4	2	4	0	0	0	0	0	0	0	0	0	0	0	0
Cysteine protease	33	4		5	1	4		0	2	2	2	2	4	0	0	0	0	0	0	0	0	0	0	0	0
tRNA uridine 5-carboxymethylaminomethyl modification enzyme MnmG	19	3		5	1	4		1	2	2	3	2	2	0	0	1	0	0	1	0	0	0	0	0	0
Calcium-dependent lipid-binding family protein	26	3		5	1	4		0	2	1	2	3	3	0	0	0	0	0	0	0	0	0	0	0	0	Ca/Cal
F-box/RNI-like/FBD-like domains-containing protein	45	3		5	1	4		0	2	2	2	3	2	0	0	0	0	0	0	0	0	0	0	0	0
Lactoylglutathione lyase	26	2		5	1	4		0	0	1	0	0	1	0	0	0	0	0	0	0	0	0	0	0	0
70 kDa heat shock protein	46	1		5	1	4		0	1	0	1	1	0	0	0	0	0	0	0	0	0	0	0	0	0
Endosperm transfer cell specific PR9	5	1		5	1	4		0	0	0	0	0	1	0	0	0	0	0	0	0	0	0	0	0	0
tRNA-2-methylthio-N(6)-dimethylallyladenosine synthase	25	1		5	1	4		0	1	1	1	1	1	0	0	0	0	0	0	0	0	0	0	0	0
Ulp1 protease family, C-terminal catalytic domain containing protein	16	1		5	1	4		0	0	0	0	1	0	0	0	0	0	1	0	0	0	0	0	1	0
Dihydroflavonol-4-reductase	29	8		5	1	4		1	7	7	6	7	6	0	1	1	1	1	1	0	0	0	0	0	0			PP-P
Polyphenol oxidase	12	6		5	1	4		0	3	3	4	5	2	0	0	0	0	0	0	0	0	0	0	0	0
Aspartyl/glutamyl-tRNA(Asn/Gln) amidotransferase subunit B	17	2		5	1	4		0	2	2	2	2	2	0	0	0	0	1	0	0	0	0	0	0	0
Agenet domain-containing protein / bromo-adjacent domain-containing protein, putative	9	1		5	1	4		0	0	0	0	1	0	0	0	0	0	0	0	0	0	0	0	0	0
Cellulose synthase-like protein	52	5		5	0	5		1	4	3	3	4	5	1	0	0	0	0	0	1	0	0	0	0	0
BTB/POZ domain containing protein, expressed	47	5		5	0	5		0	2	0	3	3	4	0	0	0	0	0	0	0	0	0	0	0	0
Glutamyl-tRNA(Gln) amidotransferase subunit A	47	2		5	0	5		0	1	2	1	1	1	0	0	0	0	0	0	0	0	0	0	0	0
ATP-dependent DNA helicase PIF1	49	1		5	0	5		0	0	1	0	0	0	0	0	0	0	0	0	0	0	0	0	0	0
Gypsy/Ty3 element polyprotein, putative	12	1		5	0	5		0	1	0	0	0	0	0	0	0	0	0	0	0	0	0	0	0	0
Leucine-rich repeat (LRR) family protein	52	1		5	0	5		0	1	1	1	1	1	0	0	0	0	0	0	0	0	0	0	0	0
Pentatricopeptide repeat-containing family protein	50	1		5	0	5		0	0	1	0	0	0	0	0	0	0	0	0	0	0	0	0	0	0
Proline-rich protein, putative, expressed	17	1		5	0	5		0	1	1	1	1	1	0	0	0	0	0	0	0	0	0	0	0	0
Ubiquitin-conjugating enzyme E2	104	1		5	0	5		0	0	0	0	1	1	0	0	0	0	0	0	0	0	0	0	0	0
Glycerol-3-phosphate dehydrogenase [NAD(P)+]	14	0		5	0	5		0	0	0	0	0	0	0	0	0	0	0	0	0	0	0	0	0	0
Guanine nucleotide-binding protein G(k) subunit alpha	9	0		5	0	5		0	0	0	0	0	0	0	0	0	0	0	0	0	0	0	0	0	0
Polynucleotidyl transferase ribonuclease H-like superfamily protein	26	0		5	0	5		0	0	0	0	0	0	0	0	0	0	0	0	0	0	0	0	0	0
RNA-directed DNA polymerase (Reverse transcriptase)	19	0		5	0	5		0	0	0	0	0	0	0	0	0	0	0	0	0	0	0	0	0	0
Ubiquitin carboxyl-terminal hydrolase 12	15	0		5	0	5		0	0	0	0	0	0	0	0	0	0	0	0	0	0	0	0	0	0
Wound-induced protease inhibitor	19	17		4	4	0		3	17	17	17	17	17	0	0	0	0	0	0	1	0	0	0	0	0
Ring finger protein, putative	93	38		4	4	0		0	37	31	36	37	35	0	1	1	1	2	1	0	0	0	0	0	0
Germin-like protein 1-1	12	12		4	4	0		0	12	12	12	12	12	0	3	1	2	5	1	0	0	0	0	0	0		PR-15 or 16
F-box plant-like protein, putative	11	11		4	4	0		0	11	11	11	11	11	0	4	4	3	4	4	0	0	0	0	0	0
Basic 7S globulin	9	9		4	4	0		1	9	9	9	9	9	0	0	0	0	0	0	0	0	0	0	0	0
HXXXD-type acyl-transferase-like protein	8	8		4	4	0		0	8	8	8	8	8	0	0	0	0	0	0	0	0	0	0	0	0
Glycerol-3-phosphate acyltransferase	19	6		4	4	0		0	4	3	4	3	5	0	0	0	0	0	0	0	0	0	0	0	0
Alkyl hydroperoxide reductase subunit C	7	4		4	4	0		0	4	4	4	4	4	0	2	1	2	2	1	0	0	0	0	0	0
Lysine--trna ligase	25	4		4	4	0		0	4	4	4	4	4	0	0	0	0	0	0	0	0	0	0	0	0
Calcium-binding family protein	37	21		4	3	1		3	19	18	18	20	21	1	1	1	1	0	1	2	0	0	0	0	0	Ca/Cal
Carbonic anhydrase	44	20		4	3	1		0	15	14	15	16	17	0	1	0	0	1	0	0	0	0	0	0	0
Tropinone reductase-like protein	20	12		4	3	1		1	11	11	11	11	12	0	2	0	2	1	0	0	0	0	0	0	0
Zinc finger protein, putative	40	11		4	3	1		0	11	11	11	11	11	0	0	0	0	0	0	0	0	0	0	0	0
Aquaporin	62	8		4	3	1		0	8	6	7	8	7	0	0	0	0	1	0	0	0	0	0	0	0
MYB-related transcription factor	70	8		4	3	1		0	5	2	3	5	6	0	0	0	0	0	0	0	0	0	0	0	0
Aldo/keto reductase family oxidoreductase	16	7		4	3	1		0	7	7	7	7	7	0	2	1	1	2	1	0	1	0	1	1	1
Dehydrin	26	7		4	3	1		0	2	0	2	4	7	0	0	0	0	0	0	0	0	0	0	0	0
Ornithine decarboxylase	9	6		4	3	1		0	5	4	5	5	6	0	3	3	3	3	3	0	0	1	0	0	0
Ribosomal RNA small subunit methyltransferase A	21	5		4	3	1		0	3	3	2	4	4	0	1	1	1	1	1	0	0	0	0	0	0
Harbinger transposase-derived nuclease	19	5		4	3	1		0	5	5	5	5	5	0	0	1	0	0	1	0	0	0	0	0	0
Cortactin-binding protein 2	13	4		4	3	1		0	4	3	4	4	4	0	1	1	1	1	1	0	0	0	0	0	0
Proline--tRNA ligase	25	4		4	3	1		0	4	4	4	4	4	0	1	1	1	1	1	0	0	0	0	0	0
Methionine--tRNA ligase	24	4		4	3	1		0	4	4	4	4	4	0	1	0	1	1	0	0	0	0	0	0	0
Exocyst complex component exo70a1	10	4		4	3	1		0	4	4	4	4	4	0	0	0	0	0	0	0	0	0	0	0	0
Asparagine--tRNA ligase	14	3		4	3	1		0	3	3	3	3	3	0	2	2	2	2	2	0	1	1	1	1	1
Major facilitator superfamily protein	55	8		4	3	1		0	5	4	6	6	6	0	2	2	2	2	2	0	1	1	1	1	0
Aspartic proteinase	20	5		4	3	1		0	1	1	1	4	3	0	0	0	0	0	0	0	0	0	0	0	0
Protein phosphatase 2C family protein	27	5		4	2	2		0	5	5	5	5	5	0	0	0	0	0	0	0	0	0	0	0	0
Embryogenesis transmembrane protein-like	42	28		4	2	2		7	25	24	25	25	25	2	0	0	0	0	0	2	0	0	0	0	0
polyadenylate-binding protein 1-B-binding protein	34	14		4	2	2		1	13	11	13	14	12	0	0	1	0	0	1	1	0	0	0	0	0
Ankyrin repeat-containing protein	52	15		4	2	2		0	11	11	10	12	14	0	0	0	0	0	0	0	0	0	0	0	0
Receptor lectin kinase	25	15		4	2	2		1	14	11	15	15	13	0	0	0	0	0	0	0	0	0	0	0	0
senescence regulator (Protein of unknown function, DUF584)	39	10		4	2	2		0	8	7	8	9	10	0	0	0	0	0	0	0	0	0	0	0	0
Germin-like protein 1	16	7		4	2	2		0	7	7	7	7	7	0	5	4	5	5	4	0	0	0	0	0	0		PR-15 or 16
Aspartic proteinase nepenthesin-2	22	7		4	2	2		0	5	3	4	5	5	0	0	0	0	0	0	0	0	0	0	0	0
BTB/POZ and MATH domain-containing protein 2	32	4		4	2	2		1	3	3	3	3	4	0	0	0	0	0	0	0	0	0	0	0	0
tRNA (guanine-N(7)-)-methyltransferase	21	4		4	2	2		0	3	3	3	3	3	0	0	0	0	0	0	0	0	0	0	0	0
DNA mismatch repair protein MutS	30	2		4	2	2		0	1	1	1	1	2	0	0	0	0	0	0	0	0	0	0	0	0
Glutathione S-transferase T3	25	2		4	2	2		0	1	2	1	1	1	0	0	0	0	0	0	0	0	0	0	0	0				detox	antioxidant
Replication protein A 70 kDa DNA-binding subunit A	10	2		4	2	2		0	1	1	0	0	0	0	0	0	0	0	0	0	0	0	0	0	0
SKP1-like protein	27	2		4	2	2		0	2	0	2	2	2	0	0	0	0	0	0	0	0	0	0	0	0
tRNA N6-adenosine threonylcarbamoyltransferase	20	2		4	2	2		0	1	1	2	1	1	0	0	0	0	0	0	0	0	0	0	0	0
Beta-1,3-glucanase	32	20		4	1	3		4	20	20	20	20	20	1	4	6	4	4	6	2	0	3	0	0	0		PR-2
Short-chain dehydrogenase/reductase	54	14		4	1	3		0	10	10	13	10	11	0	0	0	0	0	0	0	0	0	0	0	0
Basic helix-loop-helix transcription factor	125	13		4	1	3		1	9	8	10	9	9	0	0	0	0	1	0	0	0	0	0	1	0
Cysteine/Histidine-rich C1 domain family protein	33	10		4	1	3		0	6	7	6	6	7	0	0	0	0	0	0	0	0	0	0	0	0
BZIP transcription factor	65	7		4	1	3		0	3	3	3	6	3	0	0	0	0	0	0	0	0	0	0	0	0
Polyribonucleotide nucleotidyltransferase	29	6		4	1	3		0	4	5	5	4	4	0	0	0	0	0	0	0	0	0	0	0	0
ABC transporter family protein	20	5		4	1	3		0	5	5	5	5	5	0	0	0	0	0	0	0	0	0	0	0	0				detox
Trichome birefringence-like protein	63	5		4	1	3		0	4	3	4	5	5	0	0	0	1	1	0	0	0	0	0	0	0
Homeobox-leucine zipper protein	48	4		4	1	3		0	1	1	0	3	0	0	0	0	0	0	0	0	0	0	0	0	0
DNA ligase	29	3		4	1	3		0	3	3	3	2	3	0	0	0	0	0	0	0	0	0	0	0	0
Arginine--tRNA ligase	19	2		4	1	3		0	2	2	2	2	2	0	0	0	0	0	0	0	0	0	0	0	0
Elongation factor G	27	2		4	1	3		0	2	1	2	2	2	0	0	0	0	0	0	0	0	0	0	0	0
11S globulin seed storage protein 2	10	1		4	1	3		0	1	1	1	1	1	0	0	0	0	0	0	0	0	0	0	0	0
BAG family molecular chaperone regulator 7	13	1		4	1	3		0	1	0	0	0	0	0	0	0	0	0	0	0	0	0	0	0	0
DNA topoisomerase 2	22	1		4	1	3		0	1	1	1	1	1	0	0	0	0	0	0	0	0	0	0	0	0
Nicotianamine synthase	10	1		4	1	3		0	0	0	1	1	0	0	0	0	0	0	0	0	0	0	0	0	0
Ulp1 protease family, C-terminal catalytic domain containing protein, expressed	29	1		4	1	3		0	1	0	0	0	0	0	0	0	0	0	0	0	0	0	0	0	0
Retrotransposon protein, putative, LINE subclass	35	1		4	1	3		0	0	0	0	1	0	0	0	0	0	0	0	0	0	0	0	0	0
transcription factor-like protein	37	8		4	1	3		0	6	6	6	6	7	0	0	0	0	0	0	0	0	0	0	0	0
RING/FYVE/PHD zinc finger superfamily protein	55	6		4	1	3		0	3	2	3	4	6	0	0	0	0	0	0	0	0	0	0	0	0
Serpin-like protein	17	3		4	1	3		0	2	2	2	3	2	0	0	0	0	0	0	0	0	0	0	0	0
F-box protein (DUF295)	24	2		4	1	3		0	2	1	2	2	2	0	0	0	0	0	0	0	0	0	0	0	0
transcription factor, putative (Protein of unknown function, DUF547)	13	1		4	1	3		0	0	0	0	1	0	0	0	0	0	0	0	0	0	0	0	0	0
Cysteine-rich receptor-kinase-like protein	35	17		4	0	4		1	16	15	15	15	16	0	0	1	0	0	1	0	0	0	0	0	0
Calcium-dependent protein kinase	77	13		4	0	4		0	9	8	10	11	11	0	0	0	0	0	0	0	0	0	0	0	0	Ca/Cal
FAD-binding Berberine family protein	34	8		4	0	4		0	6	7	6	5	7	0	1	0	0	1	0	0	0	0	0	0	0
Bidirectional sugar transporter SWEET	67	4		4	0	4		0	3	4	3	3	3	0	0	0	0	0	0	0	0	0	0	0	0
Terpene cyclase/mutase family member	21	3		4	0	4		0	3	2	3	3	3	0	2	2	2	2	2	0	0	0	0	0	1
Alpha/beta-hydrolase superfamily protein	44	3		4	0	4		0	3	3	3	3	3	0	0	0	0	0	0	0	0	0	0	0	0
External alternative NAD(P)H-ubiquinone oxidoreductase B2, mitochondrial	21	3		4	0	4		2	3	3	3	3	3	0	0	0	0	0	0	0	0	0	0	0	0
Invertase/pectin methylesterase inhibitor family protein	20	3		4	0	4		0	0	1	1	0	2	0	0	0	0	0	0	0	0	0	0	0	0
Regulator of chromosome condensation (RCC1) family protein	55	3		4	0	4		0	3	2	3	3	2	0	0	0	0	0	0	0	0	0	0	0	0
Cellulose synthase	48	2		4	0	4		0	2	2	2	2	2	0	0	0	0	0	0	0	0	0	0	0	0
Heat shock 70 kDa protein	21	2		4	0	4		0	2	2	1	2	1	0	0	0	0	0	0	0	0	0	0	0	0
Vacuolar processing enzyme	45	2		4	0	4		0	1	1	1	1	0	0	0	0	0	0	0	0	0	0	0	0	0
DNA topoisomerase	30	1		4	0	4		0	1	1	1	1	1	0	0	0	0	0	0	0	0	0	0	0	0
Histone H2B	119	1		4	0	4		0	1	1	1	1	1	0	0	0	0	0	0	0	0	0	0	0	0
O-acyltransferase WSD1	34	1		4	0	4		0	4	3	4	4	4	0	0	0	0	0	0	0	0	0	0	0	0
Retrotransposable element Tf2	9	1		4	0	4		0	1	1	1	1	1	0	0	0	0	0	0	0	0	0	0	0	0
Senescence-associated protein, putative	11	1		4	0	4		0	0	0	1	0	0	0	0	0	0	0	0	0	0	0	0	0	0
XH/XS domain-containing protein	21	1		4	0	4		0	0	0	0	0	1	0	0	0	0	0	0	0	0	0	0	0	0
Zinc ion binding protein	17	1		4	0	4		0	0	0	1	0	0	0	0	0	0	0	0	0	0	0	0	0	0
AT hook motif-containing protein, putative, expressed	27	0		4	0	4		0	0	0	0	0	0	0	0	0	0	0	0	0	0	0	0	0	0
ATP synthase epsilon chain	11	0		4	0	4		0	0	0	0	0	0	0	0	0	0	0	0	0	0	0	0	0	0
Beta-1,3-N-acetylglucosaminyltransferase family protein	9	0		4	0	4		0	0	0	0	0	0	0	0	0	0	0	0	0	0	0	0	0	0
Crossover junction endonuclease MUS81	13	0		4	0	4		0	0	0	0	0	0	0	0	0	0	0	0	0	0	0	0	0	0
Cytosine-specific methyltransferase	25	0		4	0	4		0	0	0	0	0	0	0	0	0	0	0	0	0	0	0	0	0	0
Gibberellin receptor GID1a	22	0		4	0	4		0	0	0	0	0	0	0	0	0	0	0	0	0	0	0	0	0	0
Guanine nucleotide-binding protein subunit beta-like protein	12	0		4	0	4		0	0	0	0	0	0	0	0	0	0	0	0	0	0	0	0	0	0
LINE-1 reverse transcriptase	12	0		4	0	4		0	0	0	0	0	0	0	0	0	0	0	0	0	0	0	0	0	0
Lupus brain antigen 1-like protein	12	0		4	0	4		0	0	0	0	0	0	0	0	0	0	0	0	0	0	0	0	0	0
PAP fibrillin domain containing protein,expressed	6	0		4	0	4		0	0	0	0	0	0	0	0	0	0	0	0	0	0	0	0	0	0
Poly(A) polymerase	25	0		4	0	4		0	0	0	0	0	0	0	0	0	0	0	0	0	0	0	0	0	0
Protease inhibitor/seed storage/lipid transfer family protein	19	0		4	0	4		0	0	0	0	0	0	0	0	0	0	0	0	0	0	0	0	0	0
Protein curvature thylakoid chloroplastic-like	25	0		4	0	4		0	0	0	0	0	0	0	0	0	0	0	0	0	0	0	0	0	0
Rhodanese-related sulfurtransferase	8	0		4	0	4		0	0	0	0	0	0	0	0	0	0	0	0	0	0	0	0	0	0
Ribonucleoside-diphosphate reductase	43	0		4	0	4		0	0	0	0	0	0	0	0	0	0	0	0	0	0	0	0	0	0
Serine/threonine-protein kinase ATM	27	0		4	0	4		0	0	0	0	0	0	0	0	0	0	0	0	0	0	0	0	0	0
Ubiquitin thioesterase	42	0		4	0	4		0	0	0	0	0	0	0	0	0	0	0	0	0	0	0	0	0	0
Xyloglucan 6-xylosyltransferase 1	14	0		4	0	4		0	0	0	0	0	0	0	0	0	0	0	0	0	0	0	0	0	0
zinc finger (C2H2 type) family protein	8	0		4	0	4		0	0	0	0	0	0	0	0	0	0	0	0	0	0	0	0	0	0
HAT transposon superfamily protein	11	0		4	0	4		0	0	0	0	0	0	0	0	0	0	0	0	0	0	0	0	0	0
HAT transposon superfamily, putative	14	0		4	0	4		0	0	0	0	0	0	0	0	0	0	0	0	0	0	0	0	0	0
Ethylene-responsive transcription factor, putative	36	15		3	3	0		0	14	13	14	14	15	0	0	0	0	0	0	0	0	0	0	0	0
Pirin-like protein	18	15		3	3	0		0	15	12	15	15	15	0	0	0	0	0	0	0	0	0	0	0	0
LURP-one-like protein	46	12		3	3	0		0	11	9	10	11	12	0	0	0	0	0	0	0	0	0	0	0	0
Epoxide hydrolase 2	29	11		3	3	0		1	6	5	8	7	7	0	0	0	0	0	0	0	0	0	0	0	0
Calmodulin, putative	16	11		3	3	0		0	9	8	7	9	10	0	0	0	0	0	0	0	0	0	0	0	0	Ca/Cal
Glycosyltransferase family 92 protein	15	10		3	3	0		0	9	7	9	10	10	0	0	0	0	0	0	0	0	0	0	0	0
Pimeloyl-[acyl-carrier protein] methyl ester esterase	23	9		3	3	0		1	9	8	8	9	8	0	4	3	4	4	3	0	3	1	3	3	3
Eukaryotic peptide chain release factor subunit 1-1	16	7		3	3	0		0	6	4	5	7	6	0	3	1	3	3	1	0	0	0	0	0	0
Metalloendoproteinase 1	7	6		3	3	0		0	6	6	6	6	6	0	0	0	0	0	0	0	0	0	0	0	0
Respiratory burst oxidase homolog	5	6		3	3	0		0	5	5	5	5	5	0	0	0	0	0	0	0	0	0	0	0	0
DUF868 family protein	13	6		3	3	0		0	6	3	6	6	6	0	0	0	0	0	0	0	0	0	0	0	0
Phospholipase a1-chloroplastic-like	8	5		3	3	0		0	5	3	5	5	5	0	3	3	2	3	3	0	0	0	0	0	0
Fimbria adhesin EcpD	5	5		3	3	0		0	5	5	5	5	5	0	3	1	2	4	1	0	0	0	0	0	0
Agmatine coumaroyltransferase-1	5	5		3	3	0		0	4	5	4	4	5	0	1	0	1	1	0	0	0	0	0	0	0			PP-P
Threonine--tRNA ligase	25	4		3	3	0		0	4	4	4	4	4	0	3	3	3	3	3	0	0	0	0	0	0
Myb factor	14	4		3	3	0		0	4	4	4	4	4	0	3	2	3	2	2	0	0	0	0	0	0
Aspartate--tRNA ligase	20	4		3	3	0		0	4	4	4	4	4	0	2	2	2	2	2	0	1	0	1	0	1
Non-symbiotic hemoglobin	4	4		3	3	0		0	4	3	3	4	3	0	1	1	2	1	1	0	1	1	1	1	1
ATP synthase subunit alpha	12	4		3	3	0		0	3	4	3	3	3	0	1	1	1	1	1	0	0	0	0	0	0
Cysteine-rich receptor-like kinase	8	4		3	3	0		0	3	2	3	3	3	0	0	1	0	0	1	0	0	1	0	0	0
Valine--tRNA ligase	26	4		3	3	0		0	4	4	4	4	4	0	0	0	0	0	0	0	0	0	0	0	0
Trihelix transcription factor GT-3b	5	4		3	3	0		0	4	4	4	4	4	0	0	0	0	0	0	0	0	0	0	0	0
Fusarium resistance orphan protein	3	3		3	3	0		0	3	3	3	3	3	0	3	3	3	3	3	0	3	1	3	3	2
DnaJ / Sec63 Brl domains-containing protein	3	3		3	3	0		0	3	3	3	3	3	0	3	3	3	3	3	0	2	0	0	3	2
R3H domain protein	4	3		3	3	0		0	3	3	3	3	3	0	2	1	2	2	1	0	0	0	0	0	0
3-hydroxybenzoate 6-hydroxylase 1	12	3		3	3	0		0	3	3	3	3	3	0	2	1	2	2	1	0	0	0	0	0	0
Eukaryotic translation initiation factor 3 subunit G	7	3		3	3	0		0	3	3	3	3	3	0	2	0	2	3	0	0	0	0	0	0	0
Maf-like protein, expressed	6	3		3	3	0		0	3	3	3	3	3	0	1	1	1	1	1	0	0	0	0	0	0
Gamma-gliadin	12	3		3	3	0		0	1	1	1	2	0	0	0	1	0	0	1	0	0	1	0	0	0
Structural constituent of ribosome protein	3	3		3	3	0		0	3	3	3	3	3	0	0	0	0	0	0	0	0	0	0	0	0
Multiprotein-bridging factor, putative	10	3		3	3	0		0	3	3	3	3	3	0	0	0	0	0	0	0	0	0	0	0	0
NF-X1-type zinc finger protein NFXL1	6	3		3	3	0		0	3	3	3	3	3	0	0	0	0	0	0	0	0	0	0	0	0
Eukaryotic translation initiation factor 2 subunit beta	3	3		3	3	0		0	3	2	3	3	3	0	0	0	0	0	0	0	0	0	0	0	0
PRAS-rich protein	4	3		3	3	0		0	3	3	3	3	3	0	0	0	0	0	0	0	0	0	0	0	0
Serrate RNA effector molecule	9	3		3	3	0		0	3	1	3	3	3	0	0	0	0	0	0	0	0	0	0	0	0
Heavy metal transport/detoxification protein	24	16		3	3	0		0	14	10	12	14	16	0	0	0	0	0	0	0	0	0	0	0	0
Ribose-5-phosphate isomerase A	26	8		3	3	0		0	8	7	8	8	8	0	2	2	2	2	2	0	1	1	1	1	1
Heavy metal transport/detoxification superfamily protein, putative	14	5		3	3	0		0	4	3	4	4	5	0	0	0	0	0	0	0	0	0	0	0	0
Beta purothionin	5	4		3	3	0		0	1	1	1	3	1	0	0	0	0	0	0	0	0	0	0	0	0
Chitinase family protein	4	3		3	3	0		0	3	3	3	3	3	0	1	0	1	1	0	0	0	0	0	0	0		PR-3, 4, 8 or 11
Calcium-binding site, putative	6	3		3	3	0		0	3	3	3	3	3	0	3	3	3	3	3	0	0	0	1	0	0	Ca/Cal
Transposon protein, putative, Mutator sub-class, expressed	13	4		3	2	1		0	3	2	3	3	4	0	0	0	0	0	0	0	0	0	0	0	0
Trypsin inhibitor	15	10		3	2	1		2	7	9	7	6	7	1	1	1	0	1	1	2	0	0	0	0	0
ABC subfamily C transporter	17	9		3	2	1		4	8	7	8	9	9	0	0	0	0	0	0	1	0	0	0	0	0				detox
Alpha/beta-Hydrolases superfamily protein, putative	69	20		3	2	1		1	17	14	13	18	18	0	0	0	0	0	0	0	0	0	0	0	0
Cytochrome P450, putative	59	14		3	2	1		1	12	11	12	14	12	0	5	4	4	5	4	0	0	2	1	0	0
Auxin-responsive protein	75	13		3	2	1		0	8	6	5	10	11	0	0	0	0	0	0	0	0	0	0	0	0
Mitogen-activated protein kinase	59	11		3	2	1		0	11	8	10	11	10	0	1	0	1	1	0	0	0	0	0	0	0
Thioesterase family protein	39	10		3	2	1		1	10	9	10	9	10	0	0	0	0	0	0	0	0	0	0	0	0
Cation/H(+) antiporter	36	9		3	2	1		0	4	4	5	5	7	0	0	0	0	0	0	0	0	0	0	0	0
Calmodulin-binding protein	19	9		3	2	1		0	9	9	8	9	9	0	0	0	0	0	0	0	0	0	0	0	0	Ca/Cal
Homeodomain-like superfamily protein	25	6		3	2	1		0	4	4	3	4	6	0	3	2	3	3	2	0	0	0	0	0	0
Pentatricopeptide repeat (PPR) superfamily protein	54	6		3	2	1		0	5	4	5	6	5	0	1	0	1	1	0	0	0	0	0	0	0
Peptide methionine sulfoxide reductase MsrB	18	6		3	2	1		0	6	5	6	6	6	0	0	0	0	0	0	0	0	0	0	0	0
Beta-fructofuranosidase, insoluble protein	29	5		3	2	1		0	4	1	3	3	3	0	0	0	0	0	0	0	0	0	0	0	0
Transcriptional factor B3 family protein	21	5		3	2	1		0	4	3	3	5	3	0	0	0	0	0	0	0	0	0	0	0	0
Methylenetetrahydrofolate--tRNA-(uracil-5-)-methyltransferase TrmFO	11	4		3	2	1		0	4	3	3	4	4	0	1	1	1	1	1	0	0	0	0	0	0
Mannose-binding lectin superfamily protein	10	4		3	2	1		1	4	3	4	4	4	0	0	0	0	0	0	0	0	0	0	0	0
2,3-bisphosphoglycerate-dependent phosphoglycerate mutase	33	4		3	2	1		1	4	4	4	4	4	0	0	0	0	0	0	0	0	0	0	0	0
Fatty acyl-CoA reductase	39	4		3	2	1		0	4	1	3	4	4	0	0	0	0	0	0	0	0	0	0	0	0
myosin XI D	9	4		3	2	1		0	4	4	4	4	4	0	0	0	0	0	0	0	0	0	0	0	0
Leucine-rich receptor-like protein kinase family protein	16	3		3	2	1		0	3	3	3	3	2	0	1	1	1	1	1	0	0	0	0	0	0
Cotton fiber protein	22	3		3	2	1		0	2	2	2	3	2	0	0	0	0	0	0	0	0	0	0	0	0
Acyl-protein thioesterase 1	9	3		3	2	1		0	3	3	3	3	3	0	0	0	0	0	0	0	0	0	0	0	0
Glutamyl-tRNA (Gln) amidotransferase subunit A	15	3		3	2	1		0	3	2	3	3	3	0	0	0	0	0	0	0	0	0	0	0	0
RNA polymerase II transcription mediator	17	3		3	2	1		0	2	2	2	2	3	0	0	0	0	0	0	0	0	0	0	0	0
F-box protein-like protein	8	2		3	2	1		0	2	2	2	2	2	0	2	2	2	2	2	0	0	0	0	0	0
PAS domain-containing protein tyrosine kinase family protein	8	2		3	2	1		0	1	2	1	1	1	0	1	1	1	1	1	0	0	0	1	0	0
Nuclear transcription factor Y subunit C-2	9	2		3	2	1		0	0	0	0	2	0	0	0	0	0	0	0	0	0	0	0	0	0
Ulp1 protease family protein	4	2		3	2	1		0	0	1	0	0	1	0	0	0	0	0	0	0	0	0	0	0	0
transmembrane protein, putative (DUF247)	37	12		3	2	1		0	12	10	10	12	10	0	2	2	2	2	2	0	0	0	0	0	0
D-3-phosphoglycerate dehydrogenase	16	5		3	2	1		0	3	2	3	4	4	0	0	1	0	0	1	0	0	1	0	0	0
Protein ZINC INDUCED FACILITATOR-LIKE 1	23	4		3	2	1		0	4	2	4	4	3	0	0	0	0	0	0	0	0	0	0	0	0
phosphatidic acid phosphohydrolase 2	4	2		3	2	1		0	2	2	2	2	2	0	1	1	1	1	1	0	0	0	0	0	0
Pathogenesis-related protein PR-4	12	10		3	1	2		3	10	9	9	10	10	1	2	2	1	1	2	1	0	0	0	0	0		PR-4
WEB family protein, chloroplastic	18	7		3	1	2		0	4	2	3	4	7	0	0	0	0	0	0	0	0	0	0	0	0
3-phosphoshikimate 1-carboxyvinyltransferase	22	4		3	1	2		0	4	1	2	4	4	0	0	0	0	0	0	0	0	0	0	0	0
FAR1-related sequence 5	9	2		3	1	2		0	1	0	0	1	1	0	0	0	0	0	0	0	0	0	0	0	0
S-locus lectin protein kinase family protein	19	2		3	1	2		0	1	1	1	2	1	0	0	0	0	0	0	0	0	0	0	0	0
Histidinol-phosphate aminotransferase	7	1		3	1	2		0	0	1	0	0	0	0	0	0	0	0	0	0	0	0	0	0	0
Ta11-like non-LTR retrotransposon	27	2		3	1	2		0	2	1	1	2	2	0	0	0	0	0	0	0	0	0	0	0	0
Transposon protein, putative, Pong sub-class	19	2		3	1	2		0	2	2	2	2	2	0	0	0	0	0	0	0	0	0	0	0	0
Sugar transporter, putative	77	27		3	1	2		2	23	24	23	25	25	0	0	1	0	1	1	0	0	0	0	0	0
Late embryogenesis abundant (LEA) hydroxyproline-rich glycoprotein family	76	16		3	1	2		0	16	13	13	16	14	0	1	0	2	1	0	0	0	0	0	0	0
Potassium transporter	85	16		3	1	2		4	15	15	15	16	15	0	0	0	1	0	0	0	0	0	0	0	0
Receptor protein kinase-like	17	13		3	1	2		5	12	12	12	12	12	0	0	0	0	0	0	0	0	0	0	0	0
Auxin response factor	92	9		3	1	2		0	6	3	8	6	6	0	1	1	1	1	1	0	0	0	0	0	0
Phospholipid-transporting ATPase	43	9		3	1	2		0	9	8	9	9	9	0	0	0	0	0	0	0	0	0	0	0	0
FAD-binding Berberine family protein, putative	20	7		3	1	2		0	4	5	4	5	6	0	1	0	1	0	0	0	0	0	0	0	0
Gamma-aminobutyric acid receptor subunit gamma-2	13	6		3	1	2		1	6	5	5	6	5	0	0	1	1	0	1	0	0	0	0	0	0
Galactose oxidase/kelch repeat superfamily protein	43	6		3	1	2		0	6	6	5	6	6	0	0	0	0	0	0	0	0	0	0	0	0
Elongation factor	21	6		3	1	2		0	5	1	4	6	4	0	0	0	0	0	0	0	0	0	0	0	0
S-acyltransferase	99	6		3	1	2		2	3	2	4	4	4	0	0	0	0	0	0	0	0	0	0	0	0
Argonaute family protein	18	5		3	1	2		0	4	1	2	5	5	0	0	0	0	0	0	0	0	0	0	0	0
Fatty acid oxidation complex subunit alpha	51	5		3	1	2		0	5	4	4	4	4	0	0	0	0	0	0	0	0	0	0	0	0
'putative beta-1,3-glucanase	11	4		3	1	2		0	1	1	3	1	3	0	0	0	0	0	0	0	0	0	0	0	0		PR-2
Fiber protein Fb34	19	4		3	1	2		0	3	4	3	3	3	0	0	0	0	0	0	0	0	0	0	0	0
Hydroxyproline-rich glycoprotein family protein	21	4		3	1	2		0	4	2	4	4	4	0	0	0	0	0	0	0	0	0	0	0	0
DWNN domain, a CCHC-type zinc finger	16	3		3	1	2		0	3	2	2	2	2	0	1	1	1	1	1	0	1	1	1	1	1
Amine oxidase family protein	9	3		3	1	2		0	3	2	3	3	3	0	0	0	0	0	0	0	0	0	0	0	0
DUF506 family protein	16	3		3	1	2		0	3	3	3	3	3	0	0	0	0	0	0	0	0	0	0	0	0
Peptide chain release factor 1	36	3		3	1	2		0	3	3	3	3	2	0	0	0	0	0	0	0	0	0	0	0	0
ATP/DNA-binding protein	10	2		3	1	2		0	0	0	1	0	2	0	0	0	0	0	0	0	0	0	0	0	0
Glucose-6-phosphate isomerase	21	2		3	1	2		0	1	1	1	1	2	0	0	0	0	0	0	0	0	0	0	0	0
Kunitz trypsin inhibitor	9	2		3	1	2		0	0	0	1	1	0	0	0	0	0	0	0	0	0	0	0	0	0
Mitochondrial transcription termination factor family protein	51	2		3	1	2		0	0	0	2	1	0	0	0	0	0	0	0	0	0	0	0	0	0
PHD finger transcription factor	7	2		3	1	2		0	2	0	1	2	2	0	0	0	0	0	0	0	0	0	0	0	0
Phosphoglycerate kinase	29	2		3	1	2		0	1	1	1	1	2	0	0	0	0	0	0	0	0	0	0	0	0
RNA-dependent RNA polymerase	30	2		3	1	2		1	2	2	2	2	2	0	0	0	0	0	0	0	0	0	0	0	0
Serine--tRNA ligase	20	2		3	1	2		0	1	1	1	2	1	0	0	0	0	0	0	0	0	0	0	0	0
Transcription factor, putative	40	2		3	1	2		0	1	1	1	1	0	0	0	0	0	0	0	0	0	0	0	0	0
Translation elongation factor EF1A/initiation factor IF2gamma family protein	6	2		3	1	2		0	2	2	2	2	2	0	0	0	0	0	0	0	0	0	0	0	0
zinc knuckle (CCHC-type) family protein	11	2		3	1	2		0	1	1	2	1	1	0	0	0	0	0	0	0	0	0	0	0	0
ATP-dependent helicase/deoxyribonuclease subunit B	15	1		3	1	2		0	1	1	1	1	1	0	1	0	1	1	0	0	0	0	0	0	0
Disease resistance protein (TIR-NBS class)	11	1		3	1	2		0	1	1	1	1	1	0	0	0	0	0	0	0	0	0	0	0	0
Basic blue copper family protein	4	1		3	1	2		0	1	1	1	1	1	0	0	0	0	0	0	0	0	0	0	0	0
Glyceraldehyde-3-phosphate dehydrogenase	39	1		3	1	2		0	1	1	1	1	1	0	0	0	0	0	0	0	0	0	0	0	0
kinesin like protein for actin based chloroplast movement 2	7	1		3	1	2		0	1	1	1	1	1	0	0	0	0	0	0	0	0	0	0	0	0
piezo-type mechanosensitive ion channel component	9	1		3	1	2		0	1	1	1	1	1	0	0	0	0	0	0	0	0	0	0	0	0
Protoheme IX farnesyltransferase	11	1		3	1	2		0	1	1	1	1	1	0	0	0	0	0	0	0	0	0	0	0	0
Receptor-like kinase protein	3	1		3	1	2		0	1	1	1	1	1	0	0	0	0	0	0	0	0	0	0	0	0
Ribonuclease 3	10	1		3	1	2		0	1	0	1	1	1	0	0	0	0	0	0	0	0	0	0	0	0
Tyrosine--tRNA ligase	22	1		3	1	2		0	1	0	1	1	1	0	0	0	0	0	0	0	0	0	0	0	0
Xyloglucan alpha-1,6-xylosyltransferase	6	1		3	1	2		0	0	0	0	1	0	0	0	0	0	0	0	0	0	0	0	0	0
Endonuclease/exonuclease/phosphatase family protein	33	2		3	0	3		1	2	2	2	2	2	0	0	0	0	0	0	1	0	0	0	0	0
AT hook motif DNA-binding family protein	46	11		3	0	3		0	9	9	10	9	9	0	0	0	0	0	0	0	0	0	0	0	0
Chorismate synthase	19	7		3	0	3		4	7	7	7	7	7	0	0	0	0	0	0	0	0	0	0	0	0			PP-P
O-fucosyltransferase family protein	105	7		3	0	3		0	5	3	5	5	7	0	0	0	0	0	0	0	0	0	0	0	0
Homeobox-leucine zipper family protein	26	6		3	0	3		0	1	3	2	1	1	0	0	0	0	0	0	0	0	0	0	0	0
Transcription factor	121	6		3	0	3		0	4	2	4	5	4	0	0	0	0	0	0	0	0	0	0	0	0
Glycine-rich protein	39	5		3	0	3		0	4	4	3	3	3	0	0	0	0	0	0	0	0	0	0	0	0
Eukaryotic translation initiation factor 3 subunit A	37	5		3	0	3		0	5	5	5	5	5	0	0	0	0	0	0	0	0	0	0	0	0
Basic-leucine zipper (bZIP) transcription factor family protein	30	4		3	0	3		0	4	3	3	4	4	0	0	0	0	0	0	0	0	0	0	0	0
Cysteine proteinase	34	4		3	0	3		1	3	4	3	3	3	0	0	0	0	0	0	0	0	0	0	0	0
disease resistance family protein / LRR family protein	26	4		3	0	3		0	3	1	1	2	3	0	0	0	0	0	0	0	0	0	0	0	0
Expansin protein	60	4		3	0	3		0	1	0	1	2	2	0	0	0	0	0	0	0	0	0	0	0	0
Pectin acetylesterase	36	4		3	0	3		2	3	3	4	3	4	0	0	0	0	0	0	0	0	0	0	0	0
RADIALIS-like transcription factor	17	4		3	0	3		0	2	1	4	1	2	0	0	0	0	0	0	0	0	0	0	0	0
Xyloglucan endotransglucosylase/hydrolase	92	4		3	0	3		0	3	2	2	4	3	0	0	0	0	0	0	0	0	0	0	0	0
ATP-dependent 6-phosphofructokinase	49	3		3	0	3		1	3	3	3	3	3	0	0	0	0	0	0	0	0	0	0	0	0
Bax inhibitor-1 family protein	28	3		3	0	3		0	2	1	2	2	2	0	0	0	0	0	0	0	0	0	0	0	0
Copper transport protein family	10	3		3	0	3		1	2	2	2	2	2	0	0	0	0	0	0	0	0	0	0	0	0
Heat-shock protein, putative	38	3		3	0	3		0	1	1	2	2	1	0	0	0	0	0	0	0	0	0	0	0	0
sequence-specific DNA binding transcription factor ATNDX	13	3		3	0	3		0	3	3	3	3	3	0	0	0	0	0	0	0	0	0	0	0	0
Tetraspanin family protein	26	3		3	0	3		0	3	3	3	3	3	0	0	0	0	0	0	0	0	0	0	0	0
transmembrane protein, putative (DUF 3339)	25	3		3	0	3		0	1	1	3	1	0	0	0	0	0	0	0	0	0	0	0	0	0
Endo-1,3;1,4-beta-D-glucanase	17	2		3	0	3		0	1	1	1	2	1	0	0	0	0	0	0	0	0	0	0	0	0		PR-2
Basic helix-loop-helix (BHLH) Transcription Factor	8	2		3	0	3		0	0	0	1	0	1	0	0	0	0	0	0	0	0	0	0	0	0
BURP domain protein RD22	20	2		3	0	3		0	2	1	1	1	1	0	0	0	0	0	0	0	0	0	0	0	0
Histone-lysine N-methyltransferase, H3 lysine-9 specific	23	2		3	0	3		0	0	1	0	1	0	0	0	0	0	0	0	0	0	0	0	0	0
Methionine S-methyltransferase	23	2		3	0	3		0	1	2	1	1	1	0	0	0	0	0	0	0	0	0	0	0	0
Transducin/WD40 repeat-like superfamily protein	73	2		3	0	3		0	2	1	0	2	1	0	0	0	0	0	0	0	0	0	0	0	0
Two-component response regulator	70	2		3	0	3		0	1	0	0	1	2	0	0	0	0	0	0	0	0	0	0	0	0
50S ribosomal protein L14	25	1		3	0	3		0	1	0	0	1	0	0	0	0	0	0	0	0	0	0	0	0	0
Charged multivesicular body protein 5	9	1		3	0	3		0	0	0	0	1	0	0	0	0	0	0	0	0	0	0	0	0	0
DHHC-type zinc finger family protein	10	1		3	0	3		0	1	0	1	1	1	0	0	0	0	0	0	0	0	0	0	0	0
DNA binding protein-like	8	1		3	0	3		0	1	1	1	1	1	0	0	0	0	0	0	0	0	0	0	0	0
DUF538 family protein, putative (Protein of unknown function, DUF538)	27	1		3	0	3		0	1	1	1	1	1	0	0	0	0	0	0	0	0	0	0	0	0
Haloacid dehalogenase-like hydrolase	13	1		3	0	3		0	1	1	1	1	1	0	0	0	0	0	0	0	0	0	0	0	0
Inorganic pyrophosphatase family protein	6	1		3	0	3		0	1	1	1	1	1	0	0	0	0	0	0	0	0	0	0	0	0
Kinesin-like protein	169	1		3	0	3		0	0	0	0	0	1	0	0	0	0	0	0	0	0	0	0	0	0
LETM1 and EF-hand domain-containing protein 1, mitochondrial	17	1		3	0	3		0	0	1	0	0	0	0	0	0	0	0	0	0	0	0	0	0	0
Maturase K	33	1		3	0	3		0	0	0	0	1	0	0	0	0	0	0	0	0	0	0	0	0	0
meiosis chromosome segregation family protein	15	1		3	0	3		0	1	1	1	1	1	0	0	0	0	0	0	0	0	0	0	0	0
Pyrimidine-specific ribonucleoside hydrolase	18	1		3	0	3		0	0	0	0	1	0	0	0	0	0	0	0	0	0	0	0	0	0
Ribonuclease	23	1		3	0	3		0	0	1	0	0	0	0	0	0	0	0	0	0	0	0	0	0	0
Serine/Threonine-kinase ATM-like protein	8	1		3	0	3		0	1	1	1	1	1	0	0	0	0	0	0	0	0	0	0	0	0
Ubiquitin carboxyl-terminal hydrolase	56	1		3	0	3		0	1	1	1	1	1	0	0	0	0	0	0	0	0	0	0	0	0
Ubiquitin carboxyl-terminal hydrolase-like protein	28	1		3	0	3		0	0	0	0	1	0	0	0	0	0	0	0	0	0	0	0	0	0
1-phosphatidylinositol-3-phosphate 5-kinase FAB1A	11	0		3	0	3		0	0	0	0	0	0	0	0	0	0	0	0	0	0	0	0	0	0
Isoflavone reductase-like protein	19	0		3	0	3		0	0	0	0	0	0	0	0	0	0	0	0	0	0	0	0	0	0			PP-P
Agenet domain-containing protein	16	0		3	0	3		0	0	0	0	0	0	0	0	0	0	0	0	0	0	0	0	0	0
Alpha-glucosidase	18	0		3	0	3		0	0	0	0	0	0	0	0	0	0	0	0	0	0	0	0	0	0
Annexin	28	0		3	0	3		0	0	0	0	0	0	0	0	0	0	0	0	0	0	0	0	0	0
Armadillo repeat-containing protein 8	10	0		3	0	3		0	0	0	0	0	0	0	0	0	0	0	0	0	0	0	0	0	0
ATP-dependent zinc metalloprotease FTSH protein	34	0		3	0	3		0	0	0	0	0	0	0	0	0	0	0	0	0	0	0	0	0	0
Chromosomal replication initiator protein DnaA	12	0		3	0	3		0	0	0	0	0	0	0	0	0	0	0	0	0	0	0	0	0	0
Cyclin	42	0		3	0	3		0	0	0	0	0	0	0	0	0	0	0	0	0	0	0	0	0	0
Dihydrolipoamide acetyltransferase component of pyruvate dehydrogenase complex	31	0		3	0	3		0	0	0	0	0	0	0	0	0	0	0	0	0	0	0	0	0	0
DNA (Cytosine-5-)-methyltransferase	30	0		3	0	3		0	0	0	0	0	0	0	0	0	0	0	0	0	0	0	0	0	0
DNAse I-like superfamily protein	18	0		3	0	3		0	0	0	0	0	0	0	0	0	0	0	0	0	0	0	0	0	0
E3 ubiquitin-protein ligase KEG	12	0		3	0	3		0	0	0	0	0	0	0	0	0	0	0	0	0	0	0	0	0	0
E3 ubiquitin-protein ligase ORTHRUS 2	6	0		3	0	3		0	0	0	0	0	0	0	0	0	0	0	0	0	0	0	0	0	0
Evolutionarily conserved C-terminal region 2	37	0		3	0	3		0	0	0	0	0	0	0	0	0	0	0	0	0	0	0	0	0	0
F-box/RNI-like superfamily protein	41	0		3	0	3		0	0	0	0	0	0	0	0	0	0	0	0	0	0	0	0	0	0
GATA type zinc finger transcription factor family protein	4	0		3	0	3		0	0	0	0	0	0	0	0	0	0	0	0	0	0	0	0	0	0
Keratin, type I cytoskeletal 19	5	0		3	0	3		0	0	0	0	0	0	0	0	0	0	0	0	0	0	0	0	0	0
kinase with adenine nucleotide alpha hydrolases-like domain-containing protein	14	0		3	0	3		0	0	0	0	0	0	0	0	0	0	0	0	0	0	0	0	0	0
LisH and RanBPM domains containing protein	13	0		3	0	3		0	0	0	0	0	0	0	0	0	0	0	0	0	0	0	0	0	0
Major facilitator superfamily domain-containing protein	13	0		3	0	3		0	0	0	0	0	0	0	0	0	0	0	0	0	0	0	0	0	0
MICOS complex subunit Mic25	5	0		3	0	3		0	0	0	0	0	0	0	0	0	0	0	0	0	0	0	0	0	0
Myosin	34	0		3	0	3		0	0	0	0	0	0	0	0	0	0	0	0	0	0	0	0	0	0
myosin-binding protein (Protein of unknown function, DUF593)	40	0		3	0	3		0	0	0	0	0	0	0	0	0	0	0	0	0	0	0	0	0	0
O-methyltransferase family protein, expressed	6	0		3	0	3		0	0	0	0	0	0	0	0	0	0	0	0	0	0	0	0	0	0
Phospholipase A1	27	0		3	0	3		0	0	0	0	0	0	0	0	0	0	0	0	0	0	0	0	0	0
Phototropic-responsive NPH3 family protein	20	0		3	0	3		0	0	0	0	0	0	0	0	0	0	0	0	0	0	0	0	0	0
Plant regulator RWP-RK family protein	22	0		3	0	3		0	0	0	0	0	0	0	0	0	0	0	0	0	0	0	0	0	0
Poly (A) RNA polymerase cid14	11	0		3	0	3		0	0	0	0	0	0	0	0	0	0	0	0	0	0	0	0	0	0
Pre-rRNA-processing protein TSR2	8	0		3	0	3		0	0	0	0	0	0	0	0	0	0	0	0	0	0	0	0	0	0
Proteasome subunit beta type	41	0		3	0	3		0	0	0	0	0	0	0	0	0	0	0	0	0	0	0	0	0	0
Protein SAWADEE HOMEODOMAIN-like protein 2	9	0		3	0	3		0	0	0	0	0	0	0	0	0	0	0	0	0	0	0	0	0	0
Protein SULFUR DEFICIENCY-INDUCED 2	5	0		3	0	3		0	0	0	0	0	0	0	0	0	0	0	0	0	0	0	0	0	0
Protein transport sec20	6	0		3	0	3		0	0	0	0	0	0	0	0	0	0	0	0	0	0	0	0	0	0
Protochlorophyllide reductase	6	0		3	0	3		0	0	0	0	0	0	0	0	0	0	0	0	0	0	0	0	0	0
Ribonuclease H-like superfamily protein	22	0		3	0	3		0	0	0	0	0	0	0	0	0	0	0	0	0	0	0	0	0	0
SKP1-like 7	11	0		3	0	3		0	0	0	0	0	0	0	0	0	0	0	0	0	0	0	0	0	0
SPOC domain / Transcription elongation factor S-II protein	7	0		3	0	3		0	0	0	0	0	0	0	0	0	0	0	0	0	0	0	0	0	0
Succinyl-diaminopimelate desuccinylase	9	0		3	0	3		0	0	0	0	0	0	0	0	0	0	0	0	0	0	0	0	0	0
tRNA (Adenine(58)-N(1))-methyltransferase non-catalytic subunit trm6	9	0		3	0	3		0	0	0	0	0	0	0	0	0	0	0	0	0	0	0	0	0	0
Tubulin beta chain	36	0		3	0	3		0	0	0	0	0	0	0	0	0	0	0	0	0	0	0	0	0	0
Retrovirus-related Pol polyprotein from transposon 297 family	9	1		3	0	3		0	1	1	1	1	1	0	0	0	0	0	0	0	0	0	0	0	0
CACTA en-spm transposon protein	6	0		3	0	3		0	0	0	0	0	0	0	0	0	0	0	0	0	0	0	0	0	0
Phosphatase 2C family protein	53	12		3	0	3		0	8	6	8	10	12	0	0	0	0	0	0	0	0	0	0	0	0
VQ motif family protein	27	23		2	2	0		0	22	20	23	23	21	0	2	1	1	2	1	0	0	0	0	0	0
Alcohol dehydrogenase, putative	50	18		2	2	0		1	16	14	15	17	18	0	2	0	2	2	0	0	0	0	0	0	0
Heavy metal-associated protein	19	11		2	2	0		0	11	7	9	10	11	0	0	0	0	0	0	0	0	0	0	0	0
Cell wall invertase	17	10		2	2	0		0	8	7	9	8	10	0	1	2	1	1	2	0	0	0	0	0	0
VQ motif-containing protein	14	10		2	2	0		0	9	7	7	9	9	0	1	1	2	1	1	0	0	0	0	0	0
Acetyltransferase, GNAT family protein, expressed	11	9		2	2	0		0	8	8	9	9	8	0	2	2	3	2	2	0	0	0	0	0	0
LOB domain-containing protein, putative	19	9		2	2	0		0	7	6	7	7	9	0	0	1	0	0	1	0	0	0	0	0	0
2-oxoglutarate (2OG) and Fe(II)-dependent oxygenase superfamily protein, putative	30	7		2	2	0		0	7	4	5	7	7	0	2	1	2	2	1	0	0	0	0	0	0
plant/protein	14	7		2	2	0		0	2	2	3	6	3	0	0	0	0	0	0	0	0	0	0	0	0
ATP-binding cassette transporter subfamily A member	13	6		2	2	0		0	6	5	5	6	6	0	0	0	0	0	0	0	0	0	0	0	0
Progesterone 5-beta-reductase	9	6		2	2	0		0	5	5	6	5	5	0	0	0	0	0	0	0	0	0	0	0	0
Abscisic stress ripening	9	6		2	2	0		0	6	4	5	6	6	0	0	0	0	0	0	0	0	0	0	0	0
Multidrug resistance protein ABC transporter family	15	6		2	2	0		0	6	5	6	6	6	0	0	0	0	0	0	0	0	0	0	0	0				detox
Ribulose bisphosphate carboxylase large chain	29	6		2	2	0		0	2	1	2	3	4	0	0	0	0	0	0	0	0	0	0	0	0
vacuolar protein sorting-associated protein, putative (DUF1162)	12	6		2	2	0		0	4	3	3	3	5	0	0	0	0	0	0	0	0	0	0	0	0
Lipoxygenase homology domain-containing protein 1	7	5		2	2	0		0	5	3	5	5	5	0	1	0	1	1	0	0	0	0	0	0	0
3-isopropylmalate dehydratase small subunit	11	5		2	2	0		0	5	4	4	5	5	0	0	0	0	0	0	0	0	0	0	0	0
Adenine/guanine permease	6	5		2	2	0		0	4	4	5	5	4	0	0	0	0	0	0	0	0	0	0	0	0
Beta-amylase	28	5		2	2	0		0	2	1	2	2	3	0	0	0	1	0	0	0	0	0	1	0	0
Early response to dehydration 15-like protein	10	5		2	2	0		1	5	4	5	5	5	0	0	0	0	0	0	0	0	0	0	0	0
U3 small nucleolar RNA-associated protein 18-like protein	26	5		2	2	0		0	3	3	2	4	2	0	0	0	0	0	0	0	0	0	0	0	0
Auxin efflux carrier family protein	14	4		2	2	0		0	4	4	4	4	4	0	1	1	1	1	1	0	0	0	0	0	0
Glutathione s-transferase, putative	4	4		2	2	0		0	4	4	4	4	4	0	1	1	1	1	1	0	0	0	0	0	0				detox	antioxidant
Shikimate kinase	19	4		2	2	0		0	3	3	3	4	4	0	0	0	0	0	0	0	0	0	0	0	0
Auxin-responsive family protein	15	4		2	2	0		0	4	3	3	4	4	0	0	0	0	0	0	0	0	0	0	0	0
DUF1685 family protein	26	4		2	2	0		0	3	3	3	3	4	0	0	0	0	0	0	0	0	0	0	0	0
Heptahelical transmembrane protein 2	6	4		2	2	0		0	4	4	4	4	4	0	0	0	0	0	0	0	0	0	0	0	0
IQ domain-containing protein	40	4		2	2	0		0	1	2	2	1	2	0	0	0	0	0	0	0	0	0	0	0	0
L-ascorbate oxidase	11	4		2	2	0		0	2	1	3	2	3	0	0	0	0	0	0	0	0	0	0	0	0
Eukaryotic translation initiation factor 6	7	3		2	2	0		0	3	2	3	3	3	0	2	2	2	2	2	0	0	0	0	0	0
Erect panicle 2 protein	6	3		2	2	0		0	3	3	3	3	3	0	2	1	2	2	1	0	0	0	0	0	0
Acetylglutamate kinase-like protein	6	3		2	2	0		0	3	3	3	3	3	0	0	0	0	0	0	0	0	0	0	0	0
28 kDa heat-and acid-stable phosphoprotein, putative	6	3		2	2	0		0	3	2	3	3	3	0	0	0	0	0	0	0	0	0	0	0	0
CCR4-NOT transcription complex family protein	7	3		2	2	0		0	3	3	3	3	3	0	0	0	0	0	0	0	0	0	0	0	0
NADH-quinone oxidoreductase subunit D	10	3		2	2	0		0	3	3	2	2	3	0	0	0	0	0	0	0	0	0	0	0	0
1-(5-phosphoribosyl)-5-[(5-phosphoribosylamino)methylideneamino] imidazole-4-carboxamide isomerase	14	3		2	2	0		0	3	1	2	2	2	0	0	0	0	0	0	0	0	0	0	0	0
1-phosphatidylinositol phosphodiesterase	6	3		2	2	0		0	3	2	3	3	3	0	0	0	0	0	0	0	0	0	0	0	0
Bowman-Birk type trypsin inhibitor	4	3		2	2	0		0	3	1	2	2	2	0	0	0	0	0	0	0	0	0	0	0	0
CRT-binding factor	3	3		2	2	0		0	3	3	3	3	3	0	0	0	0	0	0	0	0	0	0	0	0
Polypyrimidine tract-binding-like protein, putative	3	3		2	2	0		0	3	1	2	3	2	0	0	0	0	0	0	0	0	0	0	0	0
Protein TolB	15	3		2	2	0		0	2	2	2	2	3	0	0	0	0	0	0	0	0	0	0	0	0
RNA-binding KH domain-containing protein	32	3		2	2	0		0	3	2	2	3	2	0	0	0	0	0	0	0	0	0	0	0	0
Serine acetyltransferase 3	3	3		2	2	0		0	3	3	3	3	3	0	0	0	0	0	0	0	0	0	0	0	0
UPF0482 protein YnfB	4	3		2	2	0		0	3	2	2	3	3	0	0	0	1	0	0	0	0	0	0	0	0
30S ribosomal protein S19	15	2		2	2	0		0	2	2	2	2	2	0	2	2	2	2	2	0	0	0	0	0	0
CELLULOSE SYNTHASE INTERACTIVE 3	3	2		2	2	0		0	2	2	2	2	2	0	2	2	2	2	2	0	0	0	0	0	1
Maf-like protein	3	2		2	2	0		0	2	2	2	2	2	0	2	0	2	2	0	0	0	0	0	0	0
CW7	2	2		2	2	0		0	2	2	2	2	2	0	1	1	1	1	1	0	1	1	0	1	1
Avr9/Cf-9 rapidly elicited protein 65	2	2		2	2	0		0	2	2	2	2	2	0	1	1	0	1	1	0	0	0	0	0	0
Cobalt transport protein CbiN	2	2		2	2	0		0	2	2	2	2	2	0	1	1	1	1	1	0	0	0	0	0	0
No-apical-meristem-associated carboxy-terminal domain protein	3	2		2	2	0		0	2	2	2	2	2	0	1	1	1	1	1	0	0	0	0	0	0
Co-chaperone protein HscB homolog	3	2		2	2	0		0	2	1	2	2	2	0	1	0	0	1	0	0	0	0	0	0	0
G-box regulating factor 6	2	2		2	2	0		0	2	2	2	2	2	0	1	0	1	1	0	0	0	0	0	0	0
Acetyl-coenzyme A carboxylase carboxyl transferase subunit alpha	12	2		2	2	0		0	2	1	2	2	2	0	0	0	0	0	0	0	0	0	0	0	0
Alpha-L-arabinofuranosidase 1	16	2		2	2	0		0	2	1	1	1	1	0	0	0	0	1	0	0	0	0	0	0	0
Arf guanine-nucleotide exchange factor gnom	5	2		2	2	0		0	2	1	2	2	2	0	0	0	0	0	0	0	0	0	0	0	0
BTB-domain containing protein	2	2		2	2	0		0	2	0	2	2	2	0	0	0	0	0	0	0	0	0	0	0	0
cytochrome P450, family 81, subfamily D, polypeptide 5	3	2		2	2	0		0	2	1	2	2	2	0	0	0	0	0	0	0	0	0	0	0	0
DNA-directed RNA polymerase III subunit RPC6	5	2		2	2	0		0	2	2	2	2	2	0	0	0	0	0	0	0	0	0	0	0	0
Endoplasmic reticulum metallopeptidase 1	8	2		2	2	0		0	2	2	2	2	2	0	0	0	0	0	0	0	0	0	0	0	0
FLOWERING LOCUS T/ TERMINAL FLOWER 1-like protein	3	2		2	2	0		0	0	0	0	2	0	0	0	0	0	0	0	0	0	0	0	0	0
Gliadin-like avenin	4	2		2	2	0		0	0	0	0	2	1	0	0	0	0	0	0	0	0	0	0	0	0
Glutathione S-transferase, putative, expressed	2	2		2	2	0		0	2	1	2	2	2	0	0	0	0	0	0	0	0	0	0	0	0				detox	antioxidant
Heat stress transcription factor A-9	6	2		2	2	0		0	2	1	2	2	2	0	0	0	0	0	0	0	0	0	0	0	0
Metabotropic glutamate receptor 1	2	2		2	2	0		0	2	2	2	2	2	0	0	0	0	0	0	0	0	0	0	0	0
Protein FRIGIDA	21	2		2	2	0		0	2	1	2	2	2	0	0	0	0	0	0	0	0	0	0	0	0
Seed maturation protein PM41	2	2		2	2	0		0	2	0	0	2	2	0	0	0	0	0	0	0	0	0	0	0	0
transmembrane protein, putative (Protein of unknown function, DUF599)	9	2		2	2	0		0	2	2	2	2	2	0	0	0	0	0	0	0	0	0	0	0	0
Ureide permease-like protein	10	2		2	2	0		0	2	1	2	2	2	0	0	0	0	0	0	0	0	0	0	0	0
ZCF37, putative	3	2		2	2	0		0	2	2	2	2	2	0	0	0	0	0	0	0	0	0	0	0	0
Protein phosphatase 2c, putative	67	14		2	2	0		0	10	7	9	12	13	0	0	0	0	0	0	0	0	0	0	0	0
Esterase/lipase/thioesterase family protein	11	7		2	2	0		1	6	4	4	7	6	0	0	0	0	0	0	0	0	0	0	0	0
Cysteine synthase	34	5		2	2	0		0	5	4	5	5	5	0	0	0	0	0	0	0	0	0	0	0	0
Light-independent protochlorophyllide reductase iron-sulfur ATP-binding protein	4	4		2	2	0		0	4	3	3	4	3	0	1	0	0	1	0	0	0	0	0	0	0
Protein translation factor SUI1-like protein	9	3		2	2	0		0	3	3	3	3	3	0	2	2	2	2	2	0	0	0	0	0	0
ATP-dependent helicase family protein	15	3		2	2	0		0	3	1	2	3	2	0	0	0	0	0	0	0	0	0	0	0	0
3-hydroxybenzoate 6-hydroxylase	2	2		2	2	0		0	2	2	2	2	2	0	2	2	2	2	2	0	0	0	1	0	0
Ral GTPase-activating protein subunit beta	2	2		2	2	0		0	2	2	2	2	2	0	1	1	1	2	1	0	0	0	0	0	0
Cytochrome P450-like	5	2		2	2	0		0	2	2	2	2	2	0	0	0	0	1	0	0	0	0	0	0	0
NBS-LRR disease resistance protein, putative	31	2		2	2	0		0	2	0	1	2	2	0	0	0	0	0	0	0	0	0	0	0	0
Chitinase	53	44		2	1	1		5	43	40	41	43	42	1	4	6	4	4	6	2	0	0	0	0	0		PR-3, 4, 8 or 11
Telomere repeat-binding factor like-protein	24	10		2	1	1		0	5	8	6	6	7	0	0	0	0	0	0	0	0	0	0	0	0
Cobyric acid synthase	8	6		2	1	1		2	6	6	6	6	6	0	0	0	0	0	0	0	0	0	0	0	0
Type I inositol-1,4,5-trisphosphate 5-phosphatase	35	5		2	1	1		0	5	4	5	5	4	0	0	0	0	0	0	0	0	0	0	0	0
Malate synthase G	5	3		2	1	1		0	1	1	2	2	1	0	0	0	0	0	0	0	0	0	0	0	0
F-box family protein-like protein	13	2		2	1	1		0	1	2	1	1	1	0	1	1	1	1	1	0	0	0	0	0	0
Acetyl-coenzyme A carboxylase carboxyl transferase subunit beta	13	2		2	1	1		0	1	0	2	1	1	0	0	0	0	0	0	0	0	0	0	0	0
kinase with tetratricopeptide repeat domain-containing protein	11	2		2	1	1		0	2	0	1	2	2	0	0	0	0	0	0	0	0	0	0	0	0
ROP uanine nucleotide exchange factor 10	7	2		2	1	1		0	1	1	0	0	0	0	0	0	0	0	0	0	0	0	0	0	0
histone acetyltransferase of the CBP family 12	9	1		2	1	1		0	1	1	1	1	1	0	1	0	0	1	0	0	0	0	0	0	0
Ankyrin repeat family protein-like	3	1		2	1	1		0	1	1	1	1	1	0	0	0	0	0	0	0	0	0	0	0	0
Early light-induced protein	10	1		2	1	1		0	0	0	1	0	0	0	0	0	0	0	0	0	0	0	0	0	0
Importin subunit alpha	14	1		2	1	1		0	1	0	0	1	1	0	0	0	0	0	0	0	0	0	0	0	0
Potassium-transporting ATPase KdpC subunit	7	1		2	1	1		0	0	1	0	0	0	0	0	0	0	0	0	0	0	0	0	0	0
TAF RNA polymerase I subunit A	4	1		2	1	1		0	1	1	1	1	1	0	0	0	0	0	0	0	0	0	0	0	0
Ripening-related protein	8	5		2	1	1		3	5	5	5	5	5	0	0	0	0	0	0	1	0	0	0	0	0
Receptor kinase 2	8	2		2	1	1		1	2	1	2	2	2	0	0	1	0	1	1	1	0	0	0	0	0
Thaumatin-like protein	34	20		2	1	1		3	20	19	20	20	18	0	0	2	0	0	2	0	0	0	0	0	0		PR-5
zinc finger (C3HC4-type RING finger) family protein	31	14		2	1	1		1	10	9	10	13	10	0	0	0	0	0	0	0	0	0	0	0	0
CASP-like protein	94	12		2	1	1		0	9	11	10	9	9	0	0	1	0	0	1	0	0	0	0	0	0
O-methyltransferase-like protein	23	11		2	1	1		0	10	8	9	10	9	0	4	4	4	3	4	0	0	0	1	0	0
Glucan endo-1,3-beta-glucosidase, putative	59	11		2	1	1		0	7	7	6	7	9	0	0	0	0	0	0	0	0	0	0	0	0
CoA ligase	20	8		2	1	1		0	7	5	5	7	7	0	2	2	2	2	2	0	1	1	1	1	1
Calcium-dependent lipid-binding (CaLB domain) family protein	46	8		2	1	1		0	4	4	5	4	7	0	0	1	0	0	1	0	0	1	0	0	0	Ca/Cal
Glucan 1,3-beta-glucosidase	12	7		2	1	1		1	6	6	6	7	6	0	0	0	0	0	0	0	0	0	0	0	0
Plant basic secretory family protein	9	7		2	1	1		0	7	7	7	7	7	0	0	0	0	0	0	0	0	0	0	0	0
E3 ubiquitin-protein ligase RGLG2	21	7		2	1	1		0	4	4	5	5	6	0	0	0	0	0	0	0	0	0	0	0	0
RING/U-box superfamily protein, putative	42	6		2	1	1		0	5	4	5	5	6	0	1	1	1	1	1	0	0	0	0	0	0
Chaperone protein dnaJ, putative	64	6		2	1	1		0	6	3	5	6	6	0	0	0	0	0	0	0	0	0	0	0	0
Protein NRT1/ PTR FAMILY 5.5	49	6		2	1	1		0	5	2	3	6	3	0	0	0	0	0	0	0	0	0	0	0	0
Calcineurin-like metallo-phosphoesterase superfamily protein	17	5		2	1	1		1	4	3	3	4	5	0	0	0	0	0	0	0	0	0	0	0	0
Indole-3-glycerol phosphate synthase	13	5		2	1	1		0	5	5	5	5	5	0	0	0	0	0	0	0	0	0	0	0	0
Glutamyl-tRNA reductase	22	5		2	1	1		0	4	3	4	4	4	0	0	0	1	0	0	0	0	0	1	0	0
Nodulin-like / Major Facilitator Superfamily protein	42	5		2	1	1		0	5	4	4	5	5	0	0	0	0	0	0	0	0	0	0	0	0
Pentatricopeptide repeat-containing protein, putative	92	5		2	1	1		0	1	2	2	1	3	0	0	0	0	0	0	0	0	0	0	0	0
Regulator of Vps4 activity in the MVB pathway protein	26	5		2	1	1		0	4	3	3	5	4	0	0	0	0	0	0	0	0	0	0	0	0
Malic enzyme	19	4		2	1	1		2	3	3	4	3	3	0	0	0	0	0	0	0	0	0	0	0	0
Early nodulin-like protein	22	4		2	1	1		0	3	3	3	4	3	0	0	0	0	0	0	0	0	0	0	0	0
F-box/kelch-repeat protein	29	4		2	1	1		0	1	1	2	1	3	0	0	0	0	0	0	0	0	0	0	0	0
Protein UPSTREAM OF FLC	18	4		2	1	1		0	3	3	3	3	3	0	0	0	0	0	0	0	0	0	0	0	0
Bifunctional inhibitor/lipid-transfer protein/seed storage 2S albumin superfamily protein	35	3		2	1	1		0	2	0	2	2	2	0	0	0	0	0	0	0	0	0	0	0	0
Aconitate hydratase	15	3		2	1	1		0	0	0	1	1	2	0	0	0	1	0	0	0	0	0	1	0	0
F-box protein family-like	19	3		2	1	1		0	3	1	3	3	3	0	0	0	0	0	0	0	0	0	0	0	0
Organic cation transporter protein	7	3		2	1	1		0	3	2	3	3	3	0	0	0	0	0	0	0	0	0	0	0	0
PHD finger family protein	24	3		2	1	1		0	3	2	3	3	3	0	0	0	0	0	0	0	0	0	0	0	0
Photosystem II 10 kDa polypeptide family protein	5	3		2	1	1		0	3	2	3	3	3	0	0	0	0	0	0	0	0	0	0	0	0
Poly [ADP-ribose] polymerase	34	3		2	1	1		0	3	3	3	3	3	0	0	0	0	0	0	0	0	0	0	0	0
Transducin/WD-like repeat-protein	24	3		2	1	1		0	3	3	3	3	3	0	0	0	0	0	0	0	0	0	0	0	0
Major Facilitator Superfamily with SPX (SYG1/Pho81/XPR1) domain-containing protein	6	2		2	1	1		0	2	2	2	2	2	0	2	1	1	2	1	0	0	0	0	0	0
DEAD/DEAH box RNA helicase family protein	11	2		2	1	1		0	1	1	1	1	2	0	1	1	1	1	1	0	0	0	0	0	0
Mediator of RNA polymerase II transcription subunit 33A	8	2		2	1	1		0	2	2	2	2	2	0	1	1	1	1	1	0	0	0	0	0	0
Aminotransferase-related family protein	17	2		2	1	1		0	2	1	2	2	2	0	0	0	0	0	0	0	0	0	0	0	0
ATP synthase subunit delta	11	2		2	1	1		0	2	2	2	2	2	0	0	0	0	0	0	0	0	0	0	0	0
Calmodulin-binding protein-like protein	10	2		2	1	1		0	1	2	1	1	1	0	0	0	0	0	0	0	0	0	0	0	0	Ca/Cal
50S ribosomal protein L1	13	2		2	1	1		0	1	1	1	2	1	0	0	0	0	0	0	0	0	0	0	0	0
50S ribosomal protein L2	18	2		2	1	1		0	2	2	2	2	2	0	0	0	0	0	0	0	0	0	0	0	0
60 kDa chaperonin 1	5	2		2	1	1		1	2	2	2	2	2	0	0	0	0	0	0	0	0	0	0	0	0
Arabinogalactan peptide-like protein	10	2		2	1	1		0	2	2	2	2	2	0	0	0	0	0	0	0	0	0	0	0	0
Beta-fructofuranosidase, insoluble isoenzyme 3	12	2		2	1	1		0	2	0	2	2	2	0	0	0	0	0	0	0	0	0	0	0	0
Coiled-coil domain-containing protein 25	5	2		2	1	1		0	1	2	1	0	1	0	0	0	0	0	0	0	0	0	0	0	0
Cyclophilin-like peptidyl-prolyl cis-trans isomerase family protein	3	2		2	1	1		0	1	1	2	1	1	0	0	0	0	0	0	0	0	0	0	0	0
D-alanine--D-alanine ligase	12	2		2	1	1		0	2	2	2	2	2	0	0	0	0	0	0	0	0	0	0	0	0
Dehydration-induced 19-like protein	12	2		2	1	1		0	2	0	2	2	2	0	0	0	0	0	0	0	0	0	0	0	0
DNA polymerase	18	2		2	1	1		0	2	2	2	2	2	0	0	0	0	0	0	0	0	0	0	0	0
mediator of RNA polymerase II transcription subunit	20	2		2	1	1		0	2	1	1	2	2	0	0	0	0	0	0	0	0	0	0	0	0
Methylthioribose-1-phosphate isomerase	12	2		2	1	1		0	1	1	1	2	1	0	0	0	0	0	0	0	0	0	0	0	0
Myosin-1	23	2		2	1	1		0	2	2	2	2	2	0	0	0	0	0	0	0	0	0	0	0	0
NBS-LRR disease resistance protein-like	22	2		2	1	1		0	2	1	2	2	2	0	0	0	1	0	0	0	0	0	0	0	0
P-loop nucleoside triphosphate hydrolases superfamily protein with CH (Calponin Homology) domain-containing protein	19	2		2	1	1		0	2	1	1	2	2	0	0	0	0	0	0	0	0	0	0	0	0
Ribosomal RNA large subunit methyltransferase H	11	2		2	1	1		0	2	1	2	2	2	0	0	0	0	0	0	0	0	0	0	0	0
Ribosomal RNA small subunit methyltransferase H	19	2		2	1	1		0	2	2	2	2	2	0	0	0	0	0	0	0	0	0	0	0	0
Transmembrane protein 184C family	3	2		2	1	1		0	1	0	2	2	1	0	0	0	0	0	0	0	0	0	0	0	0
Tryptophan aminotransferase	12	2		2	1	1		0	1	1	1	2	2	0	0	0	0	0	0	0	0	0	0	0	0
U3 small nucleolar RNA-associated protein 25	10	2		2	1	1		0	2	1	2	2	2	0	0	0	0	0	0	0	0	0	0	0	0
suppressor of npr1-1 constitutive 4	8	1		2	1	1		0	1	1	1	1	1	0	1	1	1	1	1	0	1	1	1	1	1
multimeric translocon complex in the outer envelope membrane 132	4	1		2	1	1		0	1	1	1	1	1	0	1	1	1	1	1	0	0	0	0	0	0
Seven transmembrane MLO family protein	6	1		2	1	1		0	1	1	1	1	1	0	1	1	1	1	1	0	0	0	0	0	0
FERM, RhoGEF and pleckstrin domain-containing protein 1	2	1		2	1	1		0	1	1	1	1	1	0	1	0	1	1	0	0	0	0	0	0	0
magnesium transporter 7	2	1		2	1	1		0	1	1	1	1	1	0	1	0	1	1	0	0	0	0	0	0	0
TPX2 (targeting protein for Xklp2) protein family	20	1		2	1	1		0	1	1	1	1	1	0	1	0	1	1	0	0	0	0	0	0	0
Acetate kinase	9	1		2	1	1		0	0	1	0	0	0	0	0	1	0	0	1	0	0	1	0	0	0
cyclic nucleotide-gated channel 12	5	1		2	1	1		0	1	1	1	1	1	0	0	1	0	0	1	0	0	0	0	0	0
30S ribosomal protein S10	22	1		2	1	1		0	1	1	1	1	1	0	0	0	0	0	0	0	0	0	0	0	0
4-hydroxy-tetrahydrodipicolinate reductase	12	1		2	1	1		0	1	0	0	0	0	0	0	0	0	0	0	0	0	0	0	0	0
50S ribosomal protein L24	13	1		2	1	1		0	1	1	1	1	1	0	0	0	0	0	0	0	0	0	0	0	0
APOLLO	5	1		2	1	1		0	1	0	1	1	1	0	0	0	0	0	0	0	0	0	0	0	0
ATP-dependent RNA helicase dbp7	4	1		2	1	1		0	1	1	1	1	1	0	0	0	0	0	0	0	0	0	0	0	0
BTB/POZ/MATH-domain protein	12	1		2	1	1		0	1	1	1	1	1	0	0	0	0	0	0	0	0	0	0	0	0
D-aminoacyl-tRNA deacylase	15	1		2	1	1		0	1	0	1	1	1	0	0	0	0	0	0	0	0	0	0	0	0
Dehydrogenase/reductase SDR family protein 7-like protein	3	1		2	1	1		0	1	0	1	1	1	0	0	0	0	0	0	0	0	0	0	0	0
DNA polymerase epsilon catalytic subunit	6	1		2	1	1		0	1	1	1	1	1	0	0	0	0	0	0	0	0	0	0	0	0
E3 ubiquitin-protein ligase MARCH6	16	1		2	1	1		0	1	0	1	1	1	0	0	0	0	0	0	0	0	0	0	0	0
F-box/FBD-like domains containing protein	7	1		2	1	1		0	0	1	0	0	0	0	0	0	0	0	0	0	0	0	0	0	0
Flap endonuclease 1	31	1		2	1	1		0	0	1	0	0	0	0	0	0	0	0	0	0	0	0	0	0	0
Fructose-1,6-bisphosphatase class 1	19	1		2	1	1		0	1	1	1	1	1	0	0	0	0	0	0	0	0	0	0	0	0
Glycoprotein hormones alpha chain	2	1		2	1	1		0	0	0	0	1	0	0	0	0	0	0	0	0	0	0	0	0	0
Haloacid dehalogenase-like hydrolase domain-containing protein 3	11	1		2	1	1		0	1	1	1	1	1	0	0	0	0	0	0	0	0	0	0	0	0
Histidine kinase-, DNA gyrase B-, and HSP90-like ATPase family protein	3	1		2	1	1		0	1	0	1	1	0	0	0	0	0	0	0	0	0	0	0	0	0
Imidazolonepropionase	4	1		2	1	1		0	1	0	1	1	1	0	0	0	0	0	0	0	0	0	0	0	0
Integration host factor subunit beta	3	1		2	1	1		0	1	0	1	1	1	0	0	0	0	0	0	0	0	0	0	0	0
Metal tolerance protein	19	1		2	1	1		0	1	1	1	1	1	0	0	0	0	0	0	0	0	0	0	0	0
Myosin light chain kinase, smooth muscle	2	1		2	1	1		0	1	1	1	1	1	0	0	0	0	0	0	0	0	0	0	0	0
Nucleolar RNA binding protein	6	1		2	1	1		0	0	1	0	0	0	0	0	0	0	0	0	0	0	0	0	0	0
Octicosapeptide/Phox/Bem1p (PB1) domain-containing protein / tetratricopeptide repeat (TPR)-containing protein	6	1		2	1	1		0	1	1	1	1	1	0	0	0	0	0	0	0	0	0	0	0	0
P-glycoprotein 11	3	1		2	1	1		0	1	1	1	1	1	0	0	0	0	0	0	0	0	0	0	0	0
Plant invertase/pectin methylesterase inhibitor	11	1		2	1	1		0	0	0	0	1	0	0	0	0	0	0	0	0	0	0	0	0	0
Protein SPIRAL1	4	1		2	1	1		0	0	1	1	1	0	0	0	0	0	0	0	0	0	0	0	0	0
QUASIMODO2 LIKE 1	3	1		2	1	1		0	1	0	1	1	1	0	0	0	0	0	0	0	0	0	0	0	0
Reverse transcriptase	11	1		2	1	1		0	0	1	0	0	0	0	0	0	0	0	0	0	0	0	0	0	0
Ring box family protein	5	1		2	1	1		0	1	0	1	1	1	0	0	0	0	0	0	0	0	0	0	0	0
SAC3/GANP/Nin1/mts3/eIF-3 p25 family	7	1		2	1	1		0	0	0	0	1	0	0	0	0	0	0	0	0	0	0	0	0	0
Serine protease	20	1		2	1	1		0	1	1	1	1	1	0	0	0	0	0	0	0	0	0	0	0	0
Sodium-dependent neutral amino acid transporter B(0)AT1	3	1		2	1	1		0	1	1	1	1	1	0	0	0	0	0	0	0	0	0	0	0	0
Trigger factor	13	1		2	1	1		0	1	0	0	1	0	0	0	0	0	0	0	0	0	0	0	0	0
UvrABC system protein C	15	1		2	1	1		0	1	1	1	1	1	0	0	0	0	0	0	0	0	0	0	0	0
Very-long-chain (3R)-3-hydroxyacyl-CoA dehydratase	22	1		2	1	1		0	0	0	0	1	0	0	0	0	0	0	0	0	0	0	0	0	0
Formin-like protein	59	7		2	0	2		0	6	4	7	6	6	0	0	0	0	0	0	0	0	0	0	0	0
Cyclic nucleotide-gated channel	40	6		2	0	2		1	3	4	4	4	5	0	0	0	0	0	0	0	0	0	0	0	0
Branched-chain-amino-acid aminotransferase	17	5		2	0	2		0	4	3	4	4	5	0	0	0	0	0	0	0	0	0	0	0	0
Pyruvate decarboxylase	13	5		2	0	2		1	3	3	3	4	4	0	0	0	0	0	0	0	0	0	0	0	0
Zinc finger CCCH domain-containing protein 4	32	5		2	0	2		0	3	4	2	4	2	0	0	0	0	0	0	0	0	0	0	0	0
Beta-glucosidase, putative	41	4		2	0	2		0	4	2	4	3	4	0	0	0	0	0	0	0	0	0	0	0	0
Expansin-like protein	21	4		2	0	2		0	1	1	2	1	2	0	0	0	0	0	0	0	0	0	0	0	0
Di-glucose binding protein with Kinesin motor domain-containing protein	13	3		2	0	2		0	2	2	3	2	2	0	1	1	1	1	1	0	0	0	0	0	0
Adenine nucleotide alpha hydrolases-like superfamily protein	26	3		2	0	2		0	0	0	1	0	2	0	0	0	0	0	0	0	0	0	0	0	0
Bifunctional protein HldE	9	3		2	0	2		0	3	3	3	3	3	0	0	0	0	0	0	0	0	0	0	0	0
Cyclopropane-fatty-acyl-phospholipid synthase	24	3		2	0	2		0	2	2	2	2	1	0	0	0	0	0	0	0	0	0	0	0	0
O-acyltransferase	9	3		2	0	2		1	3	3	3	3	3	0	0	0	0	0	0	0	0	0	0	0	0
PfkB-like carbohydrate kinase family protein	20	3		2	0	2		0	3	2	3	3	3	0	0	0	0	0	0	0	0	0	0	0	0
Soluble inorganic pyrophosphatase	11	3		2	0	2		0	2	1	2	3	2	0	0	0	0	0	0	0	0	0	0	0	0
Trehalose-6-phosphate synthase	19	3		2	0	2		0	3	3	3	3	3	0	0	0	0	0	0	0	0	0	0	0	0
UDP-N-acetylglucosamine--N-acetylmuramyl-(pentapeptide) pyrophosphoryl-undecaprenol N-acetylglucosamine transferase	27	3		2	0	2		0	2	2	2	3	1	0	0	0	0	0	0	0	0	0	0	0	0
Zinc finger CCCH domain protein	91	3		2	0	2		0	3	0	1	3	2	0	0	0	0	0	0	0	0	0	0	0	0
30S ribosomal protein S5	23	2		2	0	2		0	1	2	1	1	1	0	0	0	0	0	0	0	0	0	0	0	0
3-ketoacyl-CoA thiolase	16	2		2	0	2		0	1	1	0	2	2	0	0	0	0	0	0	0	0	0	0	0	0
Aspartic proteinase Asp1	18	2		2	0	2		0	2	1	2	2	1	0	0	0	0	0	0	0	0	0	0	0	0
Phenylalanine--tRNA ligase beta subunit	16	2		2	0	2		0	1	1	1	2	1	0	0	0	0	0	0	0	0	0	0	0	0			PP-P
Genome polyprotein	24	2		2	0	2		0	2	1	1	2	2	0	0	0	0	0	0	0	0	0	0	0	0
Glycine dehydrogenase (decarboxylating)	8	2		2	0	2		0	2	1	1	2	2	0	0	0	0	0	0	0	0	0	0	0	0
Kelch repeat-containing protein	36	2		2	0	2		0	2	1	2	2	2	0	0	0	0	0	0	0	0	0	0	0	0
Leucine-rich repeat transmembrane protein kinase	12	2		2	0	2		0	2	2	2	2	2	0	0	0	0	0	0	0	0	0	0	0	0
PQ-loop repeat family protein / transmembrane family protein	9	2		2	0	2		0	0	1	2	1	0	0	0	0	0	0	0	0	0	0	0	0	0
Signal recognition particle 54 kDa protein	15	2		2	0	2		0	0	0	2	0	0	0	0	0	0	0	0	0	0	0	0	0	0
Catalase-peroxidase	6	2		2	0	2		0	2	2	2	2	2	0	0	0	0	0	0	0	0	0	0	0	0					antioxidant
Defensin protein	5	1		2	0	2		0	0	0	0	0	1	0	0	0	0	0	0	0	0	0	0	0	0		PR-12
GPI mannosyltransferase 2	4	1		2	0	2		0	1	1	1	1	1	0	0	0	0	0	0	0	0	0	0	0	0
1-deoxy-D-xylulose 5-phosphate reductoisomerase	14	1		2	0	2		0	0	0	0	1	0	0	0	0	0	0	0	0	0	0	0	0	0
Acid beta-fructofuranosidase	12	1		2	0	2		0	1	0	1	1	1	0	0	0	0	0	0	0	0	0	0	0	0
Amino-terminal region of chorein	6	1		2	0	2		0	1	0	1	1	1	0	0	0	0	0	0	0	0	0	0	0	0
AP2/B3-like transcriptional factor family protein	11	1		2	0	2		0	1	1	1	1	1	0	0	0	0	0	0	0	0	0	0	0	0
Argonaute	32	1		2	0	2		0	0	0	1	0	0	0	0	0	0	0	0	0	0	0	0	0	0
ATP-dependent Clp protease proteolytic subunit	41	1		2	0	2		0	0	0	0	1	1	0	0	0	0	0	0	0	0	0	0	0	0
Flavonoid 3'-hydroxylase	12	1		2	0	2		0	0	0	0	1	0	0	0	0	0	0	0	0	0	0	0	0	0			PP-P
Cyclin dependent kinase inhibitor	24	1		2	0	2		0	1	1	1	1	1	0	0	0	0	0	0	0	0	0	0	0	0
DCD (Development and cell death) domain protein	34	1		2	0	2		0	1	1	1	1	1	0	0	0	0	0	0	0	0	0	0	0	0
DNAJ heat shock N-terminal domain-containing protein	11	1		2	0	2		0	1	1	1	1	1	0	0	0	0	0	0	0	0	0	0	0	0
Dolichyl-diphosphooligosaccharide--protein glycosyltransferase subunit 1	11	1		2	0	2		0	0	0	0	1	0	0	0	0	0	0	0	0	0	0	0	0	0
Endo-1,4-beta-xylanase	29	1		2	0	2		0	0	0	0	0	1	0	0	0	0	0	0	0	0	0	0	0	0
fanconi anemia group I-like protein	6	1		2	0	2		0	0	0	0	0	1	0	0	0	0	0	0	0	0	0	0	0	0
G-type lectin S-receptor-like Serine/Threonine-kinase	8	1		2	0	2		0	1	1	1	1	1	0	0	0	0	0	0	0	0	0	0	0	0
heat-inducible transcription repressor	13	1		2	0	2		0	0	0	0	1	1	0	0	0	0	0	0	0	0	0	0	0	0
LRR receptor-like serine/threonine-protein kinase GSO1	6	1		2	0	2		0	1	1	1	1	1	0	0	0	0	0	0	0	0	0	0	0	0
Metacaspase	9	1		2	0	2		0	1	1	1	1	1	0	0	0	0	0	0	0	0	0	0	0	0
Nuclear transport factor 2 (NTF2) family protein	18	1		2	0	2		0	1	1	0	1	1	0	0	0	0	0	0	0	0	0	0	0	0
Oligopeptide transporter, putative	14	1		2	0	2		0	0	0	0	0	1	0	0	0	0	0	0	0	0	0	0	0	0
Ozone-responsive stress related protein	8	1		2	0	2		0	0	0	0	0	1	0	0	0	0	0	0	0	0	0	0	0	0
Phosphatidic acid phosphatase (PAP2) family protein	5	1		2	0	2		0	1	0	0	1	0	0	0	0	0	0	0	0	0	0	0	0	0
phospholipase-like protein (PEARLI 4) family protein	12	1		2	0	2		0	1	1	1	1	1	0	0	0	0	0	0	0	0	0	0	0	0
PIF1 helicase, putative	8	1		2	0	2		0	1	1	1	1	1	0	0	0	0	0	0	0	0	0	0	0	0
Polyadenylate-binding protein	38	1		2	0	2		0	0	1	0	0	0	0	0	0	0	0	0	0	0	0	0	0	0
potyvirus VPg interacting protein (DUF1423)	4	1		2	0	2		0	0	0	0	0	1	0	0	0	0	0	0	0	0	0	0	0	0
Pyridoxal phosphate (PLP)-dependent transferases superfamily protein	7	1		2	0	2		0	1	1	1	1	1	0	0	0	0	0	0	0	0	0	0	0	0
RNA-binding protein 47A	4	1		2	0	2		0	0	0	0	0	1	0	0	0	0	0	0	0	0	0	0	0	0
S-adenosylmethionine synthase	30	1		2	0	2		0	1	1	1	1	1	0	0	0	0	0	0	0	0	0	0	0	0
stress response NST1-like protein	10	1		2	0	2		0	0	0	0	0	1	0	0	0	0	0	0	0	0	0	0	0	0
Thioredoxin	78	1		2	0	2		0	1	0	1	1	0	0	0	0	0	0	0	0	0	0	0	0	0					antioxidant
Transposable element protein, putative	10	1		2	0	2		0	0	0	0	0	1	0	0	0	0	0	0	0	0	0	0	0	0
Ubiquitin system component Cue protein	11	1		2	0	2		0	1	1	1	1	1	0	0	0	0	0	0	0	0	0	0	0	0
StAR-related lipid transfer protein	15	0		2	0	2		0	0	0	0	0	0	0	0	0	0	0	0	0	0	0	0	0	0
1,4-alpha-glucan branching enzyme GlgB	15	0		2	0	2		0	0	0	0	0	0	0	0	0	0	0	0	0	0	0	0	0	0
2,3-bisphosphoglycerate-independent phosphoglycerate mutase	19	0		2	0	2		0	0	0	0	0	0	0	0	0	0	0	0	0	0	0	0	0	0
4-hydroxy-3-methylbut-2-enyl diphosphate reductase	12	0		2	0	2		0	0	0	0	0	0	0	0	0	0	0	0	0	0	0	0	0	0
5'/3'-nucleotidase SurE	2	0		2	0	2		0	0	0	0	0	0	0	0	0	0	0	0	0	0	0	0	0	0
50S ribosomal protein L22	13	0		2	0	2		0	0	0	0	0	0	0	0	0	0	0	0	0	0	0	0	0	0
5'-nucleotidase SurE	11	0		2	0	2		0	0	0	0	0	0	0	0	0	0	0	0	0	0	0	0	0	0
60S ribosomal protein L36	12	0		2	0	2		0	0	0	0	0	0	0	0	0	0	0	0	0	0	0	0	0	0
Abscisic stress ripening protein	8	0		2	0	2		0	0	0	0	0	0	0	0	0	0	0	0	0	0	0	0	0	0
Actin-related protein 2/3 complex subunit 2	7	0		2	0	2		0	0	0	0	0	0	0	0	0	0	0	0	0	0	0	0	0	0
Agamous MADS-box transcription factor	8	0		2	0	2		0	0	0	0	0	0	0	0	0	0	0	0	0	0	0	0	0	0
Aminopeptidase	24	0		2	0	2		0	0	0	0	0	0	0	0	0	0	0	0	0	0	0	0	0	0
Anthocyanidin synthase	3	0		2	0	2		0	0	0	0	0	0	0	0	0	0	0	0	0	0	0	0	0	0
arabinogalactan protein 18	2	0		2	0	2		0	0	0	0	0	0	0	0	0	0	0	0	0	0	0	0	0	0
arginine-tRNA protein transferase 2	15	0		2	0	2		0	0	0	0	0	0	0	0	0	0	0	0	0	0	0	0	0	0
beta glucosidase 43	3	0		2	0	2		0	0	0	0	0	0	0	0	0	0	0	0	0	0	0	0	0	0
Beta-carotene isomerase d27, chloroplastic	10	0		2	0	2		0	0	0	0	0	0	0	0	0	0	0	0	0	0	0	0	0	0
BRI1-KD interacting protein	3	0		2	0	2		0	0	0	0	0	0	0	0	0	0	0	0	0	0	0	0	0	0
BSD domain containing protein	20	0		2	0	2		0	0	0	0	0	0	0	0	0	0	0	0	0	0	0	0	0	0
BTB/POZ domain-containing protein TNFAIP1 isoform 1	3	0		2	0	2		0	0	0	0	0	0	0	0	0	0	0	0	0	0	0	0	0	0
Carboxyl-terminal-processing protease	13	0		2	0	2		0	0	0	0	0	0	0	0	0	0	0	0	0	0	0	0	0	0
Flavanone 3-hydroxylase	4	0		2	0	2		0	0	0	0	0	0	0	0	0	0	0	0	0	0	0	0	0	0			PP-P
Citrate synthase	13	0		2	0	2		0	0	0	0	0	0	0	0	0	0	0	0	0	0	0	0	0	0
CONSTANS-like zinc finger protein	26	0		2	0	2		0	0	0	0	0	0	0	0	0	0	0	0	0	0	0	0	0	0
COP1-interacting protein 4.1	8	0		2	0	2		0	0	0	0	0	0	0	0	0	0	0	0	0	0	0	0	0	0
Crossover junction endonuclease EME1B	4	0		2	0	2		0	0	0	0	0	0	0	0	0	0	0	0	0	0	0	0	0	0
Cytochrome P450, putative, expressed	14	0		2	0	2		0	0	0	0	0	0	0	0	0	0	0	0	0	0	0	0	0	0
DNA gyrase subunit B	10	0		2	0	2		0	0	0	0	0	0	0	0	0	0	0	0	0	0	0	0	0	0
DNA helicase	41	0		2	0	2		0	0	0	0	0	0	0	0	0	0	0	0	0	0	0	0	0	0
DNA/RNA helicase protein	25	0		2	0	2		0	0	0	0	0	0	0	0	0	0	0	0	0	0	0	0	0	0
DNA-directed RNA polymerase	23	0		2	0	2		0	0	0	0	0	0	0	0	0	0	0	0	0	0	0	0	0	0
DNA-directed RNA polymerase II subunit	14	0		2	0	2		0	0	0	0	0	0	0	0	0	0	0	0	0	0	0	0	0	0
DNA-directed RNA polymerase subunit beta, putative (DUF630 and DUF632)	3	0		2	0	2		0	0	0	0	0	0	0	0	0	0	0	0	0	0	0	0	0	0
Elongation factor 1-alpha	34	0		2	0	2		0	0	0	0	0	0	0	0	0	0	0	0	0	0	0	0	0	0
epstein-barr nuclear antigen	15	0		2	0	2		0	0	0	0	0	0	0	0	0	0	0	0	0	0	0	0	0	0
extra-large GTP-binding protein 3	15	0		2	0	2		0	0	0	0	0	0	0	0	0	0	0	0	0	0	0	0	0	0
FAR1-related sequence protein, putative	15	0		2	0	2		0	0	0	0	0	0	0	0	0	0	0	0	0	0	0	0	0	0
F-box domain containing protein-like	18	0		2	0	2		0	0	0	0	0	0	0	0	0	0	0	0	0	0	0	0	0	0
F-box/LRR-repeat protein 14	4	0		2	0	2		0	0	0	0	0	0	0	0	0	0	0	0	0	0	0	0	0	0
Filament-like plant protein	17	0		2	0	2		0	0	0	0	0	0	0	0	0	0	0	0	0	0	0	0	0	0
Folylpolyglutamate synthase	14	0		2	0	2		0	0	0	0	0	0	0	0	0	0	0	0	0	0	0	0	0	0
Glucuronoxylan 4-O-methyltransferase	17	0		2	0	2		0	0	0	0	0	0	0	0	0	0	0	0	0	0	0	0	0	0
glucuronoxylan 4-O-methyltransferase-like protein (DUF579)	10	0		2	0	2		0	0	0	0	0	0	0	0	0	0	0	0	0	0	0	0	0	0
Glutamate dehydrogenase	20	0		2	0	2		0	0	0	0	0	0	0	0	0	0	0	0	0	0	0	0	0	0
Glycerol-3-phosphate acyltransferase 1	3	0		2	0	2		0	0	0	0	0	0	0	0	0	0	0	0	0	0	0	0	0	0
Glycosyltransferase-like KOBITO 1	8	0		2	0	2		0	0	0	0	0	0	0	0	0	0	0	0	0	0	0	0	0	0
GRF zinc finger family protein	4	0		2	0	2		0	0	0	0	0	0	0	0	0	0	0	0	0	0	0	0	0	0
HAT dimerization domain-containing protein	7	0		2	0	2		0	0	0	0	0	0	0	0	0	0	0	0	0	0	0	0	0	0
Helicase-like protein	25	0		2	0	2		0	0	0	0	0	0	0	0	0	0	0	0	0	0	0	0	0	0
High-molecular-weight glutenin subunit	7	0		2	0	2		0	0	0	0	0	0	0	0	0	0	0	0	0	0	0	0	0	0
Histone acetyltransferase	27	0		2	0	2		0	0	0	0	0	0	0	0	0	0	0	0	0	0	0	0	0	0
histone-lysine N-methyltransferase SUVR5	7	0		2	0	2		0	0	0	0	0	0	0	0	0	0	0	0	0	0	0	0	0	0
Homeobox protein knotted-1, putative	13	0		2	0	2		0	0	0	0	0	0	0	0	0	0	0	0	0	0	0	0	0	0
indole-3-acetic acid inducible 14	2	0		2	0	2		0	0	0	0	0	0	0	0	0	0	0	0	0	0	0	0	0	0
4-coumarate:CoA ligase 1	3	0		2	0	2		0	0	0	0	0	0	0	0	0	0	0	0	0	0	0	0	0	0			PP-P
Kinetochore protein nuf2, putative	6	0		2	0	2		0	0	0	0	0	0	0	0	0	0	0	0	0	0	0	0	0	0
Large proline-rich protein BAG6	6	0		2	0	2		0	0	0	0	0	0	0	0	0	0	0	0	0	0	0	0	0	0
Metallothionein	23	0		2	0	2		0	0	0	0	0	0	0	0	0	0	0	0	0	0	0	0	0	0
Methylthioribulose-1-phosphate dehydratase	6	0		2	0	2		0	0	0	0	0	0	0	0	0	0	0	0	0	0	0	0	0	0
myosin-like protein XIG	3	0		2	0	2		0	0	0	0	0	0	0	0	0	0	0	0	0	0	0	0	0	0
NADPH-dependent diflavin oxidoreductase 1	3	0		2	0	2		0	0	0	0	0	0	0	0	0	0	0	0	0	0	0	0	0	0
NBS-LRR class disease resistance protein	5	0		2	0	2		0	0	0	0	0	0	0	0	0	0	0	0	0	0	0	0	0	0
Nitrogen regulatory protein P-II-like protein	3	0		2	0	2		0	0	0	0	0	0	0	0	0	0	0	0	0	0	0	0	0	0
Nucellin-like aspartic protease	7	0		2	0	2		0	0	0	0	0	0	0	0	0	0	0	0	0	0	0	0	0	0
Nuclease S1	24	0		2	0	2		0	0	0	0	0	0	0	0	0	0	0	0	0	0	0	0	0	0
Orotidine 5'-phosphate decarboxylase	16	0		2	0	2		0	0	0	0	0	0	0	0	0	0	0	0	0	0	0	0	0	0
PAX-interacting protein 1	10	0		2	0	2		0	0	0	0	0	0	0	0	0	0	0	0	0	0	0	0	0	0
Pentatricopeptide repeat superfamily protein	8	0		2	0	2		0	0	0	0	0	0	0	0	0	0	0	0	0	0	0	0	0	0
Peptidylprolyl isomerase	82	0		2	0	2		0	0	0	0	0	0	0	0	0	0	0	0	0	0	0	0	0	0
Peroxisomal membrane protein PEX14	9	0		2	0	2		0	0	0	0	0	0	0	0	0	0	0	0	0	0	0	0	0	0
Peroxisomal membrane protein, putative, expressed	3	0		2	0	2		0	0	0	0	0	0	0	0	0	0	0	0	0	0	0	0	0	0
Phosphoglycerate mutase family protein	10	0		2	0	2		0	0	0	0	0	0	0	0	0	0	0	0	0	0	0	0	0	0
Photosystem I reaction center subunit III	5	0		2	0	2		0	0	0	0	0	0	0	0	0	0	0	0	0	0	0	0	0	0
Photosystem II 22 kDa, chloroplastic	3	0		2	0	2		0	0	0	0	0	0	0	0	0	0	0	0	0	0	0	0	0	0
PIF1-like helicase	19	0		2	0	2		0	0	0	0	0	0	0	0	0	0	0	0	0	0	0	0	0	0
p-loop nucleoside triphosphate hydrolase superfamily protein	5	0		2	0	2		0	0	0	0	0	0	0	0	0	0	0	0	0	0	0	0	0	0
Pre-mRNA-processing-splicing factor 8	21	0		2	0	2		0	0	0	0	0	0	0	0	0	0	0	0	0	0	0	0	0	0
Protein apaG	7	0		2	0	2		0	0	0	0	0	0	0	0	0	0	0	0	0	0	0	0	0	0
Protein FAR1-RELATED SEQUENCE 6	29	0		2	0	2		0	0	0	0	0	0	0	0	0	0	0	0	0	0	0	0	0	0
Pumilio-like protein	24	0		2	0	2		0	0	0	0	0	0	0	0	0	0	0	0	0	0	0	0	0	0
Pyridoxal 5'-phosphate synthase subunit PdxT	11	0		2	0	2		0	0	0	0	0	0	0	0	0	0	0	0	0	0	0	0	0	0
Regulator of chromosome condensation (RCC1) family with FYVE zinc finger domain-containing protein	23	0		2	0	2		0	0	0	0	0	0	0	0	0	0	0	0	0	0	0	0	0	0
Replication A 70 kDa DNA-binding subunit	6	0		2	0	2		0	0	0	0	0	0	0	0	0	0	0	0	0	0	0	0	0	0
Ribonucleoside-diphosphate reductase large subunit	3	0		2	0	2		0	0	0	0	0	0	0	0	0	0	0	0	0	0	0	0	0	0
Ribosomal protein L30/L7 family protein	2	0		2	0	2		0	0	0	0	0	0	0	0	0	0	0	0	0	0	0	0	0	0
Ribosomal RNA large subunit methyltransferase M	7	0		2	0	2		0	0	0	0	0	0	0	0	0	0	0	0	0	0	0	0	0	0
Ribulose bisphosphate carboxylase small chain	30	0		2	0	2		0	0	0	0	0	0	0	0	0	0	0	0	0	0	0	0	0	0
RNA binding	12	0		2	0	2		0	0	0	0	0	0	0	0	0	0	0	0	0	0	0	0	0	0
RNA chaperone ProQ	3	0		2	0	2		0	0	0	0	0	0	0	0	0	0	0	0	0	0	0	0	0	0
RNA-binding protein Nova	5	0		2	0	2		0	0	0	0	0	0	0	0	0	0	0	0	0	0	0	0	0	0
Rubber elongation factor protein, putative	5	0		2	0	2		0	0	0	0	0	0	0	0	0	0	0	0	0	0	0	0	0	0
Saccharopine dehydrogenase	7	0		2	0	2		0	0	0	0	0	0	0	0	0	0	0	0	0	0	0	0	0	0
Sarcoplasmic reticulum histidine-rich calcium-binding protein, putative, expressed	3	0		2	0	2		0	0	0	0	0	0	0	0	0	0	0	0	0	0	0	0	0	0
Serine/threonine-protein phosphatase	64	0		2	0	2		0	0	0	0	0	0	0	0	0	0	0	0	0	0	0	0	0	0
Serine/threonine-protein phosphatase 2A regulatory subunit B	29	0		2	0	2		0	0	0	0	0	0	0	0	0	0	0	0	0	0	0	0	0	0
Sodium/hydrogen exchanger 1	10	0		2	0	2		0	0	0	0	0	0	0	0	0	0	0	0	0	0	0	0	0	0
Splicing factor 3B subunit 2	11	0		2	0	2		0	0	0	0	0	0	0	0	0	0	0	0	0	0	0	0	0	0
Tesmin/TSO1-like CXC domain containing protein	21	0		2	0	2		0	0	0	0	0	0	0	0	0	0	0	0	0	0	0	0	0	0
Tetratricopeptide repeat	6	0		2	0	2		0	0	0	0	0	0	0	0	0	0	0	0	0	0	0	0	0	0
Thiopurine S-methyltransferase	5	0		2	0	2		0	0	0	0	0	0	0	0	0	0	0	0	0	0	0	0	0	0
Transcription initiation factor TFIID subunit 4B	8	0		2	0	2		0	0	0	0	0	0	0	0	0	0	0	0	0	0	0	0	0	0
tRNA/tmRNA (Uracil-C(5))-methyltransferase	4	0		2	0	2		0	0	0	0	0	0	0	0	0	0	0	0	0	0	0	0	0	0
Tudor/PWWP/MBT superfamily protein	22	0		2	0	2		0	0	0	0	0	0	0	0	0	0	0	0	0	0	0	0	0	0
Type I inositol-1,4,5-trisphosphate 5-phosphatase CVP2	12	0		2	0	2		0	0	0	0	0	0	0	0	0	0	0	0	0	0	0	0	0	0
ubiquitin carboxyl-terminal hydrolase-like protein, putative (DUF627 and DUF629)	2	0		2	0	2		0	0	0	0	0	0	0	0	0	0	0	0	0	0	0	0	0	0
UDP-N-acetylenolpyruvoylglucosamine reductase	9	0		2	0	2		0	0	0	0	0	0	0	0	0	0	0	0	0	0	0	0	0	0
Uncharacterized Protein	4	0		2	0	2		0	0	0	0	0	0	0	0	0	0	0	0	0	0	0	0	0	0
UV-stimulated scaffold protein A-like protein	7	0		2	0	2		0	0	0	0	0	0	0	0	0	0	0	0	0	0	0	0	0	0
Vesicle-associated membrane protein	12	0		2	0	2		0	0	0	0	0	0	0	0	0	0	0	0	0	0	0	0	0	0
WD-40 repeat family protein-2	3	0		2	0	2		0	0	0	0	0	0	0	0	0	0	0	0	0	0	0	0	0	0
Xylulose kinase	8	0		2	0	2		0	0	0	0	0	0	0	0	0	0	0	0	0	0	0	0	0	0
Zinc finger MYM-type protein 1	19	0		2	0	2		0	0	0	0	0	0	0	0	0	0	0	0	0	0	0	0	0	0
Zinc finger-like protein	7	0		2	0	2		0	0	0	0	0	0	0	0	0	0	0	0	0	0	0	0	0	0
Transposon protein, putative, Mariner sub-class	9	0		2	0	2		0	0	0	0	0	0	0	0	0	0	0	0	0	0	0	0	0	0
Pectinesterase	88	7		2	0	2		0	6	4	6	6	7	0	0	0	0	0	0	0	0	0	0	0	0
Leucine-rich repeat receptor kinase-like protein	10	4		2	0	2		0	4	3	4	4	4	0	1	0	1	0	0	0	0	0	0	0	0
tRNA-specific 2-thiouridylase MnmA	17	3		2	0	2		0	3	2	3	3	3	0	1	1	1	1	1	0	0	0	0	0	0
ENTH/ANTH/VHS superfamily protein	26	3		2	0	2		0	3	3	3	3	3	0	0	0	0	0	0	0	0	0	0	0	0
Receptor-like kinase, putative	22	3		2	0	2		0	3	3	3	3	3	0	0	0	0	0	0	0	0	0	0	0	0
Triose phosphate/phosphate translocator, chloroplastic	5	2		2	0	2		0	2	2	2	2	2	0	0	0	0	0	0	0	0	0	0	0	0
Abscisic acid receptor	14	2		2	0	2		0	2	2	2	2	2	0	0	0	0	0	0	0	0	0	0	0	0
Jasmonate O-methyltransferase	13	2		2	0	2		0	2	1	1	2	1	0	0	0	0	0	0	0	0	0	0	0	0
p-loop containing nucleoside triphosphate hydrolases superfamily protein, putative	31	2		2	0	2		0	1	0	1	1	2	0	0	0	0	0	0	0	0	0	0	0	0
Bifunctional glutamine synthetase adenylyltransferase/adenylyl-removing enzyme	9	1		2	0	2		0	1	1	1	1	1	0	1	1	1	1	1	0	0	0	0	0	0
3-dehydroquinate dehydratase	10	1		2	0	2		0	1	1	1	1	1	0	0	0	0	0	0	0	0	0	0	0	0
ATP synthase gamma chain	31	1		2	0	2		0	0	0	0	1	0	0	0	0	0	0	0	0	0	0	0	0	0
CheY-like two-component responsive regulator family protein	26	1		2	0	2		0	0	0	0	0	1	0	0	0	0	0	0	0	0	0	0	0	0
Early nodulin-like protein 1	8	1		2	0	2		0	0	0	0	1	0	0	0	0	0	0	0	0	0	0	0	0	0
Ferritin	10	1		2	0	2		0	0	0	0	0	1	0	0	0	0	0	0	0	0	0	0	0	0
Nitrate transporter 1.1	15	1		2	0	2		0	0	1	0	0	0	0	0	0	0	0	0	0	0	0	0	0	0
OSBP(oxysterol binding protein)-related protein 2A	3	1		2	0	2		0	1	1	1	1	1	0	0	0	0	0	0	0	0	0	0	0	0
Plant invertase/pectin methylesterase inhibitor superfamily protein	27	1		2	0	2		0	0	0	0	0	1	0	0	0	0	0	0	0	0	0	0	0	0
PP2A regulatory subunit TAP46	23	1		2	0	2		0	2	1	1	2	2	0	0	0	0	0	0	0	0	0	0	0	0
tetratricopeptide repeat (TPR)-containing protein	18	1		2	0	2		0	1	0	1	1	1	0	0	0	0	0	0	0	0	0	0	0	0
Tripartite motif-containing protein 29	8	1		2	0	2		0	1	1	1	1	1	0	0	0	0	0	0	0	0	0	0	0	0
3-isopropylmalate dehydrogenase	10	0		2	0	2		0	0	0	0	0	0	0	0	0	0	0	0	0	0	0	0	0	0
50S ribosomal protein L2, putative	5	0		2	0	2		0	0	0	0	0	0	0	0	0	0	0	0	0	0	0	0	0	0
Actin-related protein 2/3 complex subunit	4	0		2	0	2		0	0	0	0	0	0	0	0	0	0	0	0	0	0	0	0	0	0
Alkaline shock protein 23	3	0		2	0	2		0	0	0	0	0	0	0	0	0	0	0	0	0	0	0	0	0	0
B-block-binding subunit of TFIIIC protein	2	0		2	0	2		0	0	0	0	0	0	0	0	0	0	0	0	0	0	0	0	0	0
Beta-hexosaminidase	15	0		2	0	2		0	0	0	0	0	0	0	0	0	0	0	0	0	0	0	0	0	0
Cellulose synthase family protein, expressed	8	0		2	0	2		0	0	0	0	0	0	0	0	0	0	0	0	0	0	0	0	0	0
c-Myc-binding protein	3	0		2	0	2		0	0	0	0	0	0	0	0	0	0	0	0	0	0	0	0	0	0
D-arabinono-1,4-lactone oxidase family protein	2	0		2	0	2		0	0	0	0	0	0	0	0	0	0	0	0	0	0	0	0	0	0
DNA polymerase catalytic subunit	3	0		2	0	2		0	0	0	0	0	0	0	0	0	0	0	0	0	0	0	0	0	0
DnaJ domain containing protein, expressed	9	0		2	0	2		0	0	0	0	0	0	0	0	0	0	0	0	0	0	0	0	0	0
Exodeoxyribonuclease 7 large subunit	10	0		2	0	2		0	0	0	0	0	0	0	0	0	0	0	0	0	0	0	0	0	0
F-box-like protein	30	0		2	0	2		0	0	0	0	0	0	0	0	0	0	0	0	0	0	0	0	0	0
General transcription factor IIH subunit 5	4	0		2	0	2		0	0	0	0	0	0	0	0	0	0	0	0	0	0	0	0	0	0
Glycine-rich protein A3	12	0		2	0	2		0	0	0	0	0	0	0	0	0	0	0	0	0	0	0	0	0	0
Guanine nucleotide exchange factor SDC25	3	0		2	0	2		0	0	0	0	0	0	0	0	0	0	0	0	0	0	0	0	0	0
Histone H1	27	0		2	0	2		0	0	0	0	0	0	0	0	0	0	0	0	0	0	0	0	0	0
Hydroxyethylthiazole kinase	9	0		2	0	2		0	0	0	0	0	0	0	0	0	0	0	0	0	0	0	0	0	0
Membrane lipoprotein lipid attachment site-containing protein-like	3	0		2	0	2		0	0	0	0	0	0	0	0	0	0	0	0	0	0	0	0	0	0
Myosin family protein with Dil domain-containing protein	6	0		2	0	2		0	0	0	0	0	0	0	0	0	0	0	0	0	0	0	0	0	0
NOP56-like pre RNA processing ribonucleoprotein	9	0		2	0	2		0	0	0	0	0	0	0	0	0	0	0	0	0	0	0	0	0	0
Nucleolar GTP-binding protein 1	12	0		2	0	2		0	0	0	0	0	0	0	0	0	0	0	0	0	0	0	0	0	0
Periodic tryptophan protein 2	3	0		2	0	2		0	0	0	0	0	0	0	0	0	0	0	0	0	0	0	0	0	0
PHD finger protein-like protein	3	0		2	0	2		0	0	0	0	0	0	0	0	0	0	0	0	0	0	0	0	0	0
Plasma membrane ATPase	31	0		2	0	2		0	0	0	0	0	0	0	0	0	0	0	0	0	0	0	0	0	0
Prolyl 4-hydroxylase alpha subunit, putative	23	0		2	0	2		0	0	0	0	0	0	0	0	0	0	0	0	0	0	0	0	0	0
Ras/Rap GTPase-activating protein SynGAP	2	0		2	0	2		0	0	0	0	0	0	0	0	0	0	0	0	0	0	0	0	0	0
Rhomboid-like protein	31	0		2	0	2		0	0	0	0	0	0	0	0	0	0	0	0	0	0	0	0	0	0
RING/FYVE/PHD zinc finger protein, putative	18	0		2	0	2		0	0	0	0	0	0	0	0	0	0	0	0	0	0	0	0	0	0
RNA-binding family protein	95	0		2	0	2		0	0	0	0	0	0	0	0	0	0	0	0	0	0	0	0	0	0
Serine/threonine-protein kinase 19	4	0		2	0	2		0	0	0	0	0	0	0	0	0	0	0	0	0	0	0	0	0	0
Serine/threonine-protein phosphatase 7 long form-like protein	14	0		2	0	2		0	0	0	0	0	0	0	0	0	0	0	0	0	0	0	0	0	0
Thionin	6	0		2	0	2		0	0	0	0	0	0	0	0	0	0	0	0	0	0	0	0	0	0
Translation initiation factor IF-3	12	0		2	0	2		0	0	0	0	0	0	0	0	0	0	0	0	0	0	0	0	0	0
Ubiquitin-like-specific protease ESD4-like protein	8	0		2	0	2		0	0	0	0	0	0	0	0	0	0	0	0	0	0	0	0	0	0
Ureidoglycolate lyase	4	0		2	0	2		0	0	0	0	0	0	0	0	0	0	0	0	0	0	0	0	0	0
Zinc finger BED domain-containing protein DAYSLEEPER	14	0		2	0	2		0	0	0	0	0	0	0	0	0	0	0	0	0	0	0	0	0	0
Transposon protein Pong sub-class	5	0		2	0	2		0	0	0	0	0	0	0	0	0	0	0	0	0	0	0	0	0	0
Pol-like polyprotein/retrotransposon	1	1		1	1	0		0	1	1	1	1	1	0	0	0	0	0	0	0	0	0	0	0	0
Ty3-gypsy retrotransposon protein	3	1		1	1	0		0	0	1	0	0	0	0	0	0	0	0	0	0	0	0	0	0	0
Endo-1,3-beta-glucanase	11	9		1	1	0		2	9	9	9	9	9	1	1	3	1	1	3	2	0	0	0	0	0		PR-2
Sucrose-phosphatase	6	3		1	1	0		3	3	3	3	3	3	0	0	0	0	0	0	1	0	0	0	0	0
Amino acid transporter, putative	49	23		1	1	0		1	21	15	22	21	20	0	0	0	0	0	0	0	0	0	0	0	0
Sphingoid base hydroxylase 2	18	14		1	1	0		0	14	13	14	14	14	0	6	6	6	6	6	0	2	6	2	2	1
Ammonium transporter	16	14		1	1	0		0	12	12	14	12	12	0	1	1	2	3	1	0	0	0	0	0	0
Glycerophosphodiester phosphodiesterase	33	12		1	1	0		0	10	9	11	10	11	0	0	0	0	0	0	0	0	0	0	0	0
Cytochrome P450 family cinnamate 4-hydroxylase	11	11		1	1	0		0	11	9	10	11	11	0	1	0	1	1	0	0	0	0	0	0	0			PP-P
1-deoxy-D-xylulose-5-phosphate synthase	27	10		1	1	0		0	10	10	10	10	10	0	3	3	3	3	3	0	0	0	0	0	0
Galactoside 2-alpha-L-fucosyltransferase	18	10		1	1	0		0	10	5	10	10	9	0	0	0	0	0	0	0	0	0	0	0	0
Xylanase inhibitor protein 1	9	9		1	1	0		0	9	6	9	9	8	0	0	0	0	0	0	0	0	0	0	0	0
Leucine-rich repeat receptor-like kinase	14	8		1	1	0		0	8	6	8	8	8	0	4	4	4	4	4	0	0	0	0	0	0
Basic helix loop helix (BHLH) family transcription factor	26	8		1	1	0		0	8	8	8	8	8	0	1	1	1	1	1	0	0	0	0	0	0
B12D protein	15	8		1	1	0		0	8	7	8	8	8	0	0	0	0	0	0	0	0	0	0	0	0
ABC transporter, putative	25	8		1	1	0		0	6	5	8	6	6	0	0	0	0	0	0	0	0	0	0	0	0				detox
BTB/POZ and TAZ domain protein	15	8		1	1	0		0	6	4	7	7	8	0	0	0	0	0	0	0	0	0	0	0	0
Microtubule-actin cross-linking factor 1	10	8		1	1	0		0	8	6	7	8	7	0	0	0	0	0	0	0	0	0	0	0	0
NAD(P)H dehydrogenase (Quinone)	21	8		1	1	0		0	8	4	7	8	8	0	0	0	0	0	0	0	0	0	0	0	0
Wall-associated receptor kinase-like protein	17	8		1	1	0		0	8	8	8	8	8	0	0	0	0	0	0	0	0	0	0	0	0
FMN-dependent NADPH-azoreductase	13	7		1	1	0		0	7	7	6	7	7	0	1	1	0	1	1	0	0	0	0	0	0
Reductase 1	15	7		1	1	0		1	7	7	7	7	7	0	0	0	0	0	0	0	0	0	0	0	0
Glucan endo-1,3-beta-glucosidase 3	36	7		1	1	0		0	7	7	7	7	7	0	0	0	0	0	0	0	0	0	0	0	0
Caffeoyl-CoA O-methyltransferase	19	7		1	1	0		0	6	0	5	7	7	0	0	0	0	0	0	0	0	0	0	0	0
Serine carboxypeptidase family protein, expressed	31	7		1	1	0		0	2	2	3	4	6	0	0	0	0	0	0	0	0	0	0	0	0
Calcium-dependent lipid-binding domain protein	10	7		1	1	0		0	7	5	6	7	7	0	0	0	0	0	0	0	0	0	0	0	0	Ca/Cal
O-methyltransferase	24	6		1	1	0		0	5	5	5	5	6	0	3	2	2	3	2	0	2	1	2	2	2
Late embryogenesis abundant (LEA) hydroxyproline-rich glycoprotein	8	6		1	1	0		0	6	6	5	6	6	0	1	0	1	1	0	0	0	0	0	0	0
Anthranilate synthase	9	6		1	1	0		0	6	6	6	6	6	0	0	0	0	0	0	0	0	0	0	0	0
Cdp-diacylglycerol--glycerol-3-phosphate 3-phosphatidyltransferase, putative	9	6		1	1	0		0	6	6	6	6	6	0	0	0	0	0	0	0	0	0	0	0	0
DUF241 domain protein (DUF241)	9	6		1	1	0		0	6	6	6	6	6	0	0	0	0	0	0	0	0	0	0	0	0
Fatty acid hydroxylase superfamily	19	6		1	1	0		0	5	5	5	5	5	0	0	0	0	0	0	0	0	0	0	0	0
Glutaredoxin	28	6		1	1	0		0	5	4	5	5	6	0	0	0	0	0	0	0	0	0	0	0	0					antioxidant
Phosphotransferase	25	6		1	1	0		0	5	5	5	5	5	0	0	0	0	0	0	0	0	0	0	0	0
Pollen allergen Phl p 5	25	6		1	1	0		0	0	0	0	1	5	0	0	0	0	0	0	0	0	0	0	0	0
Receptor-like protein kinase, putative	6	6		1	1	0		1	6	6	6	6	6	0	0	0	0	0	0	0	0	0	0	0	0
U-box domain-containing protein 4	18	6		1	1	0		0	6	6	6	6	6	0	0	0	0	0	0	0	0	0	0	0	0
WD40-repeat protein	14	6		1	1	0		0	2	3	2	4	4	0	0	0	0	0	0	0	0	0	0	0	0
Zinc finger CCCH domain-containing protein	31	6		1	1	0		0	4	3	6	5	4	0	0	0	0	0	0	0	0	0	0	0	0
BON1-associated protein 2	5	5		1	1	0		0	5	4	5	5	5	0	3	3	3	3	3	0	0	0	0	0	0
CC-NBS-LRR family disease resistance protein	14	5		1	1	0		0	5	5	5	5	5	0	0	0	1	0	0	0	0	0	0	0	0
Alpha/beta hydrolase related protein	6	5		1	1	0		0	4	3	3	4	5	0	0	0	0	0	0	0	0	0	0	0	0
arabinogalactan protein 5	5	5		1	1	0		0	4	3	4	5	4	0	0	0	0	0	0	0	0	0	0	0	0
Cellulose synthase, putative	17	5		1	1	0		0	4	3	3	5	5	0	0	0	0	0	0	0	0	0	0	0	0
GRAM domain-containing protein / ABA-responsive	9	5		1	1	0		0	5	5	4	5	5	0	0	0	0	0	0	0	0	0	0	0	0
Hfr-2-like protein	9	5		1	1	0		0	5	3	3	5	5	0	0	0	0	0	0	0	0	0	0	0	0
Lysosomal Pro-X carboxypeptidase	16	5		1	1	0		0	3	0	3	2	5	0	0	0	0	0	0	0	0	0	0	0	0
VQ motif-containing family protein	5	5		1	1	0		0	4	2	4	5	4	0	0	0	0	0	0	0	0	0	0	0	0
Calmodulin-like protein	5	5		1	1	0		0	5	3	5	5	4	0	1	0	1	1	0	0	0	0	0	0	0	Ca/Cal
Voltage-dependent N-type calcium channel subunit alpha-1B	12	4		1	1	0		0	3	3	4	3	3	0	1	1	1	1	1	0	0	0	0	0	0
Cytochrome b561 and DOMON domain-containing protein	29	4		1	1	0		0	4	3	4	4	4	0	0	0	0	0	0	0	0	0	0	0	0
3-dehydroquinate synthase	18	4		1	1	0		0	3	3	3	4	4	0	0	0	0	0	0	0	0	0	0	0	0
Alpha-dioxygenase 2	4	4		1	1	0		0	3	3	3	3	4	0	0	0	0	0	0	0	0	0	0	0	0
Glycerol-3-phosphate dehydrogenase [NAD(+)], cytoplasmic	4	4		1	1	0		0	4	4	4	4	4	0	0	0	0	0	0	0	0	0	0	0	0
Adipocyte plasma membrane-associated protein	10	4		1	1	0		0	3	3	3	3	4	0	0	0	0	0	0	0	0	0	0	0	0
Enolase	25	4		1	1	0		0	4	1	3	4	4	0	0	0	0	0	0	0	0	0	0	0	0
GRAM domain-containing protein / ABA-responsive protein-related	6	4		1	1	0		0	4	3	2	4	3	0	0	0	0	0	0	0	0	0	0	0	0
Methyltransferase	47	4		1	1	0		0	3	3	4	4	1	0	0	0	0	0	0	0	0	0	0	0	0
Oleosin	4	4		1	1	0		0	2	4	2	4	2	0	0	0	0	0	0	0	0	0	0	0	0
Plant-specific domain TIGR01615 family protein	5	4		1	1	0		0	4	3	3	4	3	0	0	0	0	0	0	0	0	0	0	0	0
transcription repressor	30	4		1	1	0		0	3	2	4	3	3	0	0	0	0	0	0	0	0	0	0	0	0
Class II aaRS and biotin synthetases superfamily protein	3	3		1	1	0		0	2	2	2	3	2	0	1	1	1	1	1	0	0	0	0	0	0
Glutamine--fructose-6-phosphate aminotransferase [isomerizing]	11	3		1	1	0		0	3	3	3	3	3	0	1	1	1	1	1	0	0	0	0	0	0
Plant/T31B5-30 protein	10	3		1	1	0		0	3	3	3	3	3	0	0	0	0	0	0	0	0	0	0	0	0
Aminotransferase like protein	14	3		1	1	0		1	3	3	3	3	3	0	0	0	0	0	0	0	0	0	0	0	0
Cyanate hydratase	6	3		1	1	0		1	2	2	2	3	2	0	0	0	0	0	0	0	0	0	0	0	0
Calcium-binding EF-hand	4	3		1	1	0		0	3	3	3	3	3	0	0	0	0	0	0	0	0	0	0	0	0	Ca/Cal
Calcium-binding EF-hand family protein-like	7	3		1	1	0		0	3	3	3	3	3	0	0	0	0	0	0	0	0	0	0	0	0	Ca/Cal
4,5-dioxygenase-like protein	9	3		1	1	0		0	1	0	0	2	2	0	0	0	0	0	0	0	0	0	0	0	0
ABC transporter B family-like protein	8	3		1	1	0		0	2	1	3	2	3	0	0	0	0	0	0	0	0	0	0	0	0				detox
Calmodulin-binding protein (DUF1645)	4	3		1	1	0		0	3	3	3	3	3	0	0	0	0	0	0	0	0	0	0	0	0	Ca/Cal
Carboxyl methyltransferase	10	3		1	1	0		0	2	2	3	2	2	0	0	0	0	0	0	0	0	0	0	0	0
Cation-chloride cotransporter 1	9	3		1	1	0		0	1	0	1	1	3	0	0	0	0	0	0	0	0	0	0	0	0
Chaperone dnaJ-like protein	4	3		1	1	0		0	2	2	2	2	3	0	0	0	0	0	0	0	0	0	0	0	0
Chorismate mutase	9	3		1	1	0		0	2	3	2	2	2	0	0	0	0	0	0	0	0	0	0	0	0
Cystic fibrosis transmembrane conductance regulator	12	3		1	1	0		0	2	1	2	2	3	0	0	0	0	0	0	0	0	0	0	0	0
DnaJ heat shock amino-terminal domain protein	6	3		1	1	0		0	3	3	3	3	3	0	0	0	0	0	0	0	0	0	0	0	0
F-box family protein-like	15	3		1	1	0		0	3	3	3	3	3	0	0	0	0	0	0	0	0	0	0	0	0
Gibberellin 2-oxidase	5	3		1	1	0		0	2	2	2	2	3	0	0	0	0	0	0	0	0	0	0	0	0
Glutaredoxin, putative	6	3		1	1	0		0	2	2	2	3	3	0	0	0	0	0	0	0	0	0	0	0	0					antioxidant
histone deacetylase-like protein	5	3		1	1	0		0	3	2	3	3	3	0	0	0	0	0	0	0	0	0	0	0	0
Leucine-rich repeat transmembrane protein FLRT2	4	3		1	1	0		0	3	3	3	3	3	0	0	0	0	0	0	0	0	0	0	0	0
MBOAT (membrane bound O-acyl transferase) family protein	12	3		1	1	0		0	1	2	2	1	2	0	0	0	0	0	0	0	0	0	0	0	0
Methyl esterase 10, putative	4	3		1	1	0		0	3	2	3	3	3	0	0	0	0	0	0	0	0	0	0	0	0
NRR repressor homolog 1	4	3		1	1	0		0	2	1	1	2	3	0	0	0	0	0	0	0	0	0	0	0	0
Peptide chain release factor 3	3	3		1	1	0		0	3	3	3	3	3	0	0	0	0	0	0	0	0	0	0	0	0
Phosphatidylinositol N-acetylglucosaminyltransferase subunit Y	4	3		1	1	0		0	3	2	3	3	3	0	0	0	0	0	0	0	0	0	0	0	0
Ras-related protein	12	3		1	1	0		0	3	3	3	3	3	0	0	0	0	0	0	0	0	0	0	0	0
SNAP25 homologous protein SNAP33	9	3		1	1	0		0	3	3	3	3	3	0	0	0	0	0	0	0	0	0	0	0	0
Stress responsive alpha-beta barrel domain protein	8	3		1	1	0		0	2	2	2	2	2	0	0	0	0	0	0	0	0	0	0	0	0
Thiamin pyrophosphokinase 1	9	3		1	1	0		0	3	3	3	3	3	0	0	0	0	0	0	0	0	0	0	0	0
Transcription initiation factor IIB	15	3		1	1	0		0	3	1	1	3	2	0	0	0	0	0	0	0	0	0	0	0	0
Tyrosine decarboxylase	9	3		1	1	0		0	3	3	3	3	3	0	0	0	0	0	0	0	0	0	0	0	0
V-type proton ATPase subunit a	13	3		1	1	0		0	2	2	3	2	3	0	0	0	0	0	0	0	0	0	0	0	0
Zinc finger A20 and AN1 domain stress-associated protein	22	3		1	1	0		0	1	0	1	2	3	0	0	0	0	0	0	0	0	0	0	0	0
Thaumatin	4	2		1	1	0		0	2	1	2	2	2	0	0	0	0	0	0	0	0	0	0	0	0		PR-5
indeterminate(ID)-domain 11	5	2		1	1	0		0	1	1	1	2	1	0	1	1	1	1	1	0	0	0	0	0	0
Methyl esterase 1, putative	7	2		1	1	0		0	2	2	2	2	2	0	1	1	1	1	1	0	0	0	0	0	0
Methylesterase	3	2		1	1	0		0	2	2	2	2	2	0	1	1	1	1	1	0	0	0	0	0	0
Salicylate O-methyltransferase	2	2		1	1	0		0	2	1	2	2	2	0	1	1	1	1	1	0	0	0	0	0	0
2,3,4,5-tetrahydropyridine-2,6-dicarboxylate N-acetyltransferase	11	2		1	1	0		0	2	2	2	2	2	0	1	0	1	1	0	0	0	0	0	0	0
Bx9	3	2		1	1	0		0	2	1	1	2	2	0	1	0	1	1	0	0	0	0	0	0	0
RNA polymerase, subunit H/Rpb5, conserved site-containing protein	3	2		1	1	0		0	2	2	2	2	2	0	1	0	2	1	0	0	0	0	0	0	0
Grain softness protein	3	2		1	1	0		0	0	1	0	1	0	0	0	1	0	0	1	0	0	1	0	0	0
RNA ligase/cyclic nucleotide phosphodiesterase family protein	6	2		1	1	0		0	2	2	2	2	2	0	0	1	0	0	1	0	0	0	0	0	0
Calcium-dependent lipid-binding (CaLB domain) family	2	2		1	1	0		0	2	2	2	2	2	0	0	0	0	0	0	0	0	0	0	0	0	Ca/Cal
ABC-2 and Plant PDR ABC-type transporter family protein	8	2		1	1	0		0	1	1	2	1	1	0	0	0	0	0	0	0	0	0	0	0	0				detox
ABC transporter C family member 10	4	2		1	1	0		0	1	1	1	1	1	0	0	0	0	0	0	0	0	0	0	0	0				detox
acetyl Co-enzyme a carboxylase biotin carboxylase subunit	2	2		1	1	0		0	2	0	0	2	0	0	0	0	0	0	0	0	0	0	0	0	0
Acyl-CoA N-acyltransferases (NAT) superfamily protein	8	2		1	1	0		0	2	2	2	2	2	0	0	0	0	0	0	0	0	0	0	0	0
ATP-dependent chaperone ClpB	11	2		1	1	0		0	1	0	2	1	1	0	0	0	0	0	0	0	0	0	0	0	0
ATP-dependent Clp protease adapter protein clpS	8	2		1	1	0		0	1	0	0	2	1	0	0	0	0	0	0	0	0	0	0	0	0
Auxin efflux carrier component	24	2		1	1	0		0	1	0	2	1	1	0	0	0	0	0	0	0	0	0	0	0	0
Auxin-induced in root cultures 12-like protein	2	2		1	1	0		0	2	2	2	2	2	0	0	0	0	0	0	0	0	0	0	0	0
Basic secretory protease	2	2		1	1	0		0	2	2	2	2	2	0	0	0	0	0	0	0	0	0	0	0	0
BEACH-DOMAIN HOMOLOG A1	5	2		1	1	0		0	2	1	1	2	1	0	0	0	0	0	0	0	0	0	0	0	0
cellulose synthase-like B3	2	2		1	1	0		0	2	2	2	2	2	0	0	0	0	0	0	0	0	0	0	0	0
Cotton fiber expressed protein-like protein	2	2		1	1	0		0	2	2	2	2	2	0	0	0	0	0	0	0	0	0	0	0	0
Cyclic pyranopterin monophosphate synthase	6	2		1	1	0		0	2	2	2	2	2	0	0	0	0	0	0	0	0	0	0	0	0
DNA-(Apurinic or apyrimidinic site) lyase	14	2		1	1	0		0	1	0	2	1	1	0	0	0	0	0	0	0	0	0	0	0	0
Early-responsive to dehydration stress protein (ERD4)	7	2		1	1	0		0	2	2	2	2	2	0	0	0	0	0	0	0	0	0	0	0	0
ELMO/CED-12 family protein	4	2		1	1	0		0	2	2	2	2	2	0	0	0	0	0	0	0	0	0	0	0	0
Esterase/lipase/thioesterase-like protein	14	2		1	1	0		0	1	1	2	1	1	0	0	0	0	0	0	0	0	0	0	0	0
Fantastic four-like protein	15	2		1	1	0		0	0	1	1	0	0	0	0	0	0	0	0	0	0	0	0	0	0
Glutamate--cysteine ligase, chloroplastic	3	2		1	1	0		0	1	0	0	1	2	0	0	0	0	0	0	0	0	0	0	0	0
GMP synthase [glutamine-hydrolyzing]	16	2		1	1	0		0	2	1	2	2	2	0	0	0	0	0	0	0	0	0	0	0	0
Histidine--tRNA ligase	13	2		1	1	0		0	2	2	2	2	2	0	0	0	0	0	0	0	0	0	0	0	0
Homeobox protein knotted-1-like 1	11	2		1	1	0		0	0	0	1	1	0	0	0	0	0	0	0	0	0	0	0	0	0
Lectin protein kinase, putative, expressed	2	2		1	1	0		0	2	1	2	2	2	0	0	0	0	0	0	0	0	0	0	0	0
Leucine aminopeptidase, putative	6	2		1	1	0		0	2	2	2	2	2	0	0	0	0	0	0	0	0	0	0	0	0
Lipoprotein-releasing system transmembrane protein LolC	2	2		1	1	0		0	1	1	1	1	1	0	0	0	0	0	0	0	0	0	0	0	0
methyl-CPG-binding domain protein 13	5	2		1	1	0		0	0	0	0	2	1	0	0	0	0	0	0	0	0	0	0	0	0
Murein hydrolase activator NlpD	2	2		1	1	0		0	2	1	1	2	1	0	0	0	0	0	0	0	0	0	0	0	0
NAD kinase	14	2		1	1	0		0	2	1	2	2	2	0	0	0	0	0	0	0	0	0	0	0	0
NB-ARC domain containing protein	2	2		1	1	0		0	2	1	2	2	2	0	0	0	0	0	0	0	0	0	0	0	0
Nuclear cap-binding protein subunit 1	5	2		1	1	0		0	1	1	2	1	1	0	0	0	0	0	0	0	0	0	0	0	0
Nuclear transcription factor Y subunit B-6	2	2		1	1	0		0	1	1	1	2	1	0	0	0	0	0	0	0	0	0	0	0	0
origin recognition complex subunit 3	8	2		1	1	0		0	0	1	0	0	1	0	0	0	0	0	0	0	0	0	0	0	0
phospholipase D beta 1	2	2		1	1	0		0	2	2	2	2	2	0	0	0	0	0	0	0	0	0	0	0	0
Pollen allergen-like protein	11	2		1	1	0		0	0	0	0	2	0	0	0	0	0	0	0	0	0	0	0	0	0
polypyrimidine tract-binding protein 3	7	2		1	1	0		0	1	0	2	2	1	0	0	0	0	0	0	0	0	0	0	0	0
Protein DA1-related 1	9	2		1	1	0		0	2	0	0	1	2	0	0	0	0	0	0	0	0	0	0	0	0
Protein NRT1/ PTR FAMILY 5.1	8	2		1	1	0		0	1	0	1	2	1	0	0	0	0	0	0	0	0	0	0	0	0
RNA-binding region RNP-1	7	2		1	1	0		0	2	0	2	2	1	0	0	0	0	0	0	0	0	0	0	0	0
Smr domain containing protein	8	2		1	1	0		0	2	1	2	2	2	0	0	0	0	0	0	0	0	0	0	0	0
Sulfate adenylyltransferase subunit 1	5	2		1	1	0		0	2	1	1	2	1	0	0	0	0	0	0	0	0	0	0	0	0
Tectonin beta-propeller repeat-containing protein 1	2	2		1	1	0		0	2	2	2	2	2	0	0	0	0	0	0	0	0	0	0	0	0
TOX high mobility group box protein, putative (DUF1635)	3	2		1	1	0		0	1	2	1	1	0	0	0	0	0	0	0	0	0	0	0	0	0
vacuolar H+-ATPase subunit E isoform 3	2	2		1	1	0		0	0	0	0	2	0	0	0	0	0	0	0	0	0	0	0	0	0
Ascorbate peroxidase	12	2		1	1	0		0	1	1	1	1	2	0	0	0	0	0	0	0	0	0	0	0	0					antioxidant
Endo-beta-1,3-glucanase	3	1		1	1	0		0	1	1	1	1	1	0	0	1	0	0	1	0	0	0	0	0	0		PR-2
Bifunctional lysine-specific demethylase and histidyl-hydroxylase NO66	4	1		1	1	0		0	1	1	1	1	1	0	1	1	1	1	1	0	0	0	0	0	1
histone acetyltransferase of the CBP family 1	5	1		1	1	0		0	1	1	1	1	1	0	1	1	1	1	1	0	1	0	1	0	1
NADH dehydrogenase subunit 5	1	1		1	1	0		0	1	1	1	1	1	0	1	1	1	1	1	0	0	0	0	0	1
pleiotropic drug resistance 13	4	1		1	1	0		0	1	1	1	1	1	0	1	1	1	1	1	0	0	0	0	0	0
Potassium voltage-gated channel subfamily D member 1	1	1		1	1	0		0	1	1	1	1	1	0	1	1	1	1	1	0	1	0	1	1	1
Respiratory supercomplex factor 1, mitochondrial	4	1		1	1	0		0	1	1	1	1	1	0	1	1	1	1	1	0	0	0	0	0	0
transcription factor bHLH155-like protein	1	1		1	1	0		0	1	1	1	1	1	0	1	1	1	1	1	0	0	0	0	0	0
Ubiquitin-conjugating enzyme	1	1		1	1	0		0	1	1	1	1	1	0	1	1	1	1	1	0	0	0	0	0	0
12-oxophytodienoate reductase 1	2	1		1	1	0		0	1	1	1	1	1	0	1	1	1	1	1	0	0	0	0	0	0
ABC transporter G family member 37	1	1		1	1	0		0	1	1	1	1	1	0	1	1	1	1	1	0	0	0	0	0	0				detox
alpha-N-acetylglucosaminidase family / NAGLU family	1	1		1	1	0		0	1	1	1	1	1	0	1	1	1	1	1	0	0	0	0	0	0
ATP-dependent RNA helicase HAS1	2	1		1	1	0		0	1	1	1	1	1	0	1	1	1	1	1	0	0	0	0	0	0
CDPK-related kinase	1	1		1	1	0		0	1	1	1	1	1	0	1	1	1	1	1	0	0	0	0	0	0
Chaperone modulatory protein CbpM	1	1		1	1	0		0	1	1	1	1	1	0	1	1	1	1	1	0	0	0	0	0	0
Cl2158_1	1	1		1	1	0		0	1	1	1	1	1	0	1	1	0	1	1	0	0	0	0	0	0
general regulatory factor 8	1	1		1	1	0		0	1	1	1	1	1	0	1	1	1	1	1	0	0	0	0	0	0
Initiator tRNA phosphoribosyl transferase family protein isoform 4	1	1		1	1	0		0	1	1	1	1	1	0	1	1	1	1	1	0	0	0	0	0	0
Major fimbrium subunit FimC	1	1		1	1	0		0	1	1	1	1	1	0	1	1	1	1	1	0	0	0	0	0	0
Mitochondrial import inner membrane translocase subunit Tim29	1	1		1	1	0		0	1	1	1	1	1	0	1	1	1	1	1	0	0	0	0	0	0
Multidrug resistance ABC transporter ATP-binding and permease protein	1	1		1	1	0		0	1	1	1	1	1	0	1	1	1	1	1	0	0	0	0	0	0				detox
myb domain protein 39	1	1		1	1	0		0	1	1	1	1	1	0	1	1	1	1	1	0	0	0	0	0	0
Na(+)/H(+) exchange regulatory cofactor NHE-RF2	2	1		1	1	0		0	1	1	1	1	1	0	1	1	1	1	1	0	0	0	0	0	0
Nodulin MtN3 family protein	2	1		1	1	0		0	1	1	1	1	1	0	1	1	1	1	1	0	0	0	0	0	0
Nuclear egress protein 2	1	1		1	1	0		0	1	1	1	1	1	0	1	1	1	1	1	0	0	0	0	0	0
Ornithine carbamoyltransferase	5	1		1	1	0		0	1	1	1	1	1	0	1	1	1	1	1	0	0	0	0	0	0
Potassium voltage-gated channel subfamily D member 2	2	1		1	1	0		0	1	1	1	1	1	0	1	1	1	1	1	0	0	0	0	0	0
protein FLC EXPRESSOR	2	1		1	1	0		0	1	1	1	1	1	0	1	1	1	1	1	0	0	0	0	0	0
Protein transport protein sec72	1	1		1	1	0		0	1	1	1	1	1	0	1	1	1	1	1	0	1	0	0	0	0
RNA recognition motif-containing protein	1	1		1	1	0		0	1	1	1	1	1	0	1	1	1	1	1	0	0	0	0	0	0
syntaxin of plants 41	2	1		1	1	0		0	1	1	1	1	1	0	1	1	1	1	1	0	0	0	0	0	0
TBP-associated factor 4	4	1		1	1	0		0	1	1	1	1	1	0	1	1	1	1	1	0	0	0	0	0	0
Thymidylate kinase	8	1		1	1	0		0	1	1	1	1	1	0	1	1	1	1	1	0	0	0	0	0	0
Thyroid adenoma-associated protein-like protein	4	1		1	1	0		0	1	1	1	1	1	0	1	1	1	1	1	0	0	0	0	0	0
TIR-NBS-LRR class disease resistance protein	11	1		1	1	0		0	1	1	1	1	1	0	1	1	1	1	1	0	0	0	0	0	0
Transcription-repair-coupling factor	3	1		1	1	0		0	1	1	1	1	1	0	1	1	1	1	1	0	0	0	0	0	0
Zinc finger and BTB domain-containing protein 48	1	1		1	1	0		0	1	1	1	1	1	0	1	1	1	1	1	0	0	0	0	0	0
33 kDa chaperonin	3	1		1	1	0		0	1	1	1	1	1	0	1	0	0	1	0	0	0	0	0	0	0
ABC transporter B family member 4	1	1		1	1	0		0	1	1	1	1	1	0	1	0	0	1	0	0	0	0	0	0	0				detox
Acyl-[acyl-carrier-protein]--UDP-N-acetylglucosamine O-acyltransferase	7	1		1	1	0		0	1	1	1	1	1	0	1	0	1	1	0	0	0	0	0	0	0
ATPase, F1 complex, alpha subunit protein	1	1		1	1	0		0	1	1	1	1	1	0	1	0	1	1	0	0	0	0	0	0	0
Capsid maturation protease	1	1		1	1	0		0	1	1	1	1	1	0	1	0	1	1	0	0	0	0	0	0	0
CD63 antigen	1	1		1	1	0		0	1	1	1	1	1	0	1	0	1	1	0	0	0	0	0	0	0
Exocyst complex component 7	4	1		1	1	0		0	1	1	1	1	1	0	1	0	1	1	0	0	0	0	0	0	0
Mediator of RNA polymerase II transcription subunit 20	1	1		1	1	0		0	1	1	1	1	1	0	1	0	1	1	0	0	0	0	0	0	0
NAD-dependent protein deacetylase	4	1		1	1	0		0	1	1	1	1	1	0	1	0	1	1	0	0	0	0	0	0	0
NF-X-like 1	4	1		1	1	0		0	1	1	1	1	1	0	1	0	1	1	0	0	0	0	0	0	0
ORW1943Ba0047B01.11 protein	1	1		1	1	0		0	1	1	1	1	1	0	1	0	1	1	0	0	0	0	0	0	0
phosphate transporter 2;1	2	1		1	1	0		0	1	1	1	1	1	0	1	0	1	0	0	0	0	0	0	0	0
Sucrose:fructan 6-fructosyltransferase	1	1		1	1	0		0	1	1	1	1	1	0	1	0	1	1	0	0	0	0	0	0	0
Thiolase family protein	2	1		1	1	0		0	1	1	1	1	1	0	1	0	0	1	0	0	0	0	0	0	0
Dimeric alpha-amylase inhibitor	7	1		1	1	0		0	0	1	1	0	0	0	0	1	0	0	1	0	0	1	0	0	0
Glycosyl hydrolases family 32 protein	3	1		1	1	0		0	1	1	0	1	0	0	0	1	0	0	1	0	0	1	0	0	0
Vacuolar protein sorting-associated protein 8-like protein	5	1		1	1	0		0	0	1	0	0	0	0	0	1	0	0	1	0	0	1	0	0	0
Calmodulin-binding family protein	4	1		1	1	0		0	1	0	0	1	1	0	0	0	0	0	0	0	0	0	0	0	0	Ca/Cal
alanine:glyoxylate aminotransferase	6	1		1	1	0		0	1	1	1	1	1	0	0	0	0	0	0	0	0	0	0	0	0
Aspartyl protease family protein 2	1	1		1	1	0		0	1	1	1	1	1	0	0	0	0	0	0	0	0	0	0	0	0
ATP synthase subunit beta, chloroplastic	5	1		1	1	0		0	1	1	1	1	1	0	0	0	0	0	0	0	0	0	0	0	0
meristematic receptor-like kinase	2	1		1	1	0		0	1	1	1	1	1	0	0	0	0	0	0	0	0	0	0	0	0
Movement protein	2	1		1	1	0		0	1	1	1	1	1	0	0	0	0	0	0	0	0	0	0	0	0
TMV response protein	1	1		1	1	0		0	1	1	1	1	1	0	0	0	0	0	0	0	0	0	0	0	0
Two-component response regulator ORR5	1	1		1	1	0		0	1	1	1	1	1	0	0	0	0	0	0	0	0	0	0	0	0
Pathogenic type III effector avirulence factor Avr AvrRpt-cleavage: cleavage site protein	4	1		1	1	0		0	1	1	1	1	1	0	0	0	0	0	0	0	0	0	0	0	0
26S protease regulatory subunit 4 homolog	1	1		1	1	0		0	1	1	1	1	1	0	0	0	0	0	0	0	0	0	0	0	0
2-nonaprenyl-3-methyl-6-methoxy-1,4-benzoquinol hydroxylase	3	1		1	1	0		0	1	0	1	1	1	0	0	0	0	0	0	0	0	0	0	0	0
4-hydroxyphenylacetate decarboxylase small subunit	1	1		1	1	0		0	0	0	0	0	1	0	0	0	0	0	0	0	0	0	0	0	0
50S ribosomal protein L10	10	1		1	1	0		0	1	1	1	1	1	0	0	0	0	0	0	0	0	0	0	0	0
50S ribosomal protein L25	8	1		1	1	0		0	1	1	1	1	1	0	0	0	0	0	0	0	0	0	0	0	0
60S acidic ribosomal protein P2	1	1		1	1	0		0	1	1	1	1	1	0	0	0	1	0	0	0	0	0	0	0	0
ABC transporter ATP-binding protein/permease VMR1	3	1		1	1	0		0	1	0	0	1	0	0	0	0	0	0	0	0	0	0	0	0	0				detox
Acco20	1	1		1	1	0		0	0	1	1	0	1	0	0	0	0	0	0	0	0	0	0	0	0
Acetamidase/formamidase, putative	6	1		1	1	0		0	0	0	1	0	0	0	0	0	0	0	0	0	0	0	0	0	0
actin binding protein	1	1		1	1	0		0	1	1	1	1	1	0	0	0	0	0	0	0	0	0	0	0	0
ADP-glucose pyrophosphorylase family protein	2	1		1	1	0		0	1	0	0	0	1	0	0	0	0	0	0	0	0	0	0	0	0
Agenet and bromo-adjacent homology (BAH) domain-containing protein	11	1		1	1	0		0	1	1	1	1	1	0	0	0	0	0	0	0	0	0	0	0	0
Aladin	2	1		1	1	0		0	1	0	1	1	1	0	0	0	0	0	0	0	0	0	0	0	0
Aldo/keto reductase, putative	1	1		1	1	0		0	1	1	1	1	1	0	0	0	0	0	0	0	0	0	0	0	0
Altered inheritance of mitochondria protein 11	1	1		1	1	0		0	1	1	1	1	1	0	0	0	0	1	0	0	0	0	0	0	0
Ankyrin repeat and SOCS box protein 1	1	1		1	1	0		0	1	0	1	1	1	0	0	0	0	0	0	0	0	0	0	0	0
AP-2 complex subunit alpha	1	1		1	1	0		0	1	1	1	1	1	0	0	0	0	0	0	0	0	0	0	0	0
arabinogalactan protein 1	4	1		1	1	0		0	1	1	1	1	1	0	0	0	0	0	0	0	0	0	0	0	0
Aspartate carbamoyltransferase regulatory chain	2	1		1	1	0		0	1	0	1	1	1	0	0	0	0	0	0	0	0	0	0	0	0
At1g06530-like protein	1	1		1	1	0		0	1	0	0	1	0	0	0	0	0	0	0	0	0	0	0	0	0
At4g21323p-like protein	1	1		1	1	0		0	1	1	1	1	1	0	0	0	0	0	0	0	0	0	0	0	0
Ataxia telangiectasia-mutated and RAD3-like protein	5	1		1	1	0		0	1	1	1	1	1	0	0	0	0	0	0	0	0	0	0	0	0
ATP synthase subunit b-delta	2	1		1	1	0		0	0	0	1	0	0	0	0	0	0	0	0	0	0	0	0	0	0
autophagy 18h-like protein	1	1		1	1	0		0	1	0	1	1	1	0	0	0	0	0	0	0	0	0	0	0	0
AWPM-19-like membrane family protein	4	1		1	1	0		0	1	0	1	1	1	0	0	0	0	0	0	0	0	0	0	0	0
Bacteriocin carnobacteriocin B2	1	1		1	1	0		0	0	0	0	0	1	0	0	0	0	0	0	0	0	0	0	0	0
BAH and TFIIS domain-containing protein	1	1		1	1	0		0	1	1	1	1	1	0	0	0	0	0	0	0	0	0	0	0	0
Benzoate carboxyl methyltransferase	1	1		1	1	0		0	1	1	1	1	1	0	0	0	0	0	0	0	0	0	0	0	0
BHLH transcription factor-like protein	5	1		1	1	0		0	0	0	1	0	0	0	0	0	0	0	0	0	0	0	0	0	0
Bifunctional autolysin	1	1		1	1	0		0	1	1	1	1	1	0	0	0	0	0	0	0	0	0	0	0	0
C2 calcium/lipid-binding and GRAM domain protein	37	1		1	1	0		0	1	1	1	1	1	0	0	0	0	0	0	0	0	0	0	0	0
carboxyl-terminal domain (ctd) phosphatase-like 2	1	1		1	1	0		0	1	1	1	1	1	0	0	0	0	0	0	0	0	0	0	0	0
cation/H+ exchanger 18	2	1		1	1	0		0	1	0	0	0	0	0	0	0	0	0	0	0	0	0	0	0	0
cDNA clone:001-032-A03, full insert sequence	1	1		1	1	0		0	1	0	0	1	0	0	0	0	0	0	0	0	0	0	0	0	0
Cell division cycle 20.1, cofactor of APC complex	1	1		1	1	0		0	1	1	1	1	1	0	0	0	0	0	0	0	0	0	0	0	0
Cell division cycle protein 20 homolog	1	1		1	1	0		0	1	1	1	1	1	0	0	0	0	0	0	0	0	0	0	0	0
Chemotaxis response regulator protein-glutamate methylesterase 1	2	1		1	1	0		0	0	0	1	1	1	0	0	0	0	0	0	0	0	0	0	0	0
Chromodomain-helicase-DNA-binding protein 1-like	2	1		1	1	0		0	1	0	1	1	1	0	0	0	0	0	0	0	0	0	0	0	0
CLAVATA3/ESR (CLE)-related protein ESR2	1	1		1	1	0		0	0	0	0	1	0	0	0	0	0	0	0	0	0	0	0	0	0
Cleavage stimulation factor subunit 3	4	1		1	1	0		0	1	0	0	0	0	0	0	0	0	0	0	0	0	0	0	0	0
Cob(I)yrinic acid a,c-diamide adenosyltransferase, mitochondrial	1	1		1	1	0		0	1	0	0	1	1	0	0	0	0	0	0	0	0	0	0	0	0
Cohesin subunit SA-1	1	1		1	1	0		0	1	1	1	1	1	0	0	0	0	0	0	0	0	0	0	0	0
Coiled-coil domain-containing protein 21, putative isoform 1	1	1		1	1	0		0	1	1	1	1	1	0	0	0	0	0	0	0	0	0	0	0	0
CTC-interacting domain 4	2	1		1	1	0		0	0	0	0	1	1	0	0	0	0	0	0	0	0	0	0	0	0
cyclin-dependent kinase inhibitor SMR1-like protein	1	1		1	1	0		0	1	1	1	1	1	0	0	0	0	0	0	0	0	0	0	0	0
Cysteine protease 1	1	1		1	1	0		0	0	0	0	1	0	0	0	0	0	0	0	0	0	0	0	0	0
Cysteine-rich receptor-like protein kinase 40	1	1		1	1	0		0	1	1	1	1	1	0	0	0	0	0	0	0	0	0	0	0	0
Cytochrome c biogenesis protein CcsA	2	1		1	1	0		0	1	1	1	1	1	0	0	0	0	0	0	0	0	0	0	0	0
Cytochrome c oxidase subunit Vc family protein	1	1		1	1	0		0	1	0	0	0	0	0	0	0	0	0	0	0	0	0	0	0	0
Cytochrome P450 2C37	1	1		1	1	0		0	0	1	0	0	0	0	0	0	0	0	0	0	0	0	0	0	0
cytochrome P450, family 702, subfamily A, polypeptide 2	2	1		1	1	0		0	0	0	1	0	1	0	0	0	1	0	0	0	0	0	1	0	0
DBF4-type zinc finger-containing protein 2 homolog	1	1		1	1	0		0	1	0	0	0	0	0	0	0	0	0	0	0	0	0	0	0	0
DEA(D/H)-box RNA helicase family protein	9	1		1	1	0		0	1	1	1	1	1	0	0	0	0	0	0	0	0	0	0	0	0
defective in meristem silencing 3	1	1		1	1	0		0	1	0	1	1	1	0	0	0	0	0	0	0	0	0	0	0	0
Desmoglein-2	1	1		1	1	0		0	1	1	1	1	1	0	0	0	0	0	0	0	0	0	0	0	0
DNA repair and meiosis protein (Mre11)	3	1		1	1	0		0	1	1	1	1	1	0	0	0	0	0	0	0	0	0	0	0	0
DNA repair RAD51-like protein	2	1		1	1	0		0	0	1	0	0	0	0	0	0	0	0	0	0	0	0	0	0	0
DNA replication helicase	3	1		1	1	0		0	1	1	1	1	1	0	0	0	0	0	0	0	0	0	0	0	0
DNA-directed RNA polymerase II protein	2	1		1	1	0		0	1	1	1	1	1	0	0	0	0	0	0	0	0	0	0	0	0
DNA-directed RNA polymerase subunit D	1	1		1	1	0		0	1	1	1	1	1	0	0	0	0	0	0	0	0	0	0	0	0
DUF2431 domain protein	2	1		1	1	0		0	1	0	1	1	1	0	0	0	0	0	0	0	0	0	0	0	0
Duffy receptor gamma form	1	1		1	1	0		0	1	0	1	1	1	0	0	0	0	0	0	0	0	0	0	0	0
Duplicated homeodomain-like superfamily protein	3	1		1	1	0		0	1	0	1	1	1	0	0	0	0	0	0	0	0	0	0	0	0
E3 ubiquitin-protein ligase CBL-B	1	1		1	1	0		0	1	1	1	1	1	0	0	0	0	0	0	0	0	0	0	0	0
Elongation factor 1-beta	8	1		1	1	0		0	1	0	1	1	1	0	0	0	0	0	0	0	0	0	0	0	0
Enoyl-[acyl-carrier-protein] reductase [NADH] FabI	1	1		1	1	0		0	1	1	1	1	1	0	0	0	0	0	0	0	0	0	0	0	0
Ent-cassa-12,15-diene synthase	1	1		1	1	0		0	1	1	1	1	1	0	0	0	0	0	0	0	0	0	0	0	0
Ephrin type-A receptor 2	1	1		1	1	0		0	0	1	0	0	0	0	0	0	0	0	0	0	0	0	0	0	0
Epidermal growth factor receptor substrate 15	1	1		1	1	0		0	1	0	1	1	1	0	0	0	0	0	0	0	0	0	0	0	0
ETS-related transcription factor Elf-2	1	1		1	1	0		0	1	1	1	1	1	0	0	0	0	0	0	0	0	0	0	0	0
Eukaryotic translation initiation factor 3 subunit A, putative	2	1		1	1	0		0	1	1	1	1	1	0	0	0	0	0	0	0	0	0	0	0	0
evolutionarily conserved C-terminal region 9	1	1		1	1	0		0	1	1	1	1	1	0	0	0	0	0	0	0	0	0	0	0	0
exocyst subunit exo70 family protein F1	1	1		1	1	0		0	1	1	1	1	1	0	0	0	0	0	0	0	0	0	0	0	0
Eyes absent homolog 2	1	1		1	1	0		0	1	1	1	1	1	0	0	0	0	0	0	0	0	0	0	0	0
F5O11.10 isoform 1	2	1		1	1	0		0	1	1	1	1	1	0	0	0	0	0	0	0	0	0	0	0	0
Family of Uncharacterized protein function, putative isoform 6	1	1		1	1	0		0	1	0	1	1	0	0	0	0	0	0	0	0	0	0	0	0	0
Fasciclin-like protein FLA29	1	1		1	1	0		0	0	0	0	1	0	0	0	0	0	0	0	0	0	0	0	0	0
F-box associated ubiquitination effector family protein	3	1		1	1	0		0	1	0	0	1	1	0	0	0	0	0	0	0	0	0	0	0	0
FKBP-type peptidyl-prolyl cis-trans isomerase family protein	1	1		1	1	0		0	1	0	1	0	0	0	0	0	1	0	0	0	0	0	1	0	0
forkhead-associated (FHA) domain-containing protein	11	1		1	1	0		0	1	1	1	1	1	0	0	0	0	0	0	0	0	0	0	0	0
forkhead-associated domain-containing protein / FHA domain-containing protein	6	1		1	1	0		0	1	1	1	1	1	0	0	0	0	0	0	0	0	0	0	0	0
Fructose-bisphosphate aldolase, cytoplasmic isozyme	1	1		1	1	0		0	1	1	1	1	1	0	0	0	0	0	0	0	0	0	0	0	0
FtsH extracellular protease family	2	1		1	1	0		0	1	1	1	1	1	0	0	0	0	0	0	0	0	0	0	0	0
Fumarylacetoacetate hydrolase, putative	6	1		1	1	0		0	0	0	0	0	1	0	0	0	0	0	0	0	0	0	0	0	0
galacturonosyltransferase 6	1	1		1	1	0		0	1	1	1	1	1	0	0	0	0	0	0	0	0	0	0	0	0
gamma-irradiation and mitomycin c induced 1	12	1		1	1	0		0	1	1	1	1	1	0	0	0	0	0	0	0	0	0	0	0	0
GDSL Lipase acylhydrolase	1	1		1	1	0		0	1	1	1	1	1	0	0	0	0	0	0	0	0	0	0	0	0
general regulatory factor 10	1	1		1	1	0		0	1	1	1	1	1	0	0	0	0	0	0	0	0	0	0	0	0
glutamate synthase 1	1	1		1	1	0		0	1	1	1	1	1	0	0	0	0	0	0	0	0	0	0	0	0
glutathione S-transferase tau 5	1	1		1	1	0		0	1	1	1	1	1	0	0	0	0	0	0	0	0	0	0	0	0				detox	antioxidant
glyceraldehyde 3-phosphate dehydrogenase A subunit 2	1	1		1	1	0		0	1	1	1	1	1	0	0	0	0	0	0	0	0	0	0	0	0
Glycerophosphodiester phosphodiesterase-like protein	2	1		1	1	0		0	1	1	1	1	1	0	0	0	0	0	0	0	0	0	0	0	0
G-patch domain containing protein	12	1		1	1	0		0	1	0	1	1	1	0	0	0	0	0	0	0	0	0	0	0	0
Granulocyte-macrophage colony-stimulating factor	1	1		1	1	0		0	1	1	1	1	1	0	0	0	0	0	0	0	0	0	0	0	0
GRF zinc finger family protein, expressed	7	1		1	1	0		0	0	0	0	0	1	0	0	0	0	0	0	0	0	0	0	0	0
GTP binding protein alpha subunit	1	1		1	1	0		0	0	1	0	0	0	0	0	0	0	0	0	0	0	0	0	0	0
GTP-binding family protein	4	1		1	1	0		0	1	1	1	1	1	0	0	0	0	0	0	0	0	0	0	0	0
Guanosine nucleotide diphosphate dissociation inhibitor	19	1		1	1	0		0	1	1	0	1	1	0	0	0	0	0	0	0	0	0	0	0	0
Harpin-induced protein	14	1		1	1	0		0	9	10	4	10	11	0	0	0	0	0	0	0	0	0	0	0	0
HD-ZIP IV family of homeobox-leucine zipper protein with lipid-binding START domain-containing protein	4	1		1	1	0		0	1	1	1	1	1	0	0	0	0	0	0	0	0	0	0	0	0
Hippocampus abundant transcript-like protein 1	5	1		1	1	0		0	1	1	1	1	1	0	0	0	0	0	0	0	0	0	0	0	0
histone mono-ubiquitination 2	3	1		1	1	0		0	1	1	1	1	1	0	0	0	0	0	0	0	0	0	0	0	0
Homeobox protein Hox-B1	1	1		1	1	0		0	0	0	0	0	1	0	0	0	0	0	0	0	0	0	0	0	0
Homoserine O-succinyltransferase	3	1		1	1	0		0	1	1	1	1	1	0	0	0	0	0	0	0	0	0	0	0	0
HTH-type transcriptional activator RhaR	2	1		1	1	0		0	1	1	1	1	1	0	0	0	0	0	0	0	0	0	0	0	0
importin alpha isoform 7	4	1		1	1	0		0	1	1	1	1	1	0	0	0	0	0	0	0	0	0	0	0	0
Indole-3-acetic acid-amido synthetase GH3.3, putative	8	1		1	1	0		0	0	0	0	0	1	0	0	0	0	0	0	0	0	0	0	0	0
Integral membrane protein TmpA	1	1		1	1	0		0	1	0	1	1	1	0	0	0	0	0	0	0	0	0	0	0	0
Interleukin-1 beta	1	1		1	1	0		0	1	0	1	1	1	0	0	0	0	0	0	0	0	0	0	0	0
Iron transport multicopper oxidase fio1	1	1		1	1	0		0	1	1	1	1	1	0	0	0	0	0	0	0	0	0	0	0	0
Kinase superfamily protein, putative	1	1		1	1	0		0	1	0	1	1	1	0	0	0	0	0	0	0	0	0	0	0	0
kinesin like protein for actin based chloroplast movement 1	1	1		1	1	0		0	1	1	1	1	1	0	0	0	0	0	0	0	0	0	0	0	0
K-stimulated pyrophosphate-energized sodium pump protein	5	1		1	1	0		0	0	1	0	0	0	0	0	0	0	0	0	0	0	0	0	0	0
L-arabinose isomerase	2	1		1	1	0		0	1	0	1	1	1	0	0	0	0	0	0	0	0	0	0	0	0
lateral organ boundaries-domain 29	1	1		1	1	0		0	1	0	1	1	0	0	0	0	0	0	0	0	0	0	0	0	0
L-cysteine:1D-myo-inositol 2-amino-2-deoxy-alpha-D-glucopyranoside ligase	3	1		1	1	0		0	1	1	1	1	1	0	0	0	0	0	0	0	0	0	0	0	0
Lectin-related protein	2	1		1	1	0		0	1	1	1	1	1	0	0	0	0	0	0	0	0	0	0	0	0
Light-independent protochlorophyllide reductase subunit B	4	1		1	1	0		0	1	0	1	1	1	0	0	0	0	0	0	0	0	0	0	0	0
long-chain base (LCB) kinase 1	3	1		1	1	0		0	1	1	1	1	1	0	0	0	0	0	0	0	0	0	0	0	0
Low temperature and salt responsive protein-like	4	1		1	1	0		0	1	1	1	1	1	0	0	0	0	0	0	0	0	0	0	0	0
Low-affinity cation transporter	2	1		1	1	0		0	1	1	1	1	1	0	0	0	0	0	0	0	0	0	0	0	0
LysM receptor-like kinase protein	1	1		1	1	0		0	1	0	1	1	1	0	0	0	0	0	0	0	0	0	0	0	0
Lysophospholipid transporter LplT	1	1		1	1	0		0	1	1	1	1	1	0	0	0	0	0	0	0	0	0	0	0	0
MADS-box transcription factor 29	2	1		1	1	0		0	1	1	1	1	1	0	0	0	0	0	0	0	0	0	0	0	0
MAGUK p55 subfamily member 5	1	1		1	1	0		0	1	1	1	1	1	0	0	0	0	0	0	0	0	0	0	0	0
MATE efflux family protein	3	1		1	1	0		0	1	1	1	1	1	0	0	0	0	0	0	0	0	0	0	0	0
methyl-CPG-binding domain 9	2	1		1	1	0		0	1	1	1	1	1	0	0	0	0	0	0	0	0	0	0	0	0
Methyl-CpG-binding domain protein 3-like 2	1	1		1	1	0		0	1	1	1	1	1	0	0	0	0	0	0	0	0	0	0	0	0
Mitochondrial metalloendopeptidase OMA1	9	1		1	1	0		0	1	0	0	1	0	0	0	0	0	0	0	0	0	0	0	0	0
MLP-like protein 28	1	1		1	1	0		0	1	1	1	1	1	0	0	0	0	0	0	0	0	0	0	0	0
NAC domain containing protein 85	3	1		1	1	0		0	1	0	1	1	1	0	0	0	0	0	0	0	0	0	0	0	0
NAD(P)-linked oxidoreductase superfamily protein	3	1		1	1	0		0	1	1	1	1	1	0	0	0	0	0	0	0	0	0	0	0	0
NADH pyrophosphatase	1	1		1	1	0		0	1	1	1	1	1	0	0	0	0	0	0	0	0	0	0	0	0
NBS-LRR-like protein	1	1		1	1	0		0	1	1	1	1	1	0	0	0	0	0	0	0	0	0	0	0	0
Nuclear pore complex protein	9	1		1	1	0		0	1	1	1	1	1	0	0	0	0	0	0	0	0	0	0	0	0
Nucleotide/sugar transporter family protein	16	1		1	1	0		0	0	0	1	0	0	0	0	0	0	0	0	0	0	0	0	0	0
Oleosin family protein, putative	1	1		1	1	0		0	1	1	1	1	1	0	0	0	0	0	0	0	0	0	0	0	0
Optic atrophy 3 protein (OPA3)	7	1		1	1	0		0	1	1	1	1	1	0	0	0	0	0	0	0	0	0	0	0	0
Paired box protein Pax-3	2	1		1	1	0		0	1	0	1	1	1	0	0	0	0	0	0	0	0	0	0	0	0
Parvalbumin alpha	1	1		1	1	0		0	1	1	1	1	1	0	0	0	0	0	0	0	0	0	0	0	0
Pectate lyase	27	1		1	1	0		0	1	1	1	1	1	0	0	0	0	0	0	0	0	0	0	0	0
Peptide chain release factor 2	3	1		1	1	0		0	1	1	1	1	1	0	0	0	0	0	0	0	0	0	0	0	0
Phosphoenolpyruvate carboxylase family protein	1	1		1	1	0		0	1	0	1	1	1	0	0	0	0	0	0	0	0	0	0	0	0
Phosphoglucomutase, cytoplasmic	1	1		1	1	0		0	1	0	1	1	1	0	0	0	0	0	0	0	0	0	0	0	0
pH-response regulator protein palA/RIM20	4	1		1	1	0		0	1	1	1	1	1	0	0	0	0	0	0	0	0	0	0	0	0
Phytochrome interacting factor 3, putative isoform 3	2	1		1	1	0		0	1	1	1	1	1	0	0	0	0	0	0	0	0	0	0	0	0
plant intracellular ras group-related LRR 4	2	1		1	1	0		0	1	1	1	1	1	0	0	0	0	0	0	0	0	0	0	0	0
Plant regulator RWP-RK family protein, putative	7	1		1	1	0		0	1	1	1	1	0	0	0	0	0	0	0	0	0	0	0	0	0
plasma membrane H+-ATPase	3	1		1	1	0		0	1	0	1	1	1	0	0	0	0	0	0	0	0	0	0	0	0
p-loop containing nucleoside triphosphate hydrolase	2	1		1	1	0		0	1	1	1	1	1	0	0	0	0	0	0	0	0	0	0	0	0
Polynucleotidyl transferase, Ribonuclease H fold	1	1		1	1	0		0	1	1	1	1	1	0	0	0	0	0	0	0	0	0	0	0	0
Polypyrimidine tract-binding protein like 3	1	1		1	1	0		0	1	0	1	1	1	0	0	0	0	0	0	0	0	0	0	0	0
Potassium channel KAT1	1	1		1	1	0		0	1	1	1	1	1	0	0	0	0	0	0	0	0	0	0	0	0
Pregnancy-specific beta-1-glycoprotein 1	1	1		1	1	0		0	0	0	0	0	1	0	0	0	0	0	0	0	0	0	0	0	0
Pre-mRNA-splicing factor cwc22	6	1		1	1	0		0	1	0	1	1	1	0	0	0	0	0	0	0	0	0	0	0	0
Pre-mRNA-splicing factor cwc26	4	1		1	1	0		0	1	1	1	1	1	0	0	0	0	0	0	0	0	0	0	0	0
Proline iminopeptidase	7	1		1	1	0		0	1	1	1	1	1	0	0	0	0	0	0	0	0	0	0	0	0
Protein BPS1, chloroplastic-like protein	3	1		1	1	0		0	0	0	0	1	1	0	0	0	0	0	0	0	0	0	0	0	0
Protein glycosylationmyb-like TTH transcriptional regulator	5	1		1	1	0		0	1	0	1	1	1	0	0	0	0	0	0	0	0	0	0	0	0
Protein kinase domain containing protein, expressed	1	1		1	1	0		0	1	1	1	1	1	0	0	0	0	0	0	0	0	0	0	0	0
Protein NRT1/ PTR FAMILY 4.4	1	1		1	1	0		0	1	1	1	1	1	0	0	0	0	0	0	0	0	0	0	0	0
Protein phosphatase methylesterase 1	8	1		1	1	0		0	1	1	1	1	1	0	0	0	0	0	0	0	0	0	0	0	0
Protein PLANT CADMIUM RESISTANCE 8	1	1		1	1	0		0	1	1	1	1	1	0	0	0	0	0	0	0	0	0	0	0	0
Pseudouridine synthase family protein	14	1		1	1	0		0	1	1	1	1	1	0	0	0	0	1	0	0	0	0	0	0	0
Pur operon repressor	1	1		1	1	0		0	1	1	1	1	1	0	0	0	0	0	0	0	0	0	0	0	0
Purine nucleoside phosphorylase DeoD-type	4	1		1	1	0		0	1	1	1	1	1	0	0	0	0	0	0	0	0	0	0	0	0
Quinone oxidoreductase-like protein	4	1		1	1	0		0	1	1	1	1	1	0	0	0	0	0	0	0	0	0	0	0	0
ralf-like 26	1	1		1	1	0		0	1	1	1	1	1	0	0	0	0	0	0	0	0	0	0	0	0
Ralf-like protein	3	1		1	1	0		0	0	0	1	0	0	0	0	0	0	0	0	0	0	0	0	0	0
Receptor kinase, putative, expressed	1	1		1	1	0		0	1	0	0	1	0	0	0	0	0	0	0	0	0	0	0	0	0
Required to maintain repression 1	1	1		1	1	0		0	1	1	1	1	1	0	0	0	0	0	0	0	0	0	0	0	0
Retinal guanylyl cyclase 1	1	1		1	1	0		0	1	1	1	1	1	0	0	0	0	0	0	0	0	0	0	0	0
Rho termination factor	2	1		1	1	0		0	1	0	1	1	1	0	0	0	0	0	0	0	0	0	0	0	0
Ribosomal large subunit pseudouridine synthase E	1	1		1	1	0		0	1	1	1	1	1	0	0	0	0	0	0	0	0	0	0	0	0
RNA apurinic site specific lyase	2	1		1	1	0		0	0	0	0	1	1	0	0	0	0	0	0	0	0	0	0	0	0
rRNA processing protein-like protein	1	1		1	1	0		0	1	1	1	1	1	0	0	0	0	0	0	0	0	0	0	0	0
Serine/threonine-protein kinase PBS1	2	1		1	1	0		0	0	0	0	1	0	0	0	0	0	0	0	0	0	0	0	0	0
SIT4 phosphatase-associated family protein	1	1		1	1	0		0	1	0	1	1	1	0	0	0	0	0	0	0	0	0	0	0	0
Sodium channel protein type 5 subunit alpha	2	1		1	1	0		0	1	1	1	1	1	0	0	0	0	0	0	0	0	0	0	0	0
Somatostatin receptor type 5	1	1		1	1	0		0	1	1	1	1	1	0	0	0	0	0	0	0	0	0	0	0	0
Sorting and assembly machinery component 50 homolog	1	1		1	1	0		0	1	1	1	1	1	0	0	0	0	0	0	0	0	0	0	0	0
Sorting nexin 2B	2	1		1	1	0		0	0	1	0	0	0	0	0	0	0	0	0	0	0	0	0	0	0
SPA (suppressor of phyA-105) protein family	2	1		1	1	0		0	1	1	1	1	1	0	0	0	0	0	0	0	0	0	0	0	0
Sphingosine-1-phosphate lyase	2	1		1	1	0		0	1	0	1	1	1	0	0	0	0	0	0	0	0	0	0	0	0
Squamosa promoter-binding-like protein 16	1	1		1	1	0		0	1	1	1	1	1	0	0	0	0	0	0	0	0	0	0	0	0
S-ribosylhomocysteine lyase	1	1		1	1	0		0	1	1	1	1	1	0	0	0	0	0	0	0	0	0	0	0	0
Stabilizer of iron transporter SufD / Polynucleotidyl transferase	6	1		1	1	0		0	1	1	1	1	1	0	0	0	0	0	0	0	0	0	0	0	0
Stem-specific protein TSJT1	10	1		1	1	0		0	0	0	1	0	0	0	0	0	0	0	0	0	0	0	0	0	0
Stigma-specific Stig1 family protein, putative	1	1		1	1	0		0	1	1	1	1	1	0	0	0	0	0	0	0	0	0	0	0	0
Succinate--CoA ligase [ADP-forming] subunit alpha, mitochondrial	1	1		1	1	0		0	1	1	1	1	1	0	0	0	0	0	0	0	0	0	0	0	0
Sugar transporter	4	1		1	1	0		0	1	1	1	1	1	0	0	0	0	0	0	0	0	0	0	0	0
Sulfhydryl oxidase 1	3	1		1	1	0		0	1	1	1	1	1	0	0	0	0	0	0	0	0	0	0	0	0
TBP-associated factor 2	4	1		1	1	0		0	0	0	1	0	0	0	0	0	0	0	0	0	0	0	0	0	0
Tegument protein BRRF2	2	1		1	1	0		0	1	0	1	1	1	0	0	0	0	0	0	0	0	0	0	0	0
Telomeric repeat-binding factor 1	9	1		1	1	0		0	1	1	1	1	1	0	0	0	0	0	0	0	0	0	0	0	0
Terpene synthase, putative, expressed	1	1		1	1	0		0	0	0	1	0	1	0	0	0	0	0	0	0	0	0	0	0	0
terpene synthase-like sequence-1,8-cineole	1	1		1	1	0		0	1	1	1	1	1	0	0	0	0	0	0	0	0	0	0	0	0
Testis- and ovary-specific PAZ domain-containing protein 1	8	1		1	1	0		0	1	1	1	1	1	0	0	0	0	0	0	0	0	0	0	0	0
Thiol:disulfide interchange protein DsbE	2	1		1	1	0		0	1	1	1	1	1	0	0	0	0	0	0	0	0	0	0	0	0
Transcriptional regulatory protein EDS1	2	1		1	1	0		0	1	0	1	1	1	0	0	0	0	0	0	0	0	0	0	0	0
trichome birefringence-like protein (DUF828)	2	1		1	1	0		0	1	1	1	1	1	0	0	0	0	0	0	0	0	0	0	0	0
Tripartite motif-containing protein 5	1	1		1	1	0		0	1	1	1	1	1	0	0	0	0	0	0	0	0	0	0	0	0
tRNA (Guanine(10)-N2)-methyltransferase-like protein	6	1		1	1	0		0	0	1	0	0	1	0	0	0	0	0	0	0	0	0	0	0	0
tRNA (Guanine(9)-N1)-methyltransferase	4	1		1	1	0		0	1	0	1	1	1	0	0	0	0	0	0	0	0	0	0	0	0
TSA: Wollemia nobilis Ref_Wollemi_Transcript_12480_1360 transcribed RNA sequence	1	1		1	1	0		0	1	0	1	1	1	0	0	0	0	0	0	0	0	0	0	0	0
Ubiquinol-cytochrome C reductase hinge protein	1	1		1	1	0		0	1	0	1	1	1	0	0	0	0	0	0	0	0	0	0	0	0
UDP-N-acetyl-D-mannosaminuronic acid transferase	1	1		1	1	0		0	1	1	1	1	1	0	0	0	0	0	0	0	0	0	0	0	0
UPF0154 protein YnbE	1	1		1	1	0		0	1	1	1	1	1	0	0	0	0	0	0	0	0	0	0	0	0
Vacuolar iron transporter	4	1		1	1	0		0	1	1	1	1	1	0	0	0	0	0	0	0	0	0	0	0	0
vacuoleless1 (VCL1)	1	1		1	1	0		0	0	0	0	1	0	0	0	0	0	0	0	0	0	0	0	0	0
Vasopressin V1a receptor	1	1		1	1	0		0	0	0	0	1	0	0	0	0	0	0	0	0	0	0	0	0	0
Ventricular zone-expressed PH domain-containing protein homolog 1	1	1		1	1	0		0	1	0	0	1	1	0	0	0	0	0	0	0	0	0	0	0	0
V-type proton ATPase subunit C 1	1	1		1	1	0		0	1	1	1	1	1	0	0	0	0	0	0	0	0	0	0	0	0
with no lysine (K) kinase 1	2	1		1	1	0		0	1	0	1	1	1	0	0	0	0	0	0	0	0	0	0	0	0
WUSCHEL related homeobox 14	1	1		1	1	0		0	1	1	1	1	1	0	0	0	0	0	0	0	0	0	0	0	0
WUS-interacting protein 2	2	1		1	1	0		0	1	1	1	1	1	0	0	0	0	0	0	0	0	0	0	0	0
zein-binding protein (Protein of unknown function, DUF593)	8	1		1	1	0		0	1	1	1	1	1	0	0	0	0	0	0	0	0	0	0	0	0
Zinc finger (C3HC4-type RING finger) protein family-like	1	1		1	1	0		0	0	0	1	0	0	0	0	0	0	0	0	0	0	0	0	0	0
Zinc finger protein 283	1	1		1	1	0		0	1	1	1	1	1	0	0	0	0	0	0	0	0	0	0	0	0
Cytokinin riboside 5'-monophosphate phosphoribohydrolase	28	15		1	1	0		1	13	11	13	14	14	0	0	0	0	0	0	0	0	0	0	0	0
Photosystem I P700 chlorophyll a apoprotein A2	15	9		1	1	0		1	7	7	8	7	6	0	0	0	0	0	0	0	0	0	0	0	0
Serine-rich protein	24	8		1	1	0		0	6	4	5	7	6	0	0	0	0	0	0	0	0	0	0	0	0
Calmodulin-binding family protein, putative, expressed	22	7		1	1	0		0	6	4	7	7	5	0	0	0	0	0	0	0	0	0	0	0	0	Ca/Cal
O-glucosyltransferase rumi	13	6		1	1	0		0	4	4	5	4	5	0	0	0	0	0	0	0	0	0	0	0	0
Cysteine desulfurase	8	5		1	1	0		0	4	4	5	4	4	0	3	0	1	3	0	0	0	0	0	0	0
transcription factor jumonji (jmjC) domain-containing protein	14	5		1	1	0		0	5	4	5	5	5	0	0	0	0	0	0	0	0	0	0	0	0
Low temperature and salt responsive protein	15	4		1	1	0		0	4	3	4	4	4	0	0	0	0	0	0	0	0	0	0	0	0
Carotenoid cleavage dioxygenase	9	3		1	1	0		0	2	3	2	2	2	0	2	1	2	2	1	0	0	0	0	0	0
3-deoxy-manno-octulosonate cytidylyltransferase	10	3		1	1	0		0	3	1	1	2	1	0	0	0	0	0	0	0	0	0	0	0	0
Clathrin assembly protein, putative, expressed	6	3		1	1	0		0	3	3	3	3	3	0	0	0	0	0	0	0	0	0	0	0	0
LMBR1 domain-containing 2	6	3		1	1	0		0	3	3	3	3	3	0	0	0	0	0	0	0	0	0	0	0	0
Sodium transporter	6	3		1	1	0		0	3	3	3	3	3	0	0	0	0	0	0	0	0	0	0	0	0
TCP family transcription factor 4	2	2		1	1	0		0	2	2	2	2	2	0	1	1	1	1	1	0	0	0	0	0	0
VQ motif-containing protein, putative	4	2		1	1	0		0	2	1	2	2	2	0	1	0	1	1	0	0	0	0	0	0	0
Alcohol dehydrogenase 3	5	2		1	1	0		1	2	1	2	2	2	0	0	0	0	0	0	0	0	0	0	0	0
CONSTANS-like protein	20	2		1	1	0		0	1	1	1	1	2	0	0	0	0	0	0	0	0	0	0	0	0
Gibberellin 2-oxidase 2	5	2		1	1	0		0	1	1	1	1	1	0	0	0	0	0	0	0	0	0	0	0	0
lysine ketoglutarate reductase trans-splicing-like protein (DUF707)	13	2		1	1	0		0	2	1	1	1	1	0	0	0	0	0	0	0	0	0	0	0	0
Phosphatidylinositol 4-phosphate 5-kinase 4	10	2		1	1	0		0	2	1	2	2	2	0	0	0	0	0	0	0	0	0	0	0	0
Splicing factor 3B subunit 1	10	2		1	1	0		0	2	1	2	1	2	0	0	0	0	0	0	0	0	0	0	0	0
gibberellic acid methyltransferase 2	1	1		1	1	0		0	1	1	1	1	1	0	1	1	1	1	1	0	1	0	1	1	1
UDP-glycosyltransferase 88B1	1	1		1	1	0		0	1	1	1	1	1	0	1	1	1	1	1	0	0	0	0	0	0				detox
F-box/kelch-repeat protein At3g61590	1	1		1	1	0		0	1	1	1	1	1	0	1	1	1	1	1	0	0	0	0	0	0
Netrin receptor UNC5C	2	1		1	1	0		0	1	1	1	1	1	0	1	1	1	1	1	0	0	0	0	0	0
spindle pole body component 110	1	1		1	1	0		0	1	1	1	1	1	0	1	1	0	1	1	0	0	0	0	0	0
Glutaryl-CoA dehydrogenase, mitochondrial	1	1		1	1	0		0	1	1	1	1	1	0	1	0	1	1	0	0	0	0	0	0	0
Glutamyl-tRNA(Gln) amidotransferase subunit E	1	1		1	1	0		0	1	1	1	1	1	0	1	0	1	1	0	0	0	0	0	0	0
Alpha amylase inhibitor protein	6	1		1	1	0		0	0	1	0	0	0	0	0	1	0	0	1	0	0	1	0	0	0
Cell surface antigen I/II	6	1		1	1	0		0	1	1	1	1	1	0	0	0	0	0	0	0	0	0	0	0	0
40S ribosomal protein S19	4	1		1	1	0		0	1	1	1	1	1	0	0	0	0	0	0	0	0	0	0	0	0
Acetyltransferase (GNAT) domain protein	1	1		1	1	0		0	1	1	0	0	0	0	0	0	0	0	0	0	0	0	0	0	0
Ankyrin repeat domain-containing protein 20A4	1	1		1	1	0		0	1	1	1	1	1	0	0	0	0	0	0	0	0	0	0	0	0
ATP-dependent zinc metalloprotease FtsH 2	4	1		1	1	0		0	1	0	0	0	0	0	0	0	0	0	0	0	0	0	0	0	0
BTB/POZ and MATH domain protein	1	1		1	1	0		0	1	1	1	1	1	0	0	0	0	0	0	0	0	0	0	0	0
Chlorophyllide reductase subunit Z	2	1		1	1	0		0	1	1	1	1	1	0	0	0	0	0	0	0	0	0	0	0	0
cyclin dependent kinase group C2	2	1		1	1	0		0	1	1	1	1	1	0	0	0	0	0	0	0	0	0	0	0	0
cytosolic invertase 2	1	1		1	1	0		0	1	1	1	1	1	0	0	0	0	0	0	0	0	0	0	0	0
DNA topoisomerase 3-alpha	1	1		1	1	0		0	1	0	1	1	1	0	0	0	0	0	0	0	0	0	0	0	0
Enhancer of split M1 protein	1	1		1	1	0		0	1	1	1	1	1	0	0	0	0	0	0	0	0	0	0	0	0
Exocyst complex component SEC15B	5	1		1	1	0		0	0	0	0	1	0	0	0	0	0	0	0	0	0	0	0	0	0
Flap endonuclease 1-A	1	1		1	1	0		0	1	0	1	1	1	0	0	0	0	0	0	0	0	0	0	0	0
Gasdermin-C	1	1		1	1	0		0	1	1	1	1	1	0	0	0	0	0	0	0	0	0	0	0	0
GPI-anchored lorelei-like protein	1	1		1	1	0		0	1	0	1	1	1	0	0	0	0	0	0	0	0	0	0	0	0
Heavy metal-associated domain containing protein	1	1		1	1	0		0	1	0	1	1	1	0	0	0	0	0	0	0	0	0	0	0	0
Insulin-like growth factor 1 receptor	1	1		1	1	0		0	0	0	0	1	0	0	0	0	0	0	0	0	0	0	0	0	0
Late embryogenesis abundant protein, expressed	4	1		1	1	0		0	0	1	0	0	0	0	0	0	0	0	0	0	0	0	0	0	0
L-type lectin-domain containing receptor kinase VIII.2	6	1		1	1	0		0	1	0	0	0	0	0	0	0	0	0	0	0	0	0	0	0	0
Microtubule-associated protein tau	2	1		1	1	0		0	1	1	1	1	1	0	0	0	0	0	0	0	0	0	0	0	0
Nucleolar protein 14	4	1		1	1	0		0	1	1	1	1	1	0	0	0	0	0	0	0	0	0	0	0	0
Peptide deformylase 2	1	1		1	1	0		0	0	0	1	0	0	0	0	0	0	0	0	0	0	0	0	0	0
Plasma-membrane choline transporter family protein	6	1		1	1	0		0	1	1	1	1	1	0	0	0	0	0	0	0	0	0	0	0	0
profilin 2	1	1		1	1	0		0	0	0	0	1	0	0	0	0	0	0	0	0	0	0	0	0	0
PsbP-like protein 2	1	1		1	1	0		0	0	0	0	0	1	0	0	0	0	0	0	0	0	0	0	0	0
Regulator of telomere elongation helicase 1	3	1		1	1	0		0	1	0	1	1	1	0	0	0	0	0	0	0	0	0	0	0	0
Shikimate kinase 1	2	1		1	1	0		0	1	1	1	1	1	0	0	0	0	0	0	0	0	0	0	0	0
SPT2 chromatin protein	5	1		1	1	0		0	1	1	1	1	1	0	0	0	0	0	0	0	0	0	0	0	0
sulfate transporter 3;1	1	1		1	1	0		0	1	0	1	1	1	0	0	0	0	0	0	0	0	0	0	0	0
Tethering factor for nuclear proteasome sts1	2	1		1	1	0		0	1	0	1	1	1	0	0	0	0	0	0	0	0	0	0	0	0
Tyrosine N-monooxygenase	2	1		1	1	0		0	1	0	1	1	1	0	0	0	0	0	0	0	0	0	0	0	0
Voltage-dependent L-type calcium channel subunit beta-1	1	1		1	1	0		0	1	1	1	1	1	0	0	0	0	0	0	0	0	0	0	0	0
Superoxide dismutase [Mn] 2, mitochondrial	1	1		1	1	0		0	1	0	0	0	0	0	0	0	0	0	0	0	0	0	0	0	0					antioxidant
plant/protein (Protein of unknown function, DUF538)	20	11		1	0	1		7	11	10	11	11	11	7	4	7	3	2	7	7	0	0	0	0	0
3-isopropylmalate dehydratase large subunit	16	7		1	0	1		0	5	3	6	5	4	0	0	0	0	0	0	0	0	0	0	0	0
Yellow stripe-like transporter 12	39	6		1	0	1		0	3	2	3	3	6	0	0	0	0	0	0	0	0	0	0	0	0
ATP binding microtubule motor family protein	19	4		1	0	1		0	4	3	3	4	2	0	0	0	0	0	0	0	0	0	0	0	0
Long-Chain Acyl-CoA Synthetase	32	4		1	0	1		0	3	2	2	3	4	0	0	0	0	0	0	0	0	0	0	0	0
2-isopropylmalate synthase	13	3		1	0	1		0	3	2	3	3	3	0	0	0	0	0	0	0	0	0	0	0	0
Copper-transporting ATPase	23	3		1	0	1		0	2	1	2	3	3	0	0	0	0	0	0	0	0	0	0	0	0
GPI-anchored adhesin-like protein	16	3		1	0	1		0	1	1	2	1	3	0	0	0	0	0	0	0	0	0	0	0	0
NADPH--cytochrome P450 reductase	18	3		1	0	1		0	3	2	3	3	3	0	0	0	0	0	0	0	0	0	0	0	0
Succinate dehydrogenase [ubiquinone] flavoprotein subunit, mitochondrial	13	3		1	0	1		0	0	0	1	2	3	0	0	0	0	0	0	0	0	0	0	0	0
60 kDa chaperonin	41	2		1	0	1		0	1	2	1	1	1	0	0	0	0	0	0	0	0	0	0	0	0
cold regulated protein 27	10	2		1	0	1		0	0	2	0	0	1	0	0	0	0	0	0	0	0	0	0	0	0
Phenylalanine--tRNA ligase alpha subunit	17	2		1	0	1		0	1	0	1	1	2	0	0	0	0	0	0	0	0	0	0	0	0			PP-P
Pectinesterase inhibitor domain containing protein	4	2		1	0	1		0	1	2	2	0	0	0	0	0	0	0	0	0	0	0	0	0	0
Rotundifolia-like protein	15	2		1	0	1		0	2	2	2	2	2	0	0	0	0	0	0	0	0	0	0	0	0
Vesicle-associated membrane protein, putative	15	2		1	0	1		0	2	2	2	2	2	0	0	0	0	0	0	0	0	0	0	0	0
Transcriptional corepressor LEUNIG	17	1		1	0	1		0	1	1	1	1	1	0	0	0	0	0	0	0	0	0	0	0	0
50S ribosomal protein L15	8	1		1	0	1		0	1	1	0	1	1	0	0	0	0	0	0	0	0	0	0	0	0
Adenine phosphoribosyltransferase-like protein, putative (DUF2358)	3	1		1	0	1		0	0	0	1	0	0	0	0	0	0	0	0	0	0	0	0	0	0
Beta-xylosidase, putative	18	1		1	0	1		0	0	0	0	0	1	0	0	0	0	0	0	0	0	0	0	0	0
CsAtPR5, putative, expressed	16	1		1	0	1		0	1	1	1	1	1	0	0	0	0	0	0	0	0	0	0	0	0
DNA glycosylase	18	1		1	0	1		0	1	1	1	1	1	0	0	0	0	0	0	0	0	0	0	0	0
FAR1-related sequence 7	3	1		1	0	1		0	0	0	0	0	1	0	0	0	0	0	0	0	0	0	0	0	0
Holliday junction ATP-dependent DNA helicase RuvB	25	1		1	0	1		0	1	0	1	1	0	0	0	0	0	0	0	0	0	0	0	0	0
Leucine-rich repeat receptor protein kinase family protein	2	1		1	0	1		0	1	1	1	1	1	0	0	0	0	0	0	0	0	0	0	0	0
mitogen-activated protein kinase kinase kinase 6	3	1		1	0	1		0	1	1	1	1	1	0	0	0	0	0	0	0	0	0	0	0	0
Pleckstrin homology (PH) domain-containing protein	8	1		1	0	1		0	1	1	1	1	1	0	0	0	0	0	0	0	0	0	0	0	0
Protein ENHANCED DISEASE RESISTANCE 2-like	25	1		1	0	1		0	0	1	0	0	0	0	0	0	0	0	0	0	0	0	0	0	0
QWRF motif protein (DUF566)	21	1		1	0	1		0	1	1	1	1	1	0	0	0	0	0	0	0	0	0	0	0	0
RNA polymerase sigma factor	19	1		1	0	1		0	0	0	1	0	0	0	0	0	0	0	0	0	0	0	0	0	0
Segregation and condensation protein B	6	1		1	0	1		0	1	0	1	1	0	0	0	0	0	0	0	0	0	0	0	0	0
translocon at the outer envelope membrane of chloroplasts 159	8	1		1	0	1		0	1	1	1	1	1	0	0	0	0	0	0	0	0	0	0	0	0
Zinc finger MYM-type protein 5	3	1		1	0	1		0	1	1	1	1	1	0	0	0	0	0	0	0	0	0	0	0	0
(2Z,6E)-farnesyl diphosphate synthase	1	0		1	0	1		0	0	0	0	0	0	0	0	0	0	0	0	0	0	0	0	0	0
26S protease regulatory subunit-like protein	5	0		1	0	1		0	0	0	0	0	0	0	0	0	0	0	0	0	0	0	0	0	0
30S ribosomal protein S24e	1	0		1	0	1		0	0	0	0	0	0	0	0	0	0	0	0	0	0	0	0	0	0
3-oxoacyl-[acyl-carrier-protein] reductase FabG	1	0		1	0	1		0	0	0	0	0	0	0	0	0	0	0	0	0	0	0	0	0	0
4-hydroxy-7-methoxy-3-oxo-3,4-dihydro-2H-1,4-benzoxazin-2-yl glucoside beta-D-glucosidase 1c, chloroplastic	1	0		1	0	1		0	0	0	0	0	0	0	0	0	0	0	0	0	0	0	0	0	0
5-aminolevulinate synthase, nonspecific, mitochondrial	1	0		1	0	1		0	0	0	0	0	0	0	0	0	0	0	0	0	0	0	0	0	0
60S ribosomal protein l28	10	0		1	0	1		0	0	0	0	0	0	0	0	0	0	0	0	0	0	0	0	0	0
AAA-type ATPase family protein	3	0		1	0	1		0	0	0	0	0	0	0	0	0	0	0	0	0	0	0	0	0	0
Actin cytoskeleton-regulatory complex protein PAN1	3	0		1	0	1		0	0	0	0	0	0	0	0	0	0	0	0	0	0	0	0	0	0
acyl-CoA-binding domain 3	4	0		1	0	1		0	0	0	0	0	0	0	0	0	0	0	0	0	0	0	0	0	0
agenet domain protein (DOMAIN OF UNKNOWN FUNCTION 724 6)	1	0		1	0	1		0	0	0	0	0	0	0	0	0	0	0	0	0	0	0	0	0	0
Alpha-1,4 glucan phosphorylase	12	0		1	0	1		0	0	0	0	0	0	0	0	0	0	0	0	0	0	0	0	0	0
Ankyrin repeat domain-containing protein 2	3	0		1	0	1		0	0	0	0	0	0	0	0	0	0	0	0	0	0	0	0	0	0
arginine-glutamic acid dipeptide repeat protein	5	0		1	0	1		0	0	0	0	0	0	0	0	0	0	0	0	0	0	0	0	0	0
Aspartate--ammonia ligase	3	0		1	0	1		0	0	0	0	0	0	0	0	0	0	0	0	0	0	0	0	0	0
ATP synthase subunit b 2	1	0		1	0	1		0	0	0	0	0	0	0	0	0	0	0	0	0	0	0	0	0	0
ATP-dependent RNA helicase, putative	64	0		1	0	1		0	0	0	0	0	0	0	0	0	0	0	0	0	0	0	0	0	0
B3 domain transcription factor	12	0		1	0	1		0	0	0	0	0	0	0	0	0	0	0	0	0	0	0	0	0	0
Beta-1,3-N-acetylglucosaminyltransferase radical fringe	1	0		1	0	1		0	0	0	0	0	0	0	0	0	0	0	0	0	0	0	0	0	0
Biotin synthase	5	0		1	0	1		0	0	0	0	0	0	0	0	0	0	0	0	0	0	0	0	0	0
BR-signaling kinase 2	1	0		1	0	1		0	0	0	0	0	0	0	0	0	0	0	0	0	0	0	0	0	0
Calcineurin-like metallo-phosphoesterase superfamily	8	0		1	0	1		0	0	0	0	0	0	0	0	0	0	0	0	0	0	0	0	0	0
Caprin-2	1	0		1	0	1		0	0	0	0	0	0	0	0	0	0	0	0	0	0	0	0	0	0
Casein kinase I isoform delta-like protein	2	0		1	0	1		0	0	0	0	0	0	0	0	0	0	0	0	0	0	0	0	0	0
CCAAT-binding transcription factor	1	0		1	0	1		0	0	0	0	0	0	0	0	0	0	0	0	0	0	0	0	0	0
Chaperone DnaJ	20	0		1	0	1		0	0	0	0	0	0	0	0	0	0	0	0	0	0	0	0	0	0
Chorion class B protein B.L1	1	0		1	0	1		0	0	0	0	0	0	0	0	0	0	0	0	0	0	0	0	0	0
cleavage and polyadenylation specificity factor 100	1	0		1	0	1		0	0	0	0	0	0	0	0	0	0	0	0	0	0	0	0	0	0
Coenzyme PQQ synthesis protein E	2	0		1	0	1		0	0	0	0	0	0	0	0	0	0	0	0	0	0	0	0	0	0
Copper ion-binding protein, putative	2	0		1	0	1		0	0	0	0	0	0	0	0	0	0	0	0	0	0	0	0	0	0
Cullin-1	11	0		1	0	1		0	0	0	0	0	0	0	0	0	0	0	0	0	0	0	0	0	0
Cyclin-H1-1	2	0		1	0	1		0	0	0	0	0	0	0	0	0	0	0	0	0	0	0	0	0	0
cytochrome C oxidase subunit	6	0		1	0	1		0	0	0	0	0	0	0	0	0	0	0	0	0	0	0	0	0	0
cytochrome P450, family 714, subfamily A, polypeptide 1	3	0		1	0	1		0	0	0	0	0	0	0	0	0	0	0	0	0	0	0	0	0	0
DAG, chloroplastic	4	0		1	0	1		0	0	0	0	0	0	0	0	0	0	0	0	0	0	0	0	0	0
DegP protease-like protein	1	0		1	0	1		0	0	0	0	0	0	0	0	0	0	0	0	0	0	0	0	0	0
Dentin sialophosphoprotein-related, putative isoform 1	12	0		1	0	1		0	0	0	0	0	0	0	0	0	0	0	0	0	0	0	0	0	0
Dipeptidyl peptidase	4	0		1	0	1		0	0	0	0	0	0	0	0	0	0	0	0	0	0	0	0	0	0
DNA polymerase epsilon subunit 3	1	0		1	0	1		0	0	0	0	0	0	0	0	0	0	0	0	0	0	0	0	0	0
DNA topoisomerase 2-beta	1	0		1	0	1		0	0	0	0	0	0	0	0	0	0	0	0	0	0	0	0	0	0
DNAJ heat shock N-terminal domain-containing protein-like	3	0		1	0	1		0	0	0	0	0	0	0	0	0	0	0	0	0	0	0	0	0	0
DUF1680 domain protein	9	0		1	0	1		0	0	0	0	0	0	0	0	0	0	0	0	0	0	0	0	0	0
Dynamin	4	0		1	0	1		0	0	0	0	0	0	0	0	0	0	0	0	0	0	0	0	0	0
EKC/KEOPS complex subunit CGI121	6	0		1	0	1		0	0	0	0	0	0	0	0	0	0	0	0	0	0	0	0	0	0
elongator protein 2	1	0		1	0	1		0	0	0	0	0	0	0	0	0	0	0	0	0	0	0	0	0	0
Envelope glycoprotein gp63	1	0		1	0	1		0	0	0	0	0	0	0	0	0	0	0	0	0	0	0	0	0	0
ER membrane protein complex subunit-like protein	2	0		1	0	1		0	0	0	0	0	0	0	0	0	0	0	0	0	0	0	0	0	0
Eukaryotic translation initiation factor 3 subunit C	16	0		1	0	1		0	0	0	0	0	0	0	0	0	0	0	0	0	0	0	0	0	0
exocyst complex component sec5	4	0		1	0	1		0	0	0	0	0	0	0	0	0	0	0	0	0	0	0	0	0	0
F2P16.20-like protein isoform 3	2	0		1	0	1		0	0	0	0	0	0	0	0	0	0	0	0	0	0	0	0	0	0
Fasciclin-like arabinogalactan, putative, expressed	3	0		1	0	1		0	0	0	0	0	0	0	0	0	0	0	0	0	0	0	0	0	0
Fe/S biogenesis protein nfuA	18	0		1	0	1		0	0	0	0	0	0	0	0	0	0	0	0	0	0	0	0	0	0
Cinnamate 4-hydroxylase	1	0		1	0	1		0	0	0	0	0	0	0	0	0	0	0	0	0	0	0	0	0	0			PP-P
Fructokinase-2	11	0		1	0	1		0	0	0	0	0	0	0	0	0	0	0	0	0	0	0	0	0	0
Gamma-glutamyltranspeptidase 1	1	0		1	0	1		0	0	0	0	0	0	0	0	0	0	0	0	0	0	0	0	0	0
GDT1-like protein	10	0		1	0	1		0	0	0	0	0	0	0	0	0	0	0	0	0	0	0	0	0	0
glutamate dehydrogenase 2	2	0		1	0	1		0	0	0	0	0	0	0	0	0	0	0	0	0	0	0	0	0	0
Glutamyl-tRNA(Gln) amidotransferase subunit B, chloroplastic/mitochondrial	3	0		1	0	1		0	0	0	0	0	0	0	0	0	0	0	0	0	0	0	0	0	0
Glycosyltransferases	30	0		1	0	1		0	0	0	0	0	0	0	0	0	0	0	0	0	0	0	0	0	0
H -ATPase 4	2	0		1	0	1		0	0	0	0	0	0	0	0	0	0	0	0	0	0	0	0	0	0
Heat shock 70 kDa protein, mitochondrial	1	0		1	0	1		0	0	0	0	0	0	0	0	0	0	0	0	0	0	0	0	0	0
Hepatocellular carcinoma-associated antigen 59 family protein, expressed	6	0		1	0	1		0	0	0	0	0	0	0	0	0	0	0	0	0	0	0	0	0	0
Histone chaperone	8	0		1	0	1		0	0	0	0	0	0	0	0	0	0	0	0	0	0	0	0	0	0
Homogentisate phytyltransferase	10	0		1	0	1		0	0	0	0	0	0	0	0	0	0	0	0	0	0	0	0	0	0
Immunoglobulin G-binding protein A	2	0		1	0	1		0	0	0	0	0	0	0	0	0	0	0	0	0	0	0	0	0	0
Inositol-pentakisphosphate 2-kinase	4	0		1	0	1		0	0	0	0	0	0	0	0	0	0	0	0	0	0	0	0	0	0
iron regulated 2	1	0		1	0	1		0	0	0	0	0	0	0	0	0	0	0	0	0	0	0	0	0	0
Keratin, type II cytoskeletal 3	3	0		1	0	1		0	0	0	0	0	0	0	0	0	0	0	0	0	0	0	0	0	0
La protein homolog	5	0		1	0	1		0	0	0	0	0	0	0	0	0	0	0	0	0	0	0	0	0	0
Large subunit GTPase 1	3	0		1	0	1		0	0	0	0	0	0	0	0	0	0	0	0	0	0	0	0	0	0
light harvesting complex photosystem II	2	0		1	0	1		0	0	0	0	0	0	0	0	0	0	0	0	0	0	0	0	0	0
LOB domain-containing protein 26	1	0		1	0	1		0	0	0	0	0	0	0	0	0	0	0	0	0	0	0	0	0	0
low-molecular-weight cysteine-rich 55	2	0		1	0	1		0	0	0	0	0	0	0	0	0	0	0	0	0	0	0	0	0	0
Lysine-specific demethylase 5A	1	0		1	0	1		0	0	0	0	0	0	0	0	0	0	0	0	0	0	0	0	0	0
Major Facilitator Superfamily protein, expressed	11	0		1	0	1		0	0	0	0	0	0	0	0	0	0	0	0	0	0	0	0	0	0
Mechanosensitive ion channel protein	4	0		1	0	1		0	0	0	0	0	0	0	0	0	0	0	0	0	0	0	0	0	0
MEI2-like 2 protein	2	0		1	0	1		0	0	0	0	0	0	0	0	0	0	0	0	0	0	0	0	0	0
Methyl-coenzyme M reductase II subunit gamma	1	0		1	0	1		0	0	0	0	0	0	0	0	0	0	0	0	0	0	0	0	0	0
Microtubule associated protein family protein, putative, expressed	7	0		1	0	1		0	0	0	0	0	0	0	0	0	0	0	0	0	0	0	0	0	0
Mitochondrial glycoprotein family protein	1	0		1	0	1		0	0	0	0	0	0	0	0	0	0	0	0	0	0	0	0	0	0
Monocopper oxidase-like protein SKU5	15	0		1	0	1		0	0	0	0	0	0	0	0	0	0	0	0	0	0	0	0	0	0
Muscarinic acetylcholine receptor M2	1	0		1	0	1		0	0	0	0	0	0	0	0	0	0	0	0	0	0	0	0	0	0
N-acetyl-D-glucosamine kinase	5	0		1	0	1		0	0	0	0	0	0	0	0	0	0	0	0	0	0	0	0	0	0
NAD(P)H dehydrogenase B3	1	0		1	0	1		0	0	0	0	0	0	0	0	0	0	0	0	0	0	0	0	0	0
NADH-quinone oxidoreductase subunit 3	1	0		1	0	1		0	0	0	0	0	0	0	0	0	0	0	0	0	0	0	0	0	0
NAM-like protein	1	0		1	0	1		0	0	0	0	0	0	0	0	0	0	0	0	0	0	0	0	0	0
Nitric oxide synthase, endothelial	1	0		1	0	1		0	0	0	0	0	0	0	0	0	0	0	0	0	0	0	0	0	0
Nuclear distribution protein PAC1-1	1	0		1	0	1		0	0	0	0	0	0	0	0	0	0	0	0	0	0	0	0	0	0
Nuclear factor related to kappa-B-binding protein	9	0		1	0	1		0	0	0	0	0	0	0	0	0	0	0	0	0	0	0	0	0	0
Nuclear factor Y	1	0		1	0	1		0	0	0	0	0	0	0	0	0	0	0	0	0	0	0	0	0	0
Nuclear ribonuclease Z	1	0		1	0	1		0	0	0	0	0	0	0	0	0	0	0	0	0	0	0	0	0	0
Nuclear transport factor 2 (NTF2) family protein with RNA binding (RRM-RBD-RNP motifs) domain-containing protein	5	0		1	0	1		0	0	0	0	0	0	0	0	0	0	0	0	0	0	0	0	0	0
Nuclear transport factor 2 (NTF2)-like protein	7	0		1	0	1		0	0	0	0	0	0	0	0	0	0	0	0	0	0	0	0	0	0
Nucleoporin GLE1	6	0		1	0	1		0	0	0	0	0	0	0	0	0	0	0	0	0	0	0	0	0	0
Nucleoside diphosphate kinase	21	0		1	0	1		0	0	0	0	0	0	0	0	0	0	0	0	0	0	0	0	0	0
Nucleoside diphosphate-linked moiety X motif 17	1	0		1	0	1		0	0	0	0	0	0	0	0	0	0	0	0	0	0	0	0	0	0
nucleosome/chromatin assembly factor group C5	3	0		1	0	1		0	0	0	0	0	0	0	0	0	0	0	0	0	0	0	0	0	0
Nudix hydrolase 15	1	0		1	0	1		0	0	0	0	0	0	0	0	0	0	0	0	0	0	0	0	0	0
Nudix hydrolase 9	3	0		1	0	1		0	0	0	0	0	0	0	0	0	0	0	0	0	0	0	0	0	0
nudix hydrolase homolog 10	2	0		1	0	1		0	0	0	0	0	0	0	0	0	0	0	0	0	0	0	0	0	0
Obg-like ATPase 1	9	0		1	0	1		0	0	0	0	0	0	0	0	0	0	0	0	0	0	0	0	0	0
Ocl3	1	0		1	0	1		0	0	0	0	0	0	0	0	0	0	0	0	0	0	0	0	0	0
O-fucosyltransferase-like protein	11	0		1	0	1		0	0	0	0	0	0	0	0	0	0	0	0	0	0	0	0	0	0
Oligoribonuclease	7	0		1	0	1		0	0	0	0	0	0	0	0	0	0	0	0	0	0	0	0	0	0
O-linked-mannose beta-1,4-N-acetylglucosaminyltransferase-like protein	4	0		1	0	1		0	0	0	0	0	0	0	0	0	0	0	0	0	0	0	0	0	0
Oral cancer overexpressed protein 1	5	0		1	0	1		0	0	0	0	0	0	0	0	0	0	0	0	0	0	0	0	0	0
ORMDL family protein-like	8	0		1	0	1		0	0	0	0	0	0	0	0	0	0	0	0	0	0	0	0	0	0
Oxidoreductase	5	0		1	0	1		0	0	0	0	0	0	0	0	0	0	0	0	0	0	0	0	0	0
Oxidoreductase, aldo/keto reductase family protein, expressed	7	0		1	0	1		0	0	0	0	0	0	0	0	0	0	0	0	0	0	0	0	0	0
Oxysterol-binding family protein	6	0		1	0	1		0	0	0	0	0	0	0	0	0	0	0	0	0	0	0	0	0	0
Oxysterol-binding protein	7	0		1	0	1		0	0	0	0	0	0	0	0	0	0	0	0	0	0	0	0	0	0
Oxysterol-binding protein, putative	8	0		1	0	1		0	0	0	0	0	0	0	0	0	0	0	0	0	0	0	0	0	0
Packaging protein 2	1	0		1	0	1		0	0	0	0	0	0	0	0	0	0	0	0	0	0	0	0	0	0
PAP fibrilling domain containing protein	1	0		1	0	1		0	0	0	0	0	0	0	0	0	0	0	0	0	0	0	0	0	0
Papain family cysteine protease	1	0		1	0	1		0	0	0	0	0	0	0	0	0	0	0	0	0	0	0	0	0	0
PAS/LOV protein B	1	0		1	0	1		0	0	0	0	0	0	0	0	0	0	0	0	0	0	0	0	0	0
Pectin lyase-like superfamily protein, putative	9	0		1	0	1		0	0	0	0	0	0	0	0	0	0	0	0	0	0	0	0	0	0
Pentatricopeptide repeat-containing protein At3g53700, chloroplastic	1	0		1	0	1		0	0	0	0	0	0	0	0	0	0	0	0	0	0	0	0	0	0
Peptidase M50 family protein	4	0		1	0	1		0	0	0	0	0	0	0	0	0	0	0	0	0	0	0	0	0	0
Peptide transporter 1	2	0		1	0	1		0	0	0	0	0	0	0	0	0	0	0	0	0	0	0	0	0	0
Peptide-N(4)-(N-acetyl-beta-glucosaminyl)asparagine amidase	8	0		1	0	1		0	0	0	0	0	0	0	0	0	0	0	0	0	0	0	0	0	0
Peptidyl-tRNA hydrolase, putative	9	0		1	0	1		0	0	0	0	0	0	0	0	0	0	0	0	0	0	0	0	0	0
Peroxisomal membrane (Mpv17/PMP22) family protein	6	0		1	0	1		0	0	0	0	0	0	0	0	0	0	0	0	0	0	0	0	0	0
Peroxisome biogenesis protein 19-2	3	0		1	0	1		0	0	0	0	0	0	0	0	0	0	0	0	0	0	0	0	0	0
Peroxisome proliferator-activated receptor gamma coactivator 1-alpha	1	0		1	0	1		0	0	0	0	0	0	0	0	0	0	0	0	0	0	0	0	0	0
Peroxyureidoacrylate/ureidoacrylate amidohydrolase RutB	4	0		1	0	1		0	0	0	0	0	0	0	0	0	0	0	0	0	0	0	0	0	0
P-glycoprotein 12	1	0		1	0	1		0	0	0	0	0	0	0	0	0	0	0	0	0	0	0	0	0	0
Pheophorbide a oxygenase, chloroplastic	15	0		1	0	1		0	0	0	0	0	0	0	0	0	0	0	0	0	0	0	0	0	0
Phosphate import ATP-binding protein PstB 1	1	0		1	0	1		0	0	0	0	0	0	0	0	0	0	0	0	0	0	0	0	0	0
Phosphate translocator	11	0		1	0	1		0	0	0	0	0	0	0	0	0	0	0	0	0	0	0	0	0	0
Phosphate transporter PHO1-like protein	9	0		1	0	1		0	0	0	0	0	0	0	0	0	0	0	0	0	0	0	0	0	0
Phosphatidate cytidylyltransferase	11	0		1	0	1		0	0	0	0	0	0	0	0	0	0	0	0	0	0	0	0	0	0
phosphatidylinositol 4-OH kinase beta1	3	0		1	0	1		0	0	0	0	0	0	0	0	0	0	0	0	0	0	0	0	0	0
Phosphatidylinositol N-acetylglucosaminyltransferase subunit P	3	0		1	0	1		0	0	0	0	0	0	0	0	0	0	0	0	0	0	0	0	0	0
Phosphoglycerate mutase, putative	1	0		1	0	1		0	0	0	0	0	0	0	0	0	0	0	0	0	0	0	0	0	0
phosphoglycolate phosphatase	11	0		1	0	1		0	0	0	0	0	0	0	0	0	0	0	0	0	0	0	0	0	0
Phosphoinositide phosphatase family protein	23	0		1	0	1		0	0	0	0	0	0	0	0	0	0	0	0	0	0	0	0	0	0
phospholipase D delta	1	0		1	0	1		0	0	0	0	0	0	0	0	0	0	0	0	0	0	0	0	0	0
Phospholipid--sterol O-acyltransferase	3	0		1	0	1		0	0	0	0	0	0	0	0	0	0	0	0	0	0	0	0	0	0
Phosphoribosylaminoimidazole-succinocarboxamide synthase	5	0		1	0	1		0	0	0	0	0	0	0	0	0	0	0	0	0	0	0	0	0	0
phosphoribosylformylglycinamidine synthase	7	0		1	0	1		0	0	0	0	0	0	0	0	0	0	0	0	0	0	0	0	0	0
Phosphoribulokinase	4	0		1	0	1		0	0	0	0	0	0	0	0	0	0	0	0	0	0	0	0	0	0
Photosystem I reaction center subunit N	9	0		1	0	1		0	0	0	0	0	0	0	0	0	0	0	0	0	0	0	0	0	0
PITH domain-containing protein 1	6	0		1	0	1		0	0	0	0	0	0	0	0	0	0	0	0	0	0	0	0	0	0
Plant Tudor-like RNA-binding protein	2	0		1	0	1		0	0	0	0	0	0	0	0	0	0	0	0	0	0	0	0	0	0
Plasma membrane ATPase 1	1	0		1	0	1		0	0	0	0	0	0	0	0	0	0	0	0	0	0	0	0	0	0
Plastid-lipid associated protein PAP / fibrillin family protein	16	0		1	0	1		0	0	0	0	0	0	0	0	0	0	0	0	0	0	0	0	0	0
Poly(A) RNA polymerase cid11	7	0		1	0	1		0	0	0	0	0	0	0	0	0	0	0	0	0	0	0	0	0	0
Polyadenylate-binding protein-interacting protein 4	6	0		1	0	1		0	0	0	0	0	0	0	0	0	0	0	0	0	0	0	0	0	0
Polycomb group protein VERNALIZATION 2	13	0		1	0	1		0	0	0	0	0	0	0	0	0	0	0	0	0	0	0	0	0	0
Polycystic kidney disease protein 1-like 2	1	0		1	0	1		0	0	0	0	0	0	0	0	0	0	0	0	0	0	0	0	0	0
Polyketide cyclase/dehydrase and lipid transport superfamily protein	4	0		1	0	1		0	0	0	0	0	0	0	0	0	0	0	0	0	0	0	0	0	0
Polyubiquitin protein	8	0		1	0	1		0	0	0	0	0	0	0	0	0	0	0	0	0	0	0	0	0	0
Potassium voltage-gated channel subfamily A member 5	2	0		1	0	1		0	0	0	0	0	0	0	0	0	0	0	0	0	0	0	0	0	0
POTE ankyrin domain family member J	1	0		1	0	1		0	0	0	0	0	0	0	0	0	0	0	0	0	0	0	0	0	0
POU domain, class 3, transcription factor 1	1	0		1	0	1		0	0	0	0	0	0	0	0	0	0	0	0	0	0	0	0	0	0
PPR superfamily protein	2	0		1	0	1		0	0	0	0	0	0	0	0	0	0	0	0	0	0	0	0	0	0
pre-mRNA-processing protein 40B	4	0		1	0	1		0	0	0	0	0	0	0	0	0	0	0	0	0	0	0	0	0	0
pre-mRNA-splicing factor of RES complex protein	4	0		1	0	1		0	0	0	0	0	0	0	0	0	0	0	0	0	0	0	0	0	0
presequence protease 2	2	0		1	0	1		0	0	0	0	0	0	0	0	0	0	0	0	0	0	0	0	0	0
Pre-small/secreted glycoprotein	2	0		1	0	1		0	0	0	0	0	0	0	0	0	0	0	0	0	0	0	0	0	0
PRLI-interacting factor A	4	0		1	0	1		0	0	0	0	0	0	0	0	0	0	0	0	0	0	0	0	0	0
Programmed cell death protein 2	5	0		1	0	1		0	0	0	0	0	0	0	0	0	0	0	0	0	0	0	0	0	0
Proliferating cell nuclear antigen	10	0		1	0	1		0	0	0	0	0	0	0	0	0	0	0	0	0	0	0	0	0	0
Proline synthase co-transcribed bacterial	7	0		1	0	1		0	0	0	0	0	0	0	0	0	0	0	0	0	0	0	0	0	0
proline-rich receptor-like kinase	3	0		1	0	1		0	0	0	0	0	0	0	0	0	0	0	0	0	0	0	0	0	0
Proline-rich receptor-like kinase, putative (DUF1421)	7	0		1	0	1		0	0	0	0	0	0	0	0	0	0	0	0	0	0	0	0	0	0
proline-rich spliceosome-associated (PSP) family protein	2	0		1	0	1		0	0	0	0	0	0	0	0	0	0	0	0	0	0	0	0	0	0
Prostaglandin E synthase 3	4	0		1	0	1		0	0	0	0	0	0	0	0	0	0	0	0	0	0	0	0	0	0
Protease HtpX	9	0		1	0	1		0	0	0	0	0	0	0	0	0	0	0	0	0	0	0	0	0	0
Proteasome maturation factor UMP1 family protein	8	0		1	0	1		0	0	0	0	0	0	0	0	0	0	0	0	0	0	0	0	0	0
Protein aluminum sensitive 3	3	0		1	0	1		0	0	0	0	0	0	0	0	0	0	0	0	0	0	0	0	0	0
Protein BUD31	13	0		1	0	1		0	0	0	0	0	0	0	0	0	0	0	0	0	0	0	0	0	0
Protein CHAPERONE-LIKE PROTEIN OF POR1, chloroplastic	9	0		1	0	1		0	0	0	0	0	0	0	0	0	0	0	0	0	0	0	0	0	0
Protein cobra	7	0		1	0	1		0	0	0	0	0	0	0	0	0	0	0	0	0	0	0	0	0	0
Protein DEK	6	0		1	0	1		0	0	0	0	0	0	0	0	0	0	0	0	0	0	0	0	0	0
Protein DETOXIFICATION 31	1	0		1	0	1		0	0	0	0	0	0	0	0	0	0	0	0	0	0	0	0	0	0
Protein downstream neighbor of Son	6	0		1	0	1		0	0	0	0	0	0	0	0	0	0	0	0	0	0	0	0	0	0
Protein DYAD	3	0		1	0	1		0	0	0	0	0	0	0	0	0	0	0	0	0	0	0	0	0	0
protein FLOWERING locus D-like protein	3	0		1	0	1		0	0	0	0	0	0	0	0	0	0	0	0	0	0	0	0	0	0
Protein GAMETE EXPRESSED 2	4	0		1	0	1		0	0	0	0	0	0	0	0	0	0	0	0	0	0	0	0	0	0
Protein kinase C zeta type	1	0		1	0	1		0	0	0	0	0	0	0	0	0	0	0	0	0	0	0	0	0	0
Protein kinase family protein, putative, expressed	40	0		1	0	1		0	0	0	0	0	0	0	0	0	0	0	0	0	0	0	0	0	0
Protein low psii accumulation 2, chloroplastic	3	0		1	0	1		0	0	0	0	0	0	0	0	0	0	0	0	0	0	0	0	0	0
Protein MEMO1	3	0		1	0	1		0	0	0	0	0	0	0	0	0	0	0	0	0	0	0	0	0	0
Protein MOR1	5	0		1	0	1		0	0	0	0	0	0	0	0	0	0	0	0	0	0	0	0	0	0
Protein NRT1/ PTR FAMILY 5.2	1	0		1	0	1		0	0	0	0	0	0	0	0	0	0	0	0	0	0	0	0	0	0
Protein SDA1-like protein	5	0		1	0	1		0	0	0	0	0	0	0	0	0	0	0	0	0	0	0	0	0	0
Protein SENSITIVITY TO RED LIGHT REDUCED 1	3	0		1	0	1		0	0	0	0	0	0	0	0	0	0	0	0	0	0	0	0	0	0
Protein transport protein SEC31	4	0		1	0	1		0	0	0	0	0	0	0	0	0	0	0	0	0	0	0	0	0	0
Protein transport SEC13-like protein	11	0		1	0	1		0	0	0	0	0	0	0	0	0	0	0	0	0	0	0	0	0	0
Protein transport Sec24-like protein	4	0		1	0	1		0	0	0	0	0	0	0	0	0	0	0	0	0	0	0	0	0	0
Protein TSSC1	1	0		1	0	1		0	0	0	0	0	0	0	0	0	0	0	0	0	0	0	0	0	0
Protein XRI1	9	0		1	0	1		0	0	0	0	0	0	0	0	0	0	0	0	0	0	0	0	0	0
Proteinaceous RNase P 2	1	0		1	0	1		0	0	0	0	0	0	0	0	0	0	0	0	0	0	0	0	0	0
Protein-lysine N-methyltransferase	8	0		1	0	1		0	0	0	0	0	0	0	0	0	0	0	0	0	0	0	0	0	0
Protein-tyrosine sulfotransferase-like protein	3	0		1	0	1		0	0	0	0	0	0	0	0	0	0	0	0	0	0	0	0	0	0
proton pump interactor 1	7	0		1	0	1		0	0	0	0	0	0	0	0	0	0	0	0	0	0	0	0	0	0
PsbP domain-containing protein 1, chloroplastic	1	0		1	0	1		0	0	0	0	0	0	0	0	0	0	0	0	0	0	0	0	0	0
Pseudo-response regulator	15	0		1	0	1		0	0	0	0	0	0	0	0	0	0	0	0	0	0	0	0	0	0
pseudo-response regulator 9	1	0		1	0	1		0	0	0	0	0	0	0	0	0	0	0	0	0	0	0	0	0	0
Pyridoxal kinase PdxY	1	0		1	0	1		0	0	0	0	0	0	0	0	0	0	0	0	0	0	0	0	0	0
Pyridoxal-5'-phosphate-dependent enzyme family protein	3	0		1	0	1		0	0	0	0	0	0	0	0	0	0	0	0	0	0	0	0	0	0
Pyridoxine 5'-phosphate synthase	2	0		1	0	1		0	0	0	0	0	0	0	0	0	0	0	0	0	0	0	0	0	0
Pyrophosphate--fructose 6-phosphate 1-phosphotransferase subunit beta	4	0		1	0	1		0	0	0	0	0	0	0	0	0	0	0	0	0	0	0	0	0	0
Pyruvate dehydrogenase E1 component subunit alpha, somatic form, mitochondrial	1	0		1	0	1		0	0	0	0	0	0	0	0	0	0	0	0	0	0	0	0	0	0
Pyruvate, phosphate dikinase	4	0		1	0	1		0	0	0	0	0	0	0	0	0	0	0	0	0	0	0	0	0	0
Rab5-interacting family protein	7	0		1	0	1		0	0	0	0	0	0	0	0	0	0	0	0	0	0	0	0	0	0
RAN guanine nucleotide release factor	3	0		1	0	1		0	0	0	0	0	0	0	0	0	0	0	0	0	0	0	0	0	0
Ran-binding protein 1	7	0		1	0	1		0	0	0	0	0	0	0	0	0	0	0	0	0	0	0	0	0	0
Ras family protein	28	0		1	0	1		0	0	0	0	0	0	0	0	0	0	0	0	0	0	0	0	0	0
Receptor homology region, transmembrane domain- and RING domain-containing protein 1	1	0		1	0	1		0	0	0	0	0	0	0	0	0	0	0	0	0	0	0	0	0	0
Receptor-interacting serine/threonine-protein kinase 4	1	0		1	0	1		0	0	0	0	0	0	0	0	0	0	0	0	0	0	0	0	0	0
Receptor-like protein kinase THESEUS 1	1	0		1	0	1		0	0	0	0	0	0	0	0	0	0	0	0	0	0	0	0	0	0
Receptor-type tyrosine-protein phosphatase kappa	1	0		1	0	1		0	0	0	0	0	0	0	0	0	0	0	0	0	0	0	0	0	0
Regulatory protein E2	2	0		1	0	1		0	0	0	0	0	0	0	0	0	0	0	0	0	0	0	0	0	0
Regulatory protein NPR1	11	0		1	0	1		0	0	0	0	0	0	0	0	0	0	0	0	0	0	0	0	0	0
RelA/SpoT-like protein	1	0		1	0	1		0	0	0	0	0	0	0	0	0	0	0	0	0	0	0	0	0	0
Remorin	33	0		1	0	1		0	0	0	0	0	0	0	0	0	0	0	0	0	0	0	0	0	0
Replication factor C subunit, putative	6	0		1	0	1		0	0	0	0	0	0	0	0	0	0	0	0	0	0	0	0	0	0
Replication protein A 32 kDa subunit	9	0		1	0	1		0	0	0	0	0	0	0	0	0	0	0	0	0	0	0	0	0	0
Replication protein A subunit	5	0		1	0	1		0	0	0	0	0	0	0	0	0	0	0	0	0	0	0	0	0	0
Replication protein-like	3	0		1	0	1		0	0	0	0	0	0	0	0	0	0	0	0	0	0	0	0	0	0
respiratory burst oxidase homolog A	1	0		1	0	1		0	0	0	0	0	0	0	0	0	0	0	0	0	0	0	0	0	0
Respiratory burst oxidase-like protein	9	0		1	0	1		0	0	0	0	0	0	0	0	0	0	0	0	0	0	0	0	0	0
Transposon protein, putative, Pong sub-class, expressed	10	1		1	0	1		0	1	0	1	1	0	0	0	0	0	0	0	0	0	0	0	0	0
HAT transposon superfamily protein, putative	15	0		1	0	1		0	0	0	0	0	0	0	0	0	0	0	0	0	0	0	0	0	0
Retrotransposon gag protein	6	0		1	0	1		0	0	0	0	0	0	0	0	0	0	0	0	0	0	0	0	0	0
Rhamnulokinase	1	0		1	0	1		0	0	0	0	0	0	0	0	0	0	0	0	0	0	0	0	0	0
Rho GTPase-activating protein 29	2	0		1	0	1		0	0	0	0	0	0	0	0	0	0	0	0	0	0	0	0	0	0
Rho guanine nucleotide exchange factor 10-like protein	1	0		1	0	1		0	0	0	0	0	0	0	0	0	0	0	0	0	0	0	0	0	0
Rhomboid family protein	17	0		1	0	1		0	0	0	0	0	0	0	0	0	0	0	0	0	0	0	0	0	0
Ribonucleoside-diphosphate reductase subunit alpha	2	0		1	0	1		0	0	0	0	0	0	0	0	0	0	0	0	0	0	0	0	0	0
Ribose import permease protein RbsC	2	0		1	0	1		0	0	0	0	0	0	0	0	0	0	0	0	0	0	0	0	0	0
Ribosomal protein L11 methyltransferase	8	0		1	0	1		0	0	0	0	0	0	0	0	0	0	0	0	0	0	0	0	0	0
Ribosomal protein S4	4	0		1	0	1		0	0	0	0	0	0	0	0	0	0	0	0	0	0	0	0	0	0
Ribosomal RNA large subunit methyltransferase G	7	0		1	0	1		0	0	0	0	0	0	0	0	0	0	0	0	0	0	0	0	0	0
Ribosome assembly factor mrt4	1	0		1	0	1		0	0	0	0	0	0	0	0	0	0	0	0	0	0	0	0	0	0
Ribosome biogenesis regulatory protein-like protein	7	0		1	0	1		0	0	0	0	0	0	0	0	0	0	0	0	0	0	0	0	0	0
Ribosome production factor 2-like protein	9	0		1	0	1		0	0	0	0	0	0	0	0	0	0	0	0	0	0	0	0	0	0
RING/FYVE/PHD zinc finger superfamily protein, putative	4	0		1	0	1		0	0	0	0	0	0	0	0	0	0	0	0	0	0	0	0	0	0
RINT1-like protein	3	0		1	0	1		0	0	0	0	0	0	0	0	0	0	0	0	0	0	0	0	0	0
RNA 3-terminal phosphate cyclase-like protein	7	0		1	0	1		0	0	0	0	0	0	0	0	0	0	0	0	0	0	0	0	0	0
RNA polymerase II transcription factor SIII (Elongin) subunit A	3	0		1	0	1		0	0	0	0	0	0	0	0	0	0	0	0	0	0	0	0	0	0
RNA polymerase II-associated factor 1	6	0		1	0	1		0	0	0	0	0	0	0	0	0	0	0	0	0	0	0	0	0	0
RNA polymerase II-associated protein 3	3	0		1	0	1		0	0	0	0	0	0	0	0	0	0	0	0	0	0	0	0	0	0
RNA polymerase Rpb7-like, N-terminal domain-containing protein	2	0		1	0	1		0	0	0	0	0	0	0	0	0	0	0	0	0	0	0	0	0	0
RNA recognition motif (RRM)-containing protein	3	0		1	0	1		0	0	0	0	0	0	0	0	0	0	0	0	0	0	0	0	0	0
RNA-binding motif, single-stranded-interacting protein 1	2	0		1	0	1		0	0	0	0	0	0	0	0	0	0	0	0	0	0	0	0	0	0
Root hair defective 3 GTP-binding protein (RHD3)	5	0		1	0	1		0	0	0	0	0	0	0	0	0	0	0	0	0	0	0	0	0	0
ROP guanine nucleotide exchange factor 5	2	0		1	0	1		0	0	0	0	0	0	0	0	0	0	0	0	0	0	0	0	0	0
RRP15-like protein	3	0		1	0	1		0	0	0	0	0	0	0	0	0	0	0	0	0	0	0	0	0	0
S locus-related glycoprotein 1 (SLR1) binding pollen coat protein family	1	0		1	0	1		0	0	0	0	0	0	0	0	0	0	0	0	0	0	0	0	0	0
Sacsin	6	0		1	0	1		0	0	0	0	0	0	0	0	0	0	0	0	0	0	0	0	0	0
SAD1/UNC-84 domain protein, putative	5	0		1	0	1		0	0	0	0	0	0	0	0	0	0	0	0	0	0	0	0	0	0
SAP domain-containing protein	4	0		1	0	1		0	0	0	0	0	0	0	0	0	0	0	0	0	0	0	0	0	0
SBP (S-ribonuclease-binding protein) family protein	19	0		1	0	1		0	0	0	0	0	0	0	0	0	0	0	0	0	0	0	0	0	0
SBP (S-ribonuclease-binding protein) family protein, putative	14	0		1	0	1		0	0	0	0	0	0	0	0	0	0	0	0	0	0	0	0	0	0
Scavenger receptor class A member 5	2	0		1	0	1		0	0	0	0	0	0	0	0	0	0	0	0	0	0	0	0	0	0
Sec-independent protein translocase protein TatA	9	0		1	0	1		0	0	0	0	0	0	0	0	0	0	0	0	0	0	0	0	0	0
Selenoprotein H	3	0		1	0	1		0	0	0	0	0	0	0	0	0	0	0	0	0	0	0	0	0	0
Sentrin-specific protease 2	7	0		1	0	1		0	0	0	0	0	0	0	0	0	0	0	0	0	0	0	0	0	0
Sentrin-specific protease 8	1	0		1	0	1		0	0	0	0	0	0	0	0	0	0	0	0	0	0	0	0	0	0
Ser/Thr-rich protein T10 in DGCR region	6	0		1	0	1		0	0	0	0	0	0	0	0	0	0	0	0	0	0	0	0	0	0
Serine incorporator	12	0		1	0	1		0	0	0	0	0	0	0	0	0	0	0	0	0	0	0	0	0	0
Serine/threonine-protein kinase ATR	4	0		1	0	1		0	0	0	0	0	0	0	0	0	0	0	0	0	0	0	0	0	0
Serine/threonine-protein kinase PAK 4	1	0		1	0	1		0	0	0	0	0	0	0	0	0	0	0	0	0	0	0	0	0	0
Serine/threonine-protein kinase WNK2	1	0		1	0	1		0	0	0	0	0	0	0	0	0	0	0	0	0	0	0	0	0	0
Serine/threonine-protein phosphatase 2A 56 kDa regulatory subunit beta isoform	1	0		1	0	1		0	0	0	0	0	0	0	0	0	0	0	0	0	0	0	0	0	0
Serine/threonine-protein phosphatase 4 regulatory subunit 3	10	0		1	0	1		0	0	0	0	0	0	0	0	0	0	0	0	0	0	0	0	0	0
Serine/threonine-protein phosphatase PP1	1	0		1	0	1		0	0	0	0	0	0	0	0	0	0	0	0	0	0	0	0	0	0
seven in absentia of Arabidopsis 2	1	0		1	0	1		0	0	0	0	0	0	0	0	0	0	0	0	0	0	0	0	0	0
seven transmembrane domain protein	1	0		1	0	1		0	0	0	0	0	0	0	0	0	0	0	0	0	0	0	0	0	0
Short-chain dehydrogenase TIC 32, chloroplastic	3	0		1	0	1		0	0	0	0	0	0	0	0	0	0	0	0	0	0	0	0	0	0
Signal recognition particle protein	9	0		1	0	1		0	0	0	0	0	0	0	0	0	0	0	0	0	0	0	0	0	0
Signal recognition particle receptor FtsY	1	0		1	0	1		0	0	0	0	0	0	0	0	0	0	0	0	0	0	0	0	0	0
SMAD/FHA domain-containing protein	2	0		1	0	1		0	0	0	0	0	0	0	0	0	0	0	0	0	0	0	0	0	0
SNI1-like protein	1	0		1	0	1		0	0	0	0	0	0	0	0	0	0	0	0	0	0	0	0	0	0
SNRPN upstream reading frame protein	1	0		1	0	1		0	0	0	0	0	0	0	0	0	0	0	0	0	0	0	0	0	0
Sodium transporter family protein	1	0		1	0	1		0	0	0	0	0	0	0	0	0	0	0	0	0	0	0	0	0	0
Sodium/calcium exchanger 1	2	0		1	0	1		0	0	0	0	0	0	0	0	0	0	0	0	0	0	0	0	0	0
Solute carrier family 22 member 2	1	0		1	0	1		0	0	0	0	0	0	0	0	0	0	0	0	0	0	0	0	0	0
spatacsin carboxy-terminus protein	8	0		1	0	1		0	0	0	0	0	0	0	0	0	0	0	0	0	0	0	0	0	0
Spectrin beta chain, brain 3	2	0		1	0	1		0	0	0	0	0	0	0	0	0	0	0	0	0	0	0	0	0	0
SPFH domain/band 7 family protein	12	0		1	0	1		0	0	0	0	0	0	0	0	0	0	0	0	0	0	0	0	0	0
Splicing factor U2af small subunit A	15	0		1	0	1		0	0	0	0	0	0	0	0	0	0	0	0	0	0	0	0	0	0
Splicing factor, CC1-like protein	1	0		1	0	1		0	0	0	0	0	0	0	0	0	0	0	0	0	0	0	0	0	0
Splicing regulatory glutamine/lysine-rich protein 1	1	0		1	0	1		0	0	0	0	0	0	0	0	0	0	0	0	0	0	0	0	0	0
Sporulation-specific cell division protein SsgB	1	0		1	0	1		0	0	0	0	0	0	0	0	0	0	0	0	0	0	0	0	0	0
squamosa promoter binding protein-like 5	1	0		1	0	1		0	0	0	0	0	0	0	0	0	0	0	0	0	0	0	0	0	0
ssDNA-binding transcriptional regulator	1	0		1	0	1		0	0	0	0	0	0	0	0	0	0	0	0	0	0	0	0	0	0
Starch synthase family protein	6	0		1	0	1		0	0	0	0	0	0	0	0	0	0	0	0	0	0	0	0	0	0
Steroid hormone receptor ERR2	1	0		1	0	1		0	0	0	0	0	0	0	0	0	0	0	0	0	0	0	0	0	0
Stress responsive A/B barrel domain protein	5	0		1	0	1		0	0	0	0	0	0	0	0	0	0	0	0	0	0	0	0	0	0
Stress-associated endoplasmic reticulum protein 2	11	0		1	0	1		0	0	0	0	0	0	0	0	0	0	0	0	0	0	0	0	0	0
STRUBBELIG-receptor family 3	1	0		1	0	1		0	0	0	0	0	0	0	0	0	0	0	0	0	0	0	0	0	0
structural maintenance of chromosomes 6A	1	0		1	0	1		0	0	0	0	0	0	0	0	0	0	0	0	0	0	0	0	0	0
subunit of exocyst complex 8	4	0		1	0	1		0	0	0	0	0	0	0	0	0	0	0	0	0	0	0	0	0	0
Succinate--CoA ligase [ADP-forming] subunit beta	12	0		1	0	1		0	0	0	0	0	0	0	0	0	0	0	0	0	0	0	0	0	0
Succinyl-CoA:(R)-benzylsuccinate CoA-transferase subunit BbsF	1	0		1	0	1		0	0	0	0	0	0	0	0	0	0	0	0	0	0	0	0	0	0
Sucrose transporter-like protein	2	0		1	0	1		0	0	0	0	0	0	0	0	0	0	0	0	0	0	0	0	0	0
Sucrose-phosphate synthase family protein	1	0		1	0	1		0	0	0	0	0	0	0	0	0	0	0	0	0	0	0	0	0	0
Sugar fermentation stimulation protein homolog	2	0		1	0	1		0	0	0	0	0	0	0	0	0	0	0	0	0	0	0	0	0	0
Sulfate adenylyltransferase subunit 2	6	0		1	0	1		0	0	0	0	0	0	0	0	0	0	0	0	0	0	0	0	0	0
Sulfhydryl oxidase	7	0		1	0	1		0	0	0	0	0	0	0	0	0	0	0	0	0	0	0	0	0	0
Sulfurtransferase FdhD	3	0		1	0	1		0	0	0	0	0	0	0	0	0	0	0	0	0	0	0	0	0	0
SUN domain-containing ossification factor	1	0		1	0	1		0	0	0	0	0	0	0	0	0	0	0	0	0	0	0	0	0	0
Synaptic vesicle 2-related protein	1	0		1	0	1		0	0	0	0	0	0	0	0	0	0	0	0	0	0	0	0	0	0
Syntaxin-21	1	0		1	0	1		0	0	0	0	0	0	0	0	0	0	0	0	0	0	0	0	0	0
TBC1 domain family member	30	0		1	0	1		0	0	0	0	0	0	0	0	0	0	0	0	0	0	0	0	0	0
TBC1 domain family member 13	1	0		1	0	1		0	0	0	0	0	0	0	0	0	0	0	0	0	0	0	0	0	0
T-box transcription factor TBX6	1	0		1	0	1		0	0	0	0	0	0	0	0	0	0	0	0	0	0	0	0	0	0
TBP-associated factor 4B	4	0		1	0	1		0	0	0	0	0	0	0	0	0	0	0	0	0	0	0	0	0	0
Telomerase activating protein Est1	5	0		1	0	1		0	0	0	0	0	0	0	0	0	0	0	0	0	0	0	0	0	0
telomerase reverse transcriptase	4	0		1	0	1		0	0	0	0	0	0	0	0	0	0	0	0	0	0	0	0	0	0
Testis-expressed sequence 2 protein	8	0		1	0	1		0	0	0	0	0	0	0	0	0	0	0	0	0	0	0	0	0	0
Tetrapyrrole-binding protein	1	0		1	0	1		0	0	0	0	0	0	0	0	0	0	0	0	0	0	0	0	0	0
Tetratricopeptide repeat protein 5	3	0		1	0	1		0	0	0	0	0	0	0	0	0	0	0	0	0	0	0	0	0	0
Tetratricopeptide repeat protein, tpr, putative	3	0		1	0	1		0	0	0	0	0	0	0	0	0	0	0	0	0	0	0	0	0	0
Thiamine-phosphate synthase	7	0		1	0	1		0	0	0	0	0	0	0	0	0	0	0	0	0	0	0	0	0	0
Thionin-like protein 2	2	0		1	0	1		0	0	0	0	0	0	0	0	0	0	0	0	0	0	0	0	0	0
Thioredoxin domain-containing protein 9-like protein	2	0		1	0	1		0	0	0	0	0	0	0	0	0	0	0	0	0	0	0	0	0	0					antioxidant
Thioredoxin X, chloroplastic	1	0		1	0	1		0	0	0	0	0	0	0	0	0	0	0	0	0	0	0	0	0	0					antioxidant
Thiosulfate sulfurtransferase GlpE	13	0		1	0	1		0	0	0	0	0	0	0	0	0	0	0	0	0	0	0	0	0	0
THO complex subunit 1	6	0		1	0	1		0	0	0	0	0	0	0	0	0	0	0	0	0	0	0	0	0	0
THO complex subunit 2-like protein	10	0		1	0	1		0	0	0	0	0	0	0	0	0	0	0	0	0	0	0	0	0	0
THO complex, subunit 5	2	0		1	0	1		0	0	0	0	0	0	0	0	0	0	0	0	0	0	0	0	0	0
thymidylate synthase 2	2	0		1	0	1		0	0	0	0	0	0	0	0	0	0	0	0	0	0	0	0	0	0
Thyrotropin-releasing hormone-degrading ectoenzyme	3	0		1	0	1		0	0	0	0	0	0	0	0	0	0	0	0	0	0	0	0	0	0
Tic22-like family protein isoform 1	1	0		1	0	1		0	0	0	0	0	0	0	0	0	0	0	0	0	0	0	0	0	0
time for coffee	1	0		1	0	1		0	0	0	0	0	0	0	0	0	0	0	0	0	0	0	0	0	0
Tobamovirus multiplication protein 3	2	0		1	0	1		0	0	0	0	0	0	0	0	0	0	0	0	0	0	0	0	0	0
Toll-Interleukin-Resistance (TIR) domain family protein	2	0		1	0	1		0	0	0	0	0	0	0	0	0	0	0	0	0	0	0	0	0	0
TRAF-like superfamily protein	9	0		1	0	1		0	0	0	0	0	0	0	0	0	0	0	0	0	0	0	0	0	0
Trans-acting enoyl reductase	1	0		1	0	1		0	0	0	0	0	0	0	0	0	0	0	0	0	0	0	0	0	0
Transcription elongation factor 1	9	0		1	0	1		0	0	0	0	0	0	0	0	0	0	0	0	0	0	0	0	0	0
Transcription factor basic helix-loop-helix	3	0		1	0	1		0	0	0	0	0	0	0	0	0	0	0	0	0	0	0	0	0	0
Transcription factor bHLH93	1	0		1	0	1		0	0	0	0	0	0	0	0	0	0	0	0	0	0	0	0	0	0
Transcription factor GTE9	9	0		1	0	1		0	0	0	0	0	0	0	0	0	0	0	0	0	0	0	0	0	0
Transcription factor RADIALIS	4	0		1	0	1		0	0	0	0	0	0	0	0	0	0	0	0	0	0	0	0	0	0
Transcription factor radialis-like protein	2	0		1	0	1		0	0	0	0	0	0	0	0	0	0	0	0	0	0	0	0	0	0
Transcription factor Sox-17-alpha-B	1	0		1	0	1		0	0	0	0	0	0	0	0	0	0	0	0	0	0	0	0	0	0
Transcription factor Spt20	2	0		1	0	1		0	0	0	0	0	0	0	0	0	0	0	0	0	0	0	0	0	0
Transcription initiation factor TFIID subunit 1	7	0		1	0	1		0	0	0	0	0	0	0	0	0	0	0	0	0	0	0	0	0	0
Transcription initiation factor TFIID subunit 13	5	0		1	0	1		0	0	0	0	0	0	0	0	0	0	0	0	0	0	0	0	0	0
transcription regulator NOT2/NOT3/NOT5 family protein	3	0		1	0	1		0	0	0	0	0	0	0	0	0	0	0	0	0	0	0	0	0	0
Transcription termination factor Rho	1	0		1	0	1		0	0	0	0	0	0	0	0	0	0	0	0	0	0	0	0	0	0
Transcriptional activator of proteases prtT	1	0		1	0	1		0	0	0	0	0	0	0	0	0	0	0	0	0	0	0	0	0	0
Transcriptional coactivator/pterin dehydratase	1	0		1	0	1		0	0	0	0	0	0	0	0	0	0	0	0	0	0	0	0	0	0
Transferase family	1	0		1	0	1		0	0	0	0	0	0	0	0	0	0	0	0	0	0	0	0	0	0
Transferase, transferring glycosyl groups	11	0		1	0	1		0	0	0	0	0	0	0	0	0	0	0	0	0	0	0	0	0	0
Transketolase	3	0		1	0	1		0	0	0	0	0	0	0	0	0	0	0	0	0	0	0	0	0	0
Translation initiation factor eIF-2B subunit alpha	1	0		1	0	1		0	0	0	0	0	0	0	0	0	0	0	0	0	0	0	0	0	0
Translationally-controlled tumor protein-like protein	2	0		1	0	1		0	0	0	0	0	0	0	0	0	0	0	0	0	0	0	0	0	0
Translocase of chloroplast 159, chloroplastic	6	0		1	0	1		0	0	0	0	0	0	0	0	0	0	0	0	0	0	0	0	0	0
Transport protein sec24-like protein	3	0		1	0	1		0	0	0	0	0	0	0	0	0	0	0	0	0	0	0	0	0	0
Transposase InsH for insertion sequence element IS5Y	1	0		1	0	1		0	0	0	0	0	0	0	0	0	0	0	0	0	0	0	0	0	0
Retrotransposon, putative, centromere-specific	2	0		1	0	1		0	0	0	0	0	0	0	0	0	0	0	0	0	0	0	0	0	0
Transposon protein CACTA, En/Spm sub-class	7	0		1	0	1		0	0	0	0	0	0	0	0	0	0	0	0	0	0	0	0	0	0
Transposon protein Mutator sub-class	3	0		1	0	1		0	0	0	0	0	0	0	0	0	0	0	0	0	0	0	0	0	0
Transposon TX1 uncharacterized	13	0		1	0	1		0	0	0	0	0	0	0	0	0	0	0	0	0	0	0	0	0	0
Tripeptidyl-peptidase 2	4	0		1	0	1		0	0	0	0	0	0	0	0	0	0	0	0	0	0	0	0	0	0
Trk system potassium uptake protein TrkH	1	0		1	0	1		0	0	0	0	0	0	0	0	0	0	0	0	0	0	0	0	0	0
tRNA (guanine-N(1)-)-methyltransferase	8	0		1	0	1		0	0	0	0	0	0	0	0	0	0	0	0	0	0	0	0	0	0
tRNA pseudouridine synthase B	16	0		1	0	1		0	0	0	0	0	0	0	0	0	0	0	0	0	0	0	0	0	0
tRNA pseudouridine synthase D	3	0		1	0	1		0	0	0	0	0	0	0	0	0	0	0	0	0	0	0	0	0	0
tRNA synthetase class I (I, L, M and V) family protein	3	0		1	0	1		0	0	0	0	0	0	0	0	0	0	0	0	0	0	0	0	0	0
tRNA/rRNA methyltransferase family protein	10	0		1	0	1		0	0	0	0	0	0	0	0	0	0	0	0	0	0	0	0	0	0
Trypsin family protein	3	0		1	0	1		0	0	0	0	0	0	0	0	0	0	0	0	0	0	0	0	0	0
Tryptophan aminotransferase-like protein	1	0		1	0	1		0	0	0	0	0	0	0	0	0	0	0	0	0	0	0	0	0	0
Tryptophan aminotransferase-related protein 4	1	0		1	0	1		0	0	0	0	0	0	0	0	0	0	0	0	0	0	0	0	0	0
Tryptophan--tRNA ligase	10	0		1	0	1		0	0	0	0	0	0	0	0	0	0	0	0	0	0	0	0	0	0
TSA: Wollemia nobilis Ref_Wollemi_Transcript_10481_1241 transcribed RNA sequence	1	0		1	0	1		0	0	0	0	0	0	0	0	0	0	0	0	0	0	0	0	0	0
TTF-type zinc finger protein with HAT dimerization domain-containing protein	5	0		1	0	1		0	0	0	0	0	0	0	0	0	0	0	0	0	0	0	0	0	0
tubby like protein 5	1	0		1	0	1		0	0	0	0	0	0	0	0	0	0	0	0	0	0	0	0	0	0
Tubulin-specific chaperone cofactor E-like protein	3	0		1	0	1		0	0	0	0	0	0	0	0	0	0	0	0	0	0	0	0	0	0
Type I inositol polyphosphate 5-phosphatase, putative	1	0		1	0	1		0	0	0	0	0	0	0	0	0	0	0	0	0	0	0	0	0	0
Type II secretion system protein H	1	0		1	0	1		0	0	0	0	0	0	0	0	0	0	0	0	0	0	0	0	0	0
Type IV secretion system putative lipoprotein virB7	1	0		1	0	1		0	0	0	0	0	0	0	0	0	0	0	0	0	0	0	0	0	0
U5 small nuclear ribonucleoprotein 40 kDa protein	1	0		1	0	1		0	0	0	0	0	0	0	0	0	0	0	0	0	0	0	0	0	0
Ubiquitin carboxyl-terminal hydrolase 30	1	0		1	0	1		0	0	0	0	0	0	0	0	0	0	0	0	0	0	0	0	0	0
Ubiquitin carboxyl-terminal hydrolase MINDY-1	3	0		1	0	1		0	0	0	0	0	0	0	0	0	0	0	0	0	0	0	0	0	0
Ubiquitin carboxyl-terminal hydrolase, putative	31	0		1	0	1		0	0	0	0	0	0	0	0	0	0	0	0	0	0	0	0	0	0
Ubiquitin family protein	10	0		1	0	1		0	0	0	0	0	0	0	0	0	0	0	0	0	0	0	0	0	0
Ubiquitin-like domain CTD phosphatase	1	0		1	0	1		0	0	0	0	0	0	0	0	0	0	0	0	0	0	0	0	0	0
ubiquitin-protein ligase 4	1	0		1	0	1		0	0	0	0	0	0	0	0	0	0	0	0	0	0	0	0	0	0
Ubiquitin-protein ligase, putative	3	0		1	0	1		0	0	0	0	0	0	0	0	0	0	0	0	0	0	0	0	0	0
U-box domain protein	2	0		1	0	1		0	0	0	0	0	0	0	0	0	0	0	0	0	0	0	0	0	0
U-box domain-containing protein 1	4	0		1	0	1		0	0	0	0	0	0	0	0	0	0	0	0	0	0	0	0	0	0
U-box domain-containing protein 62	3	0		1	0	1		0	0	0	0	0	0	0	0	0	0	0	0	0	0	0	0	0	0
UDP-glucose:glycoprotein glucosyltransferase	4	0		1	0	1		0	0	0	0	0	0	0	0	0	0	0	0	0	0	0	0	0	0
UDP-N-acetylmuramoylalanine--D-glutamate ligase	7	0		1	0	1		0	0	0	0	0	0	0	0	0	0	0	0	0	0	0	0	0	0
UDP-sugar-dependent glycosyltransferase 52	1	0		1	0	1		0	0	0	0	0	0	0	0	0	0	0	0	0	0	0	0	0	0				detox
Universal stress family protein	5	0		1	0	1		0	0	0	0	0	0	0	0	0	0	0	0	0	0	0	0	0	0
UPF0136 membrane protein	3	0		1	0	1		0	0	0	0	0	0	0	0	0	0	0	0	0	0	0	0	0	0
UPF0273 protein PF1931	1	0		1	0	1		0	0	0	0	0	0	0	0	0	0	0	0	0	0	0	0	0	0
UPF0415 protein C7orf25	3	0		1	0	1		0	0	0	0	0	0	0	0	0	0	0	0	0	0	0	0	0	0
UPF0761 membrane protein LPC_2650	1	0		1	0	1		0	0	0	0	0	0	0	0	0	0	0	0	0	0	0	0	0	0
Upstream activation factor subunit spp27	21	0		1	0	1		0	0	0	0	0	0	0	0	0	0	0	0	0	0	0	0	0	0
Ureidoglycolate hydrolase, putative	5	0		1	0	1		0	0	0	0	0	0	0	0	0	0	0	0	0	0	0	0	0	0
Uroporphyrinogen decarboxylase 2, chloroplastic	1	0		1	0	1		0	0	0	0	0	0	0	0	0	0	0	0	0	0	0	0	0	0
UV radiation resistance-associated protein	2	0		1	0	1		0	0	0	0	0	0	0	0	0	0	0	0	0	0	0	0	0	0
Vacuolar fusion MON1 A	1	0		1	0	1		0	0	0	0	0	0	0	0	0	0	0	0	0	0	0	0	0	0
Vacuolar protein sorting-associated protein 16 homolog	3	0		1	0	1		0	0	0	0	0	0	0	0	0	0	0	0	0	0	0	0	0	0
Vacuolar protein sorting-associated protein 41-like protein	3	0		1	0	1		0	0	0	0	0	0	0	0	0	0	0	0	0	0	0	0	0	0
Vacuolar protein sorting-associated protein 9A	8	0		1	0	1		0	0	0	0	0	0	0	0	0	0	0	0	0	0	0	0	0	0
VACUOLAR SORTING RECEPTOR 2	1	0		1	0	1		0	0	0	0	0	0	0	0	0	0	0	0	0	0	0	0	0	0
Vacuolar-sorting receptor	2	0		1	0	1		0	0	0	0	0	0	0	0	0	0	0	0	0	0	0	0	0	0
Vacuolar-sorting receptor-like protein	3	0		1	0	1		0	0	0	0	0	0	0	0	0	0	0	0	0	0	0	0	0	0
Valine--tRNA ligase-like protein	1	0		1	0	1		0	0	0	0	0	0	0	0	0	0	0	0	0	0	0	0	0	0
Variant surface antigen A	2	0		1	0	1		0	0	0	0	0	0	0	0	0	0	0	0	0	0	0	0	0	0
Vicilin-like protein	1	0		1	0	1		0	0	0	0	0	0	0	0	0	0	0	0	0	0	0	0	0	0
Virion infectivity factor	1	0		1	0	1		0	0	0	0	0	0	0	0	0	0	0	0	0	0	0	0	0	0
Virulence sensor histidine kinase PhoQ	1	0		1	0	1		0	0	0	0	0	0	0	0	0	0	0	0	0	0	0	0	0	0
Voltage-dependent P/Q-type calcium channel subunit alpha-1A	4	0		1	0	1		0	0	0	0	0	0	0	0	0	0	0	0	0	0	0	0	0	0
Volume-regulated anion channel subunit LRRC8D	1	0		1	0	1		0	0	0	0	0	0	0	0	0	0	0	0	0	0	0	0	0	0
V-type ATP synthase subunit E	1	0		1	0	1		0	0	0	0	0	0	0	0	0	0	0	0	0	0	0	0	0	0
wall-associated receptor kinase carboxy-terminal protein	1	0		1	0	1		0	0	0	0	0	0	0	0	0	0	0	0	0	0	0	0	0	0
Walls Are Thin 1	2	0		1	0	1		0	0	0	0	0	0	0	0	0	0	0	0	0	0	0	0	0	0
WD repeat phosphoinositide-interacting-like protein	3	0		1	0	1		0	0	0	0	0	0	0	0	0	0	0	0	0	0	0	0	0	0
Wd repeat-containing protein 27-like	1	0		1	0	1		0	0	0	0	0	0	0	0	0	0	0	0	0	0	0	0	0	0
winged-helix DNA-binding transcription factor family protein	5	0		1	0	1		0	0	0	0	0	0	0	0	0	0	0	0	0	0	0	0	0	0
WW domain-binding protein 2	1	0		1	0	1		0	0	0	0	0	0	0	0	0	0	0	0	0	0	0	0	0	0
Xanthine/uracil permease family protein	6	0		1	0	1		0	0	0	0	0	0	0	0	0	0	0	0	0	0	0	0	0	0
XH/XS domain protein	9	0		1	0	1		0	0	0	0	0	0	0	0	0	0	0	0	0	0	0	0	0	0
xyloglucan endotransglucosylase/hydrolase 5	1	0		1	0	1		0	0	0	0	0	0	0	0	0	0	0	0	0	0	0	0	0	0
Xyloglucan-specific galacturonosyltransferase 1	1	0		1	0	1		0	0	0	0	0	0	0	0	0	0	0	0	0	0	0	0	0	0
Y' element ATP-dependent helicase protein 1 copy 1	1	0		1	0	1		0	0	0	0	0	0	0	0	0	0	0	0	0	0	0	0	0	0
[truncated: 2,446 more rows]
