# Supplementary material for: Fusarium head blight resistance in European winter wheat: insights from genome-wide transcriptome analysis
Source: BMC Genomics. 2021 Jun 24;22:470. doi: 10.1186/s12864-021-07800-1 (PMC8228913; doi:10.1186/s12864-021-07800-1)
Supplement: Supplementary file 6 — Additional file 6. [file 12864_2021_7800_MOESM6_ESM.xlsx]

## Sheet: Article
Online Resource 6
Article title:	Fusarium head blight resistance in European winter wheat: Insights from genome-wide transcriptome analysis
Journal:	BMC Genomics
Authors:	Maria Buerstmayr, Christian Wagner, Tetyana Nosenko, Jimmy Omony, Barbara Steiner, Thomas Nussbaumer, Klaus F.X. Mayer, Hermann Buerstmayr
Name, affiliation, and email of corresponding author:	Maria Buerstmayr, Department of Agrobiotechnology Tulln, BOKU-University of Natural Resources and Life Sciences-Vienna, Konrad Lorenz Str. 20, 3430 Tulln, Austria e-mail: maria.buerstmayr@boku.ac.at
Content:	Table 6 Gene Set Enrichment Analyses (GSEA)
	Table S6.1 GSEA using genes differentially expressed between resistance groups 48 hours after Fg treatment (Table S5.1)
	Table S6.2 GSEA using Fusarium responsive genes that were differentially expressed between resistance groups (FR-DEGs) 48 hours after Fg treatment
	Table S6.3 GSEA using genes that were constitutively differentially expressed between resistance groups (C-DEGs) 48 hours after Fg treatment
	Table S6.4 GSEA using genes differentially expressed between resistance groups 48 hours after Mock treatment (Mock-DEGs)

## Sheet: S6.1
Table S6.1 Gene Set Enrichment Analyses (GSEA) of genes differentially expressed between Sumai3 and non-Sumai3 genotypes, and between pairwise groups comparisons.
		Group comparison			Sumai3|non-Sumai3												Sumai3|Resistant												Sumai3|Moderate resistant												Sumai3|Susceptible
					log2FC > 1				log2FC < -1				-1 > log2FC > 1				log2FC > 1				log2FC < -1				-1 > log2FC > 1				log2FC > 1				log2FC < -1				-1 > log2FC > 1				log2FC > 1				log2FC < -1				-1 > log2FC > 1
Domain	GO_ID	Term Description	Total gene counts		p-value	Odd-R	Exp	Obs	p-value	Odd-R	Exp	Obs	p-value	Odd-R	Exp	Obs	p-value	Odd-R	Exp	Obs	p-value	Odd-R	Exp	Obs	p-value	Odd-R	Exp	Obs	p-value	Odd-R	Exp	Obs	p-value	Odd-R	Exp	Obs	p-value	Odd-R	Exp	Obs	p-value	Odd-R	Exp	Obs	p-value	Odd-R	Exp	Obs	p-value
MF	GO:0010333	terpene synthase activity	101		7.79693e-07	12.0975	0.732206	8					0.000980956	3.62612	3.09881	10	1.30544e-05	9.84515	0.767507	7					0.000597121	3.5284	3.3928	11	1.49059e-05	9.69604	0.786678	7					1.75402e-05	3.56018	5.81728	18	8.93961e-06	8.55462	1.01591	8					1.72674e-06
BP	GO:0043693	monoterpene biosynthetic process	46		2.76085e-06	17.457	0.39565	6																					2.20673e-07	19.4121	0.425839	7					0.000256044	4.51244	2.67239	10
MF	GO:0000287	magnesium ion binding	752		3.05983e-06	3.41609	6.43435	21																					9.15541e-05	2.84638	6.92164	19									0.000748135	2.4518	7.56397	18
BP	GO:0042214	terpene metabolic process	142		4.39543e-06	7.90518	1.22135	9																					7.91194e-06	7.33184	1.31455	9
BP	GO:0016106	sesquiterpenoid biosynthetic process	274		3.04516e-05	4.89354	2.3567	11																					5.88289e-05	4.53749	2.53652	11
MF	GO:0043531	ADP binding	1472		3.78087e-05	2.3985	12.5949	29	7.08981e-27	2.95801	55.6474	148	7.98954e-31	2.91945	68.2423	177	1.46645e-06	2.82294	11.1858	30	1.38036e-13	2.51768	38.2616	90	8.93663e-19	2.63972	49.4475	120	1.71969e-07	2.80244	13.5487	36	2.78219e-12	2.01058	71.2338	134	6.70887e-18	2.18801	84.7826	170	5.18731e-07	2.62569	14.8061	37	3.9432e-15	2.31291	56.7963	122	7.49459e-21
MF	GO:0016835	carbon-oxygen lyase activity	510		4.31536e-05	3.57785	4.36372	15																					9.69885e-05	3.31759	4.6942	15
BP	GO:0080027	response to herbivore	112		5.58596e-05	7.76455	0.963321	7					0.000782729	2.90874	5.25745	14													1.05503e-05	8.32475	1.03683	8					0.000764488	2.70904	6.50669	16	2.26893e-06	8.66122	1.13149	9					2.46727e-06
MF	GO:0034007	S-linalool synthase activity	11		9.7701e-05	43.6726	0.0941196	3																	0.000346713	16.4665	0.369512	4	0.000121192	40.5567	0.101247	3					1.30596e-05	19.6631	0.633566	6					0.0005867	14.2586	0.424429	4	4.92874e-06
MF	GO:0034002	(R)-limonene synthase activity	14		0.000211448	31.7605	0.119789	3																					6.61316e-06	43.3288	0.12886	4
MF	GO:0050550	pinene synthase activity	14		0.000211448	31.7605	0.119789	3																					6.61316e-06	43.3288	0.12886	4
MF	GO:0050552	(4S)-limonene synthase activity	14		0.000211448	31.7605	0.119789	3																					6.61316e-06	43.3288	0.12886	4
MF	GO:0052578	alpha-farnesene synthase activity	14		0.000211448	31.7605	0.119789	3																					6.61316e-06	43.3288	0.12886	4
MF	GO:0080015	sabinene synthase activity	14		0.000211448	31.7605	0.119789	3																					6.61316e-06	43.3288	0.12886	4
MF	GO:0034768	(E)-beta-ocimene synthase activity	15		0.00026263	29.1133	0.128345	3																					8.95216e-06	39.3893	0.138065	4
MF	GO:0050551	myrcene synthase activity	15		0.00026263	29.1133	0.128345	3																					8.95216e-06	39.3893	0.138065	4
BP	GO:0016099	monoterpenoid biosynthetic process	15		0.000266686	28.9583	0.129016	3																					9.15743e-06	39.1575	0.138861	4
BP	GO:0090059	protoxylem development	38		0.000317082	13.6463	0.326841	4																					0.000418305	12.6643	0.35178	4
BP	GO:0048639	positive regulation of developmental growth	218		0.000657177	4.43764	1.87504	8																					0.000221308	4.66049	2.01811	9									0.000417175	4.26177	2.20237	9
MF	GO:0080016	(-)-E-beta-caryophyllene synthase activity	21		0.00073892	19.4072	0.179683	3																																	5.29982e-05	23.2879	0.211228	4					4.06775e-05
MF	GO:0080017	alpha-humulene synthase activity	21		0.00073892	19.4072	0.179683	3																																	5.29982e-05	23.2879	0.211228	4					4.06775e-05
MF	GO:0016641	oxidoreductase activity. acting on the CH-NH2 group of donors. oxygen as acceptor	175		0.000831619	4.87471	1.49736	7																																									0.000938193
BP	GO:0002679	respiratory burst involved in defense response	790						2.86921e-24	3.65087	30.2889	98	1.27945e-19	3.04021	37.0838	101					4.1348e-11	2.87983	20.7992	56	5.3878e-08	2.28443	26.8454	58					1.5475e-59	5.48528	38.5821	168	3.39429e-51	4.63486	45.8954	171					4.27319e-31	4.12127	31.0721	111	1.62283e-24
BP	GO:0012501	programmed cell death	4572						3.59023e-21	1.88934	175.292	304	6.57138e-16	1.72944	179.174	289					1.41571e-11	1.73634	120.372	196	6.61028e-11	1.6169	155.364	237					2.90051e-25	2.02796	163.869	303	1.01421e-27	1.99273	195.764	354					8.02676e-20	1.84091	179.825	305	4.88579e-19
BP	GO:0006952	defense response	2099						6.40723e-21	1.6669	323.901	486	1.89156e-18	1.53993	415.664	584					2.66551e-08	1.40562	275.136	360	1.49907e-08	1.35972	358.199	456					2.11662e-13	1.94579	89.8125	163	1.14967e-14	1.90678	109.009	193					5.00027e-12	1.97031	74.7647	138	3.9544e-17
BP	GO:1901698	response to nitrogen compound	2999						7.28928e-20	2.07155	113.645	217	1.33986e-13	1.75092	139.394	229					2.69039e-11	1.74912	112.579	185	6.04584e-08	1.51459	145.305	210					4.8391e-67	3.09345	144.477	378	2.48581e-53	2.62897	172.009	391					1.51947e-35	2.54655	116.407	264	8.93099e-28
BP	GO:0010200	response to chitin	2550						1.40903e-19	2.15018	97.7681	194	1.68763e-14	1.84828	119.701	207					9.65183e-13	2.06318	67.1366	130	8.20876e-09	1.72026	86.653	142					5.0115e-63	3.18569	124.537	337	6.87626e-52	2.74127	148.143	351					2.05335e-30	2.51414	100.296	227	2.38542e-24
MF	GO:0004672	protein kinase activity	5200						3.93289e-19	2.11202	101.665	198	1.89009e-18	1.69062	241.073	377					1.19518e-08	1.57179	135.163	201	1.02096e-08	1.50163	174.679	249					8.5694e-20	2.01179	126.269	234	2.29095e-18	1.86618	154.767	267					5.20366e-14	1.63815	200.639	307	3.00198e-14
BP	GO:0006955	immune response	4645						4.22776e-19	1.68365	264.092	407	3.31925e-20	1.58415	386.282	560					1.13878e-06	1.38204	216.654	284	7.09385e-07	1.34152	279.634	357					2.64121e-39	1.87017	399.789	657	4.62424e-38	1.77615	475.569	748									7.07978e-14
BP	GO:0009611	response to wounding	3833						2.11236e-18	1.88953	146.959	257	6.95442e-17	1.75566	179.927	294					2.62834e-09	1.69429	100.915	162	3.7865e-08	1.55309	130.251	193					2.78568e-51	2.51087	187.196	409	5.84294e-47	2.29738	222.68	449					9.34481e-23	2.00588	150.759	277	1.14802e-20
BP	GO:0050832	defense response to fungus	4478						4.44734e-17	1.78301	171.688	284	2.38258e-13	1.60044	210.204	316					1.33446e-07	1.55813	117.897	175	1.55805e-06	1.43822	152.169	210					2.91689e-34	2.07173	218.697	406	7.01466e-31	1.91456	260.151	450					2.09127e-16	1.75268	176.128	287	1.25027e-12
BP	GO:0051707	response to other organism	5373						7.39094e-15	1.46907	429.873	579	3.84032e-12	1.37269	519.634	664					3.82888e-06	1.31564	295.19	367	4.5085e-07	1.30539	381.001	470																					9.76981e-05
BP	GO:0009607	response to biotic stimulus	9648						1.8774e-14	1.45954	432.902	580	2.36737e-13	1.39267	530.017	684					5.48095e-06	1.30889	297.27	368	5.79969e-07	1.3012	383.686	472																					4.56502e-11
BP	GO:0009697	salicylic acid biosynthetic process	1668						1.43905e-13	2.14024	63.9518	128	2.34915e-12	1.9614	78.2984	144					2.21318e-05	1.72178	43.9152	73	2.94452e-06	1.70679	56.6813	93					8.57196e-25	2.49702	81.4619	184	7.20584e-25	2.3682	96.9032	207					8.2886e-15	2.19283	65.6053	134	2.29367e-13
BP	GO:0051552	flavone metabolic process	347						1.32902e-12	3.78506	13.3041	45	9.03289e-11	3.21312	16.2887	47					9.2331e-13	4.48542	9.13584	37	6.20824e-12	3.85923	11.7916	41					6.16309e-14	3.63182	16.9468	54	4.51698e-13	3.28712	20.1591	58					7.2269e-16	4.27013	13.6481	51	1.87621e-15
BP	GO:0006468	protein phosphorylation	4118						1.55539e-12	1.67846	154.228	243	2.30592e-13	1.63417	189.834	291																	1.07658e-12	1.60512	194.837	294	2.58243e-13	1.56867	233.505	344					3.00951e-10	1.58486	158.726	238	1.11024e-11
BP	GO:0009873	ethylene-activated signaling pathway	932						4.87076e-12	2.46538	35.7333	82	1.29352e-08	2.03824	43.7495	84					1.13359e-05	2.03561	24.5378	48									6.96446e-28	3.30431	45.5171	132	1.82003e-22	2.80748	54.145	135					2.21794e-18	2.94054	36.6572	98	2.1126e-13
MF	GO:0030554	adenyl nucleotide binding	10541						7.22511e-12	1.42001	398.491	525	1.10081e-10	1.35265	488.683	619					1.03137e-06	1.34793	273.992	348	5.15685e-07	1.31369	354.094	440					4.8376e-12	1.37269	510.106	653	1.09138e-10	1.31579	607.129	751					1.45722e-07	1.30765	406.719	503	4.80125e-07
BP	GO:1900384	regulation of flavonol biosynthetic process	106						1.25856e-11	7.00297	4.06409	23	1.11129e-10	5.97949	4.9758	24					5.6681e-13	9.23253	2.79077	21	6.54589e-11	7.07807	3.60205	21					1.87872e-14	7.39037	5.17684	29	2.2268e-13	6.44085	6.15812	30					5.79114e-15	8.42198	4.16916	27	1.8522e-13
BP	GO:0009626	plant-type hypersensitive response	1570						1.43682e-11	2.07007	59.094	115	7.41147e-13	2.02915	72.762	138					1.07117e-06	1.55541	99.3358	148	2.22612e-06	1.46887	128.212	181					7.68788e-08	1.72417	74.3013	122	3.64095e-10	1.79112	88.9157	150					1.23384e-05	1.63276	60.4183	95	3.17723e-07
BP	GO:0033037	polysaccharide localization	1452						1.63829e-11	2.102	55.6703	110	7.91478e-11	1.94935	68.1591	125					3.6519e-10	2.24059	38.2284	81	7.43644e-10	2.05607	49.3412	96					1.09456e-23	2.57445	70.9129	165	4.24679e-22	2.37114	84.3546	181					6.9909e-14	2.23492	57.1097	119	3.69159e-11
BP	GO:0002376	immune system process	8767						2.73787e-11	3.08175	18.3939	52	5.8162e-09	2.56202	22.7803	54					5.64939e-08	2.90157	13.5643	37	4.17532e-06	2.33839	17.5926	39					6.37522e-30	4.76818	23.0474	92	8.841e-25	3.95879	27.7048	93					9.76157e-29	1.78003	344.821	546	2.64027e-11
BP	GO:0010817	regulation of hormone levels	5942						2.8875e-11	1.5205	227.819	326	5.06147e-11	1.46186	278.926	385					2.26609e-05	1.37819	156.441	207	2.07323e-07	1.41793	201.919	273					1.20355e-35	1.95255	290.196	505	1.36061e-36	1.88213	345.203	580					3.12026e-15	1.62435	233.709	353
BP	GO:0009751	response to salicylic acid	1530						4.49231e-11	2.05593	57.3487	111	4.79127e-09	1.82241	70.6577	122					1.60763e-05	1.47312	102.916	146	0.000257425	1.34174	132.834	173					2.97793e-17	2.26183	72	150	2.1318e-13	1.96968	86.2105	158					8.31341e-13	2.15303	58.5733	118	1.48778e-10
BP	GO:0009991	response to extracellular stimulus	3123						1.80035e-10	1.68358	119.737	191	1.46949e-08	1.53694	146.598	215					2.82114e-05	1.51182	82.2225	120	2.33233e-05	1.45322	106.124	149
MF	GO:0010294	abscisic acid glucosyltransferase activity	370						3.29372e-10	3.29671	13.9875	42	3.9355e-08	2.72856	17.1533	43					5.637e-08	3.34623	9.6174	30	1.59744e-07	2.94006	12.4291	34					1.53761e-17	4.0153	17.9052	62	3.69814e-15	3.46242	21.3108	64					1.15314e-15	4.13676	14.2762	52	5.99997e-14
MF	GO:0016772	transferase activity. transferring phosphorus-containing groups	7652						3.33097e-10	1.43718	289.276	391	3.7523e-09	1.36599	354.749	459					3.79132e-05	1.32838	198.898	253	8.26919e-05	1.27282	257.046	315					1.1621e-09	1.38222	347.885	455	1.11767e-07	1.29981	414.865	515					1.61402e-06	1.31846	295.248	372	3.99274e-06
MF	GO:0004675	transmembrane receptor protein serine/threonine kinase activity	1864						3.58455e-10	1.88885	70.4665	126	1.17346e-09	1.77062	86.4155	145					2.0022e-05	1.68927	48.4509	79	7.82083e-07	1.71497	62.6156	103					7.05668e-18	2.1377	90.2037	178	7.59655e-16	1.95953	107.361	195					2.01176e-06	1.63542	71.9214	113	1.33354e-06
MF	GO:0032555	purine ribonucleotide binding	11148						3.5949e-10	1.37103	421.438	539	8.01744e-09	1.30374	516.824	635					3.73877e-06	1.31936	289.77	361	2.74414e-06	1.28367	374.484	456					2.11732e-10	1.33124	539.48	673	7.24778e-09	1.27304	642.09	773					6.23122e-07	1.283	430.139	523	4.30146e-06
BP	GO:0009813	flavonoid biosynthetic process	1387						4.98994e-10	1.80995	82.1635	141	1.13132e-08	1.65969	100.596	159					5.325e-09	1.91969	56.421	103	1.55615e-07	1.70751	72.8225	119					6.28555e-15	2.19415	66.919	136	2.69801e-14	2.05846	79.7589	152					2.79195e-16	2.41881	54.1184	121	2.34687e-14
BP	GO:0010018	far-red light signaling pathway	77						5.70246e-10	7.69802	2.95221	18	1.33952e-08	6.22337	3.6145	18					1.30458e-08	8.27468	2.02726	14	2.96888e-07	6.3494	2.61658	14					7.74082e-11	7.3432	3.76053	21	1.78349e-09	6.1068	4.47335	21					1.37093e-12	9.22329	3.02854	21	1.26165e-11
BP	GO:0000165	MAPK cascade	1400						5.8835e-10	2.01993	53.4389	102	1.09542e-07	1.76412	65.48	110																	2.67158e-20	2.45549	67.9147	152	9.30321e-18	2.2139	80.8966	164					2.25434e-10	2.03694	54.645	105	1.22239e-08
MF	GO:0080044	quercetin 7-O-glucosyltransferase activity	455						7.20005e-10	2.96804	17.2008	47	1.33998e-07	2.44805	21.0939	48					5.58467e-08	3.06604	11.8268	34	1.29181e-07	2.72661	15.2844	39					6.8003e-16	3.44551	22.0186	67	8.30483e-14	3.01091	26.2066	70					2.3304e-15	3.70007	17.5559	58	1.09887e-13
BP	GO:0071495	cellular response to endogenous stimulus	7856						8.98249e-10	1.41634	301.202	402	5.1825e-07	1.29954	368.773	458					0.000257802	1.28026	206.833	255									2.76457e-35	1.8284	383.672	622	5.62577e-28	1.65307	456.398	682					9.64062e-15	1.53667	308.99	440	9.77468e-12
CC	GO:0005576	extracellular region	9278						9.38203e-10	1.38989	349.282	456	2.88988e-09	1.33973	426.736	540																	6.5705e-05	1.21534	431.798	506	3.71807e-06	1.2335	513.61	608					3.12027e-08	1.34436	356.287	453	3.36993e-09
MF	GO:0080043	quercetin 3-O-glucosyltransferase activity	460						1.0288e-09	2.93188	17.3898	47	1.85683e-07	2.41815	21.3257	48					7.25043e-08	3.02982	11.9568	34	4.6745e-07	2.61752	15.4523	38					3.3956e-16	3.46211	22.2606	68	1.42853e-13	2.97208	26.4946	70					1.01419e-15	3.72754	17.7488	59	5.6227e-14
MF	GO:0097367	carbohydrate derivative binding	11528						1.19943e-09	1.35347	435.804	551	1.40927e-08	1.29406	534.441	652					4.52012e-06	1.3134	296.83	368	2.2989e-06	1.2834	384.053	467					1.35938e-09	1.31094	553.766	682	2.68684e-08	1.25852	659.246	786					2.75183e-07	1.28911	444.802	542	1.08376e-06
BP	GO:0010310	regulation of hydrogen peroxide metabolic process	1136						1.272e-09	2.11717	43.5547	87	5.64697e-08	1.87876	53.3256	95																	5.11449e-20	2.62458	55.4801	132	1.75984e-18	2.40425	65.9964	144					1.76146e-11	2.24683	44.6809	94	4.25878e-10
BP	GO:0009862	systemic acquired resistance. salicylic acid mediated signaling pathway	1449						2.27237e-09	1.95683	55.5553	103	2.28781e-07	1.72604	68.0183	112																	2.07504e-19	2.37946	70.7664	154	3.57224e-17	2.16064	84.1803	167					3.09758e-11	2.0703	56.9917	111	8.60753e-10
BP	GO:0009867	jasmonic acid mediated signaling pathway	1965						3.14003e-09	1.80163	75.3389	129	1.14917e-07	1.63386	92.2401	144																	4.73793e-19	2.18356	90.5707	182	9.6206e-20	2.07104	114.158	217					2.44354e-13	2.01537	77.2869	146	1.76637e-11
BP	GO:0009753	response to jasmonic acid	3658						4.2307e-09	1.57341	140.249	210	2.40218e-07	1.44586	171.712	238																	6.31353e-30	2.09306	178.65	338	2.62216e-27	1.94043	212.513	375					1.98169e-13	1.73277	143.876	234	1.24303e-10
BP	GO:0031348	negative regulation of defense response	2567						4.67391e-09	1.6863	98.4199	158	3.97446e-07	1.52309	120.499	176																	2.17351e-21	2.06596	125.367	238	3.54544e-18	1.87636	149.131	259					4.29248e-06	1.51152	100.965	147	5.36453e-05
BP	GO:0007166	cell surface receptor signaling pathway	2093						7.12913e-09	1.7541	80.2465	134	5.40697e-08	1.63122	98.2486	153																	2.46753e-13	1.87686	101.779	179	4.62149e-11	1.70832	121.071	195					0.000106137	1.46643	82.3213	117
BP	GO:0071446	cellular response to salicylic acid stimulus	2379						7.41188e-09	1.70349	91.2119	148	1.70195e-06	1.5092	111.674	162																	6.74045e-05	2.54397	10.5899	25	5.70436e-21	2.00179	138.209	254					6.78869e-12	1.84781	93.5702	163	1.00146e-09
MF	GO:0031625	ubiquitin protein ligase binding	2024						7.79273e-09	1.7714	76.5151	129	1.44596e-08	1.67884	93.8331	150					1.36807e-05	1.67517	52.6098	85	2.10295e-06	1.65253	67.9903	108					4.12547e-15	1.9728	97.9465	180	2.9304e-13	1.81548	116.576	198					2.84203e-06	1.59779	78.0949	120	4.10635e-06
MF	GO:0030246	carbohydrate binding	1699						9.19678e-09	1.84631	63.7972	112	2.81903e-08	1.73033	78.3298	129					0.000256345	1.53341	55.7549	83	2.48839e-05	1.55141	72.0549	108					2.31828e-14	2.04082	81.5536	155	1.89498e-13	1.90966	97.1692	173					1.5451e-07	1.75284	65.0817	109	3.655e-07
BP	GO:0009814	defense response. incompatible interaction	823						9.52377e-09	2.28652	30.2002	65	4.54013e-10	2.27133	37.2963	79					0.000779436	1.34968	105.242	138	0.00016489	1.35025	136.02	178					0.000120794	1.7043	37.8601	62	3.07675e-06	1.80868	45.4551	78									0.000166985
MF	GO:0080046	quercetin 4'-O-glucosyltransferase activity	384						1.0146e-08	2.99059	14.5167	40	7.73844e-07	2.47808	17.8023	41					1.2689e-07	3.21321	9.9813	30	1.2898e-07	2.91452	12.8993	35					3.73683e-16	3.76503	18.5827	61	2.23286e-14	3.31022	22.1172	64					8.36892e-14	3.78323	14.8164	50	3.27677e-12
MF	GO:0045735	nutrient reservoir activity	295						1.0377e-08	3.3467	11.1522	34	1.18859e-06	2.69798	13.6763	34					0.000109308	2.74501	7.66792	20	0.000469162	2.33122	9.90965	22					5.31984e-22	5.20422	14.2758	61	5.81467e-19	4.40788	16.9911	62					9.11393e-14	4.306	11.3824	43	4.55093e-11
BP	GO:0009407	toxin catabolic process	1008						1.23826e-08	2.10687	38.6472	77	2.42921e-06	1.79403	47.317	81					2.25393e-06	2.08424	26.5387	53	0.000278942	1.68877	34.2534	56					6.49955e-21	2.79847	49.2288	124	2.02847e-17	2.4478	58.5602	130					2.65763e-19	2.9146	39.6464	105	2.74726e-14
MF	GO:0001653	peptide receptor activity	1881						1.36534e-08	1.78694	71.1092	121	1.97968e-08	1.69817	87.2036	141					0.000128773	1.60376	48.8928	76	1.59137e-05	1.60734	63.1866	98					5.95401e-15	2.00583	91.0264	170	6.09936e-13	1.8352	108.34	186					3.29747e-05	1.54006	72.5774	108	6.62105e-05
BP	GO:0046777	protein autophosphorylation	2672						1.37674e-08	1.64787	102.446	161	5.89682e-07	1.50356	125.428	181					2.42095e-07	1.70837	70.3486	115	3.57313e-07	1.60837	90.7988	140					3.39513e-17	1.9055	130.495	231	4.01663e-13	1.69443	155.231	247					4.67333e-07	1.55715	105.094	157	1.86874e-05
BP	GO:0009723	response to ethylene	2245						1.64101e-08	1.70574	86.0743	140	3.59541e-05	1.44279	105.384	147																	4.40396e-23	2.20613	109.642	221	1.00992e-16	1.89298	130.424	229					6.55382e-14	1.97087	88.2998	163	6.68514e-09
MF	GO:0047893	flavonol 3-O-glucosyltransferase activity	360						1.6411e-08	3.03379	13.6094	38	9.8917e-07	2.51799	16.6897	39					3.61981e-06	2.94564	9.35747	26	6.0354e-06	2.63689	12.0931	30					2.40333e-12	3.35726	17.4213	52	1.41102e-10	2.91385	20.7349	54					1.58434e-12	3.69765	13.8904	46	9.77284e-12
BP	GO:0071496	cellular response to external stimulus	2577						1.72509e-08	1.65505	98.8033	156	1.18509e-06	1.49699	120.968	174					0.000215349	1.48849	67.8474	98	0.00074084	1.38358	87.5705	118
BP	GO:0007169	transmembrane receptor protein tyrosine kinase signaling pathway	1415						1.98378e-08	1.89993	54.2517	98	6.96109e-08	1.77202	66.4222	112					0.000738676	1.59994	37.2542	58									5.86834e-12	2.00949	69.1059	130	4.08844e-10	1.82352	82.2051	141
BP	GO:0009636	response to toxic substance	3195						2.02935e-08	1.58257	122.498	185	1.89694e-07	1.48211	149.978	213					1.32948e-05	1.52962	84.1182	124	2.22777e-05	1.44928	108.571	152					4.78111e-17	1.81874	156.038	264	4.12834e-16	1.72173	185.615	298					1.6771e-13	1.78877	125.665	211	3.13959e-11
MF	GO:0004888	transmembrane signaling receptor activity	2593						2.90299e-08	1.64582	98.0256	154	5.25551e-07	1.51751	120.212	175					0.00011054	1.51643	67.3997	99	1.77946e-05	1.51001	87.1041	127					1.30468e-20	2.05959	121.369	230	7.40987e-17	1.84934	144.453	248					9.56619e-06	1.49217	100.049	144	5.56945e-05
BP	GO:0009693	ethylene biosynthetic process	588						3.07015e-08	2.46225	22.5442	52	2.59044e-07	2.20068	27.6016	57					5.05951e-05	2.22126	15.4809	33	7.15479e-05	2.0368	19.9812	39					1.81179e-29	4.23558	28.7168	103	7.20952e-26	3.67857	34.1601	107					1.6618e-07	2.3451	23.1271	51	5.74753e-06
BP	GO:0043449	cellular alkene metabolic process	588						3.07015e-08	2.46225	22.5442	52	2.59044e-07	2.20068	27.6016	57					5.05951e-05	2.22126	15.4809	33	7.15479e-05	2.0368	19.9812	39					1.81179e-29	4.23558	28.7168	103	7.20952e-26	3.67857	34.1601	107					1.6618e-07	2.3451	23.1271	51	5.74753e-06
BP	GO:1900674	olefin biosynthetic process	588						3.07015e-08	2.46225	22.5442	52	2.59044e-07	2.20068	27.6016	57					5.05951e-05	2.22126	15.4809	33	7.15479e-05	2.0368	19.9812	39					1.81179e-29	4.23558	28.7168	103	7.20952e-26	3.67857	34.1601	107					1.6618e-07	2.3451	23.1271	51	5.74753e-06
MF	GO:0052638	indole-3-butyrate beta-glucosyltransferase activity	183						3.21798e-08	4.05703	6.91812	25	4.08814e-07	3.42657	8.48393	26					1.60655e-08	4.90392	4.75671	21	1.47243e-08	4.37803	6.14734	24					2.45137e-14	5.202	8.85584	38	2.34617e-13	4.61376	10.5402	40					2.77712e-14	5.74741	7.06095	34	7.45653e-13
BP	GO:0002682	regulation of immune system process	2789						3.91782e-08	1.53929	136.043	200	2.98507e-07	1.44343	170.492	236																	1.13399e-22	2.05798	136.209	257	1.47304e-19	1.87848	162.028	281
BP	GO:0097306	cellular response to alcohol	3315						4.26431e-08	1.55647	127.099	189
BP	GO:0098581	detection of external biotic stimulus	668						5.72888e-08	2.32327	25.6114	56	7.69277e-07	2.06043	31.3569	61					0.000249956	2.00214	17.5871	34	0.000474961	1.82484	22.6997	40					6.47809e-08	2.15804	32.6238	66	4.28779e-07	1.97626	38.8078	72					5.68378e-05	1.90709	26.2736	48	0.000963695
BP	GO:0051403	stress-activated MAPK cascade	61						5.91587e-08	7.5059	2.33877	14	1.03982e-07	6.64688	2.86343	15					5.15064e-17	18.231	1.60601	20	6.38889e-15	13.9785	2.07288	20					2.40159e-17	13.619	2.97912	25	1.33359e-15	11.3238	3.54382	25					3.85678e-17	14.9019	2.39924	23	5.14948e-15
BP	GO:0009816	defense response to bacterium. incompatible interaction	1012						6.48623e-08	2.03722	38.8005	75	4.38115e-07	1.86022	47.5048	84					0.000557263	1.73942	26.644	45	0.00052853	1.64909	34.3894	55					1.093e-15	2.4729	49.4241	112	6.34585e-14	2.23941	58.7926	121					1.3565e-06	1.89471	39.8037	72	5.36935e-07
BP	GO:0016045	detection of bacterium	660						9.10524e-08	2.30754	25.3047	55	1.09054e-06	2.04987	30.9814	60					0.00041692	1.96405	17.3765	33	0.000711436	1.79868	22.4278	39					9.12821e-08	2.14992	32.2331	65	5.51594e-07	1.97169	38.343	71					8.34601e-05	1.88817	25.9589	47
BP	GO:0052544	defense response by callose deposition in cell wall	1024						1.0348e-07	2.01109	39.2606	75	5.19252e-08	1.93437	48.0681	88					3.53716e-06	2.0494	26.9599	53	7.83254e-07	1.98641	34.7971	66					3.54549e-14	2.36447	50.0102	109	1.24164e-14	2.27342	59.4898	124					1.55745e-09	2.16145	40.2757	82	9.03053e-09
BP	GO:0080134	regulation of response to stress	5061						1.05688e-07	1.43546	194.041	266	1.74927e-05	1.30804	237.571	300																	1.87268e-27	1.87964	244.435	417	3.79061e-22	1.70139	290.768	455					1.3474e-09	1.49902	199.058	283	3.7554e-07
MF	GO:0004709	MAP kinase kinase kinase activity	97						1.33029e-07	5.438	3.66698	17	4.68897e-07	4.70808	4.49694	18					6.95902e-14	10.4667	2.52132	21	8.87148e-12	8.01389	3.25843	21					1.11927e-15	8.45203	4.69408	29	9.43529e-14	7.02259	5.5869	29					3.07733e-15	9.20603	3.74269	26	6.37901e-13
MF	GO:0080002	UDP-glucose:4-aminobenzoate acylglucosyltransferase activity	197						1.38833e-07	3.72601	7.44737	25	1.70609e-06	3.14535	9.13297	26					1.22044e-08	4.7576	5.12061	22	1.4575e-08	4.21679	6.61763	25					5.79317e-14	4.90014	9.53333	39	6.60172e-13	4.33525	11.3466	41					4.72983e-14	5.44269	7.60114	35	1.57115e-12
BP	GO:0009695	jasmonic acid biosynthetic process	829						1.39664e-07	2.12577	31.7842	64	4.07451e-06	1.86177	38.9145	69																	1.86748e-17	2.78692	40.4868	102	2.07763e-15	2.49538	48.1611	109					2.82816e-09	2.28598	32.606	70	2.90281e-09
BP	GO:0019585	glucuronate metabolic process	417						1.3981e-07	2.68689	15.988	40	8.21718e-06	2.22956	19.5746	41					7.89328e-06	2.68814	10.9788	28	2.02468e-05	2.38179	14.1703	32					3.03522e-13	3.24932	20.3655	59	3.85522e-11	2.80572	24.2258	61					1.12621e-12	3.44976	16.4013	51	1.58593e-11
BP	GO:0052696	flavonoid glucuronidation	417						1.3981e-07	2.68689	15.988	40	8.21718e-06	2.22956	19.5746	41					7.89328e-06	2.68814	10.9788	28	2.02468e-05	2.38179	14.1703	32					3.03522e-13	3.24932	20.3655	59	3.85522e-11	2.80572	24.2258	61					1.12621e-12	3.44976	16.4013	51	1.58593e-11
BP	GO:0070301	cellular response to hydrogen peroxide	209						1.54572e-07	3.58918	8.01315	26	2.09004e-06	3.02901	9.81078	27					4.48141e-08	4.39218	5.50257	22	5.95179e-08	3.89349	7.10215	25					5.58865e-13	4.50883	10.2072	39	6.49896e-12	3.98749	12.142	41					1.19898e-11	4.62397	8.22033	33	2.65573e-10
MF	GO:0090704	nicotinate-O-glucosyltransferase activity	32						1.76138e-07	11.6106	1.20973	10	1.13934e-06	9.3767	1.48353	10					5.25595e-09	17.1241	0.831775	10	5.88124e-08	13.13	1.07495	10					6.03986e-19	32.9685	1.54856	20	1.77587e-17	27.4051	1.8431	20					3.83566e-12	19.4788	1.2347	14	8.30277e-11
MF	GO:0102659	UDP-glucose: 4-methylthiobutylhydroximate S-glucosyltransferase activity	32						1.76138e-07	11.6106	1.20973	10	1.13934e-06	9.3767	1.48353	10					5.25595e-09	17.1241	0.831775	10	5.88124e-08	13.13	1.07495	10					6.03986e-19	32.9685	1.54856	20	1.77587e-17	27.4051	1.8431	20					3.83566e-12	19.4788	1.2347	14	8.30277e-11
MF	GO:0103099	UDP-glucose:5-methylthiopentylhydroximate S-glucosyltransferase activity	32						1.76138e-07	11.6106	1.20973	10	1.13934e-06	9.3767	1.48353	10					5.25595e-09	17.1241	0.831775	10	5.88124e-08	13.13	1.07495	10					6.03986e-19	32.9685	1.54856	20	1.77587e-17	27.4051	1.8431	20					3.83566e-12	19.4788	1.2347	14	8.30277e-11
MF	GO:0103100	UDP-glucose: 6-methylthiohexylhydroximate S-glucosyltransferase activity	32						1.76138e-07	11.6106	1.20973	10	1.13934e-06	9.3767	1.48353	10					5.25595e-09	17.1241	0.831775	10	5.88124e-08	13.13	1.07495	10					6.03986e-19	32.9685	1.54856	20	1.77587e-17	27.4051	1.8431	20					3.83566e-12	19.4788	1.2347	14	8.30277e-11
MF	GO:0103101	UDP-glucose:7-methylthioheptylhydroximate S-glucosyltransferase activity	32						1.76138e-07	11.6106	1.20973	10	1.13934e-06	9.3767	1.48353	10					5.25595e-09	17.1241	0.831775	10	5.88124e-08	13.13	1.07495	10					6.03986e-19	32.9685	1.54856	20	1.77587e-17	27.4051	1.8431	20					3.83566e-12	19.4788	1.2347	14	8.30277e-11
MF	GO:0103102	UDP-glucose:8-methylthiooctylhydroximate S-glucosyltransferase activity	32						1.76138e-07	11.6106	1.20973	10	1.13934e-06	9.3767	1.48353	10					5.25595e-09	17.1241	0.831775	10	5.88124e-08	13.13	1.07495	10					6.03986e-19	32.9685	1.54856	20	1.77587e-17	27.4051	1.8431	20					3.83566e-12	19.4788	1.2347	14	8.30277e-11
MF	GO:0103103	UDP-glucose: 9-methylthiononylhydroximate S-glucosyltransferase activity	32						1.76138e-07	11.6106	1.20973	10	1.13934e-06	9.3767	1.48353	10					5.25595e-09	17.1241	0.831775	10	5.88124e-08	13.13	1.07495	10					6.03986e-19	32.9685	1.54856	20	1.77587e-17	27.4051	1.8431	20					3.83566e-12	19.4788	1.2347	14	8.30277e-11
MF	GO:0004364	glutathione transferase activity	275						2.4808e-07	3.14163	10.3961	30	5.42287e-06	2.62947	12.7491	31					1.30935e-05	3.12334	7.14806	21	0.000177689	2.51627	9.23781	22					5.4656e-14	4.09792	13.308	47	1.8965e-12	3.57985	15.8391	49					3.46745e-14	4.54839	10.6107	42	1.57412e-11
MF	GO:0047172	shikimate O-hydroxycinnamoyltransferase activity	69						2.57179e-07	6.50881	2.60847	14	8.06735e-08	6.23649	3.19886	16					0.000420335	4.93218	1.79351	8	0.000494203	4.32848	2.31785	9					7.02531e-13	9.25988	3.33909	22	3.02365e-13	8.77414	3.97418	24					1.21237e-05	5.26526	2.66233	12	1.54961e-07
MF	GO:0047205	quinate O-hydroxycinnamoyltransferase activity	69						2.57179e-07	6.50881	2.60847	14	8.06735e-08	6.23649	3.19886	16					0.000420335	4.93218	1.79351	8	0.000494203	4.32848	2.31785	9					7.02531e-13	9.25988	3.33909	22	3.02365e-13	8.77414	3.97418	24					1.21237e-05	5.26526	2.66233	12	1.54961e-07
BP	GO:1901617	organic hydroxy compound biosynthetic process	3623						2.59157e-07	1.49877	137.215	197	1.12854e-06	1.42087	168.426	230																	7.38507e-14	1.67507	174.961	275	4.64482e-15	1.65074	208.509	322					7.09616e-08	1.51885	140.506	204	3.85865e-07
BP	GO:0010224	response to UV-B	1515						2.59918e-07	1.7831	58.0857	99	3.91161e-07	1.69249	71.1164	115					8.21333e-07	1.90894	39.887	73	1.94651e-06	1.76032	51.4821	87					4.85858e-12	1.9762	73.9897	137	2.13752e-12	1.91027	88.0146	157					4.53967e-07	1.75408	59.5876	100	9.8447e-07
MF	GO:0005524	ATP binding	9653						2.65583e-07	1.31486	364.921	455	2.1187e-05	1.2286	447.515	528					7.02581e-05	1.28471	250.91	308	0.000202027	1.23069	324.264	384					1.10976e-09	1.33557	467.133	588	1.10752e-06	1.23916	555.983	659					1.83241e-05	1.25303	372.456	447	0.000545046
MF	GO:0080045	quercetin 3'-O-glucosyltransferase activity	353						2.71292e-07	2.82625	13.3448	35	9.84992e-06	2.3515	16.3652	36					2.27031e-05	2.75741	9.17552	24	2.95858e-05	2.49693	11.858	28					1.3008e-11	3.27963	17.0826	50	5.89506e-10	2.85128	20.3317	52					3.99994e-11	3.49724	13.6203	43	5.14467e-10
MF	GO:0047251	thiohydroximate beta-D-glucosyltransferase activity	178						3.11741e-07	3.80189	6.7291	23	2.87632e-06	3.22269	8.25212	24					9.80809e-09	5.06048	4.62675	21	8.4918e-09	4.52052	5.97938	24					5.15716e-14	5.20752	8.61388	37	4.28258e-13	4.62696	10.2522	39					7.04074e-14	5.73039	6.86803	33	1.56407e-12
MF	GO:0052639	salicylic acid glucosyltransferase (ester-forming) activity	179						3.44991e-07	3.77747	6.7669	23	3.17684e-06	3.20185	8.29848	24					1.08412e-08	5.02838	4.65274	21	9.49605e-09	4.49128	6.01297	24					6.19902e-14	5.17077	8.66227	37	5.17231e-13	4.59384	10.3098	39					8.31394e-14	5.69105	6.90662	33	1.85362e-12
MF	GO:0052641	benzoic acid glucosyltransferase activity	179						3.44991e-07	3.77747	6.7669	23	3.17684e-06	3.20185	8.29848	24					1.08412e-08	5.02838	4.65274	21	9.49605e-09	4.49128	6.01297	24					6.19902e-14	5.17077	8.66227	37	5.17231e-13	4.59384	10.3098	39					8.31394e-14	5.69105	6.90662	33	1.85362e-12
BP	GO:0071289	cellular response to nickel ion	60						3.59112e-07	6.96711	2.30043	13	5.52449e-07	6.20182	2.81649	14					4.57228e-09	10.2961	1.57968	13	9.05569e-08	7.90147	2.03889	13					2.60066e-15	12.1834	2.93029	23	9.49143e-15	10.8681	3.48573	24					9.14333e-12	10.5313	2.3599	18	4.45246e-12
BP	GO:0000186	activation of MAPKK activity	60						3.59112e-07	6.96711	2.30043	13	3.40728e-06	5.63446	2.81649	13					6.49464e-16	17.3097	1.57968	19	6.23216e-14	13.2739	2.03889	19					1.48649e-17	14.0084	2.93029	25	8.33172e-16	11.6475	3.48573	25					2.49568e-17	15.3049	2.3599	23	3.36584e-15
MF	GO:0052640	salicylic acid glucosyltransferase (glucoside-forming) activity	181						4.21479e-07	3.72953	6.84251	23	3.86546e-06	3.16096	8.39121	24					1.32164e-08	4.96537	4.70473	21	1.18445e-08	4.43393	6.08016	24					8.91814e-14	5.09879	8.75905	37	7.50997e-13	4.52899	10.425	39					1.15493e-13	5.61397	6.98379	33	2.593e-12
BP	GO:0018874	benzoate metabolic process	180						4.86532e-07	3.69805	6.90128	23	4.32824e-06	3.1395	8.44947	24					1.49147e-08	4.93015	4.73905	21	1.32086e-08	4.40859	6.11668	24					9.81943e-14	5.08431	8.79086	37	8.14326e-13	4.5189	10.4572	39					1.66235e-13	5.53862	7.07971	33	3.44884e-12
MF	GO:0050734	hydroxycinnamoyltransferase activity	73						5.33874e-07	6.06716	2.75969	14	1.8643e-07	5.79848	3.3843	16					0.000616836	4.62838	1.89749	8	0.000751122	4.0577	2.45222	9					2.53661e-12	8.53309	3.53266	22	1.24007e-12	8.05738	4.20457	24					2.19308e-05	4.91969	2.81666	12	3.54963e-07
BP	GO:0071475	cellular hyperosmotic salinity response	181						5.37273e-07	3.67459	6.93962	23	4.76963e-06	3.11946	8.49641	24					1.64563e-08	4.89926	4.76538	21	1.47398e-08	4.38044	6.15066	24					1.1764e-13	5.04892	8.83969	37	9.7999e-13	4.48701	10.5153	39					1.9566e-13	5.50112	7.11904	33	4.07313e-12
BP	GO:0010106	cellular response to iron ion starvation	524						5.67815e-07	2.37997	20.0904	45	9.52708e-07	2.20827	24.5974	51																	1.3341e-06	2.1637	25.5912	52	2.40663e-07	2.15372	30.442	61					4.66097e-07	2.37392	20.6098	46	1.64231e-07
BP	GO:0002237	response to molecule of bacterial origin	542						5.94874e-07	2.34977	20.7805	46	5.48202e-06	2.0801	25.4423	50									0.000545064	1.916	18.418	34					1.29104e-11	2.7346	26.4702	66	1.06754e-09	2.38917	31.4877	69					8.2726e-08	2.45402	21.3178	49	2.14068e-07
BP	GO:0010363	regulation of plant-type hypersensitive response	2203						6.25261e-07	1.6165	84.464	131	6.81434e-05	1.42842	103.412	143																	1.082e-19	2.09878	107.59	208	1.64513e-16	1.89478	127.984	225					4.64319e-09	1.73443	86.6478	143	3.84573e-07
BP	GO:0015824	proline transport	476						6.57821e-07	2.45047	18.25	42	1.84033e-05	2.0827	22.3442	44																	2.12425e-10	2.73238	23.2469	58	7.44688e-09	2.40462	27.6534	61					3.74129e-09	2.77073	18.7219	48	1.31458e-06
BP	GO:0031669	cellular response to nutrient levels	1914						6.61279e-07	1.66253	73.3836	117	1.28781e-05	1.51256	89.8461	131
BP	GO:0052386	cell wall thickening	1192						6.93117e-07	1.855	45.7018	81	2.70825e-07	1.80229	55.9543	96					8.05374e-06	1.92109	31.3831	58	2.62288e-06	1.85387	40.506	72					4.62878e-13	2.18142	58.215	118	1.41258e-13	2.10828	69.2498	135					1.86331e-08	1.97883	46.8834	88	1.36407e-07
BP	GO:0052542	defense response by callose deposition	293						9.60702e-07	2.9253	11.0788	30	1.92211e-05	2.44875	13.5807	31					2.59477e-07	3.53868	7.60121	25	7.83068e-06	2.82871	9.8213	26					6.60469e-15	4.13238	14.0538	50	4.48373e-12	3.42662	16.7422	50					1.6611e-07	3.06964	11.3433	32	2.05225e-05
BP	GO:0010583	response to cyclopentenone	730						9.9567e-07	2.10756	27.9885	56	1.2656e-05	1.86769	34.2673	61					3.29529e-05	2.11128	19.2195	39	0.000222875	1.83919	24.8065	44					1.80938e-17	2.93273	35.6518	94	7.99878e-16	2.64506	42.4097	101					1.99291e-13	2.80473	28.7122	74	8.9917e-11
BP	GO:0010941	regulation of cell death	2991						1.13697e-06	1.79449	50.0686	86	3.12528e-06	1.67829	61.5819	99					6.61942e-06	1.5699	78.7472	119	0.0002006	1.39865	101.639	138					5.97536e-16	2.28584	63.5718	134	2.29562e-15	2.14189	76.0119	150					2.55439e-12	1.76863	117.641	196	4.84218e-09
BP	GO:0080024	indolebutyric acid metabolic process	192						1.5211e-06	3.43484	7.36136	23	1.31645e-05	2.91471	9.01277	24					4.63851e-08	4.58335	5.05499	21	4.671e-08	4.09295	6.52446	24					7.85075e-13	4.68982	9.37691	37	6.83038e-12	4.1637	11.1543	39					1.08742e-12	5.11968	7.55169	33	2.33635e-11
BP	GO:0046916	cellular transition metal ion homeostasis	891						1.65006e-06	1.96453	34.1613	64	3.80368e-06	1.83072	41.8249	73																	1.44168e-05	1.7545	43.5147	73	1.08874e-05	1.70241	51.7631	84					1.39128e-05	1.84615	35.0446	62	3.76991e-05
BP	GO:0009696	salicylic acid metabolic process	250						2.13327e-06	2.8609	10.916	29	1.52796e-05	2.48044	13.4203	31					6.24942e-08	3.71789	7.5609	26	6.80934e-08	3.34115	9.76416	30					2.17264e-10	3.65751	11.7779	38	2.60698e-09	3.21865	14.0654	40					1.7529e-10	4.00324	9.54983	34	5.36616e-09
BP	GO:0042742	defense response to bacterium	3173						2.21689e-06	1.4509	138.366	193	7.46492e-05	1.33108	169.83	219																	3.36591e-11	1.63453	150.811	233	8.77828e-09	1.49293	179.943	256					0.000180645	1.36622	122.197	162
BP	GO:0071229	cellular response to acid chemical	1220						3.01664e-06	1.43802	142.51	197																					0.000277891	1.53643	55.1791	82	0.000175162	1.50576	66.7776	97
BP	GO:0043410	positive regulation of MAPK cascade	95						3.34066e-06	4.72414	3.64234	15	3.61578e-05	3.81997	4.45944	15					5.73164e-14	10.6067	2.50117	21	7.18414e-12	8.13157	3.22825	21					6.52783e-15	8.19932	4.63962	28	4.57465e-13	6.81647	5.51907	28					2.55648e-14	8.79536	3.73652	25	3.91469e-12
BP	GO:0042594	response to starvation	1831						3.88676e-06	1.62432	69.7603	109	6.28607e-05	1.47587	85.4866	122
MF	GO:0004383	guanylate cyclase activity	889						3.88881e-06	1.93063	33.6077	62	1.4636e-05	1.77538	41.2143	70					0.000368208	1.83104	23.1077	41	0.000597136	1.69308	29.8633	49					1.28587e-09	2.13574	43.021	86	5.31069e-08	1.91013	51.2036	92
MF	GO:0001135	RNA polymerase II transcription regulator recruiting activity	123						4.14464e-06	4.10252	4.64988	17	1.55738e-05	3.54085	5.70231	18					2.05597e-05	4.45394	3.19713	13	0.000266184	3.41372	4.13182	13																	2.71956e-07	4.57812	4.74589	19	2.10022e-06
CC	GO:0030312	external encapsulating structure	4937						4.4076e-06	1.37624	185.86	246	4.32219e-06	1.3401	227.074	293																	1.48676e-07	1.38733	237.181	315	4.00319e-08	1.37329	281.836	370					0.000102807	1.30739	189.587	240	0.000139638
CC	GO:0009505	plant-type cell wall	3027						5.33839e-06	1.47513	113.955	162	1.55829e-06	1.45628	139.225	195																	2.95715e-10	1.60914	145.422	222	8.11844e-12	1.61263	172.801	263					1.54814e-05	1.44306	116.241	162	1.00362e-05
BP	GO:0006612	protein targeting to membrane	2308						6.44042e-06	1.536	88.4897	131	0.000506348	1.35689	108.341	143																	8.9426e-18	2.00173	112.718	209	7.14246e-15	1.81498	134.084	227					2.75608e-08	1.67355	90.7777	145	2.46636e-06
BP	GO:0046713	borate transport	239						6.46213e-06	2.94868	9.16336	25	9.17342e-06	2.70911	11.219	28									0.000219998	2.60995	8.1216	20
MF	GO:0043167	ion binding	23687						6.51958e-06	1.19967	895.462	1000	9.57315e-06	1.17603	1098.14	1211					4.70134e-05	1.21592	615.695	694	0.000197301	1.17014	795.695	876									6.01705e-09	1.21467	1364.3	1531					4.05722e-06	1.20257	913.95	1022	3.25211e-06
BP	GO:0055072	iron ion homeostasis	765						8.33702e-06	1.96312	29.3304	55	1.4418e-05	1.83848	35.9103	63																	3.76003e-06	1.8872	37.3611	67	2.43801e-06	1.83059	44.443	77					2.05683e-06	2.02578	30.0888	58	1.48607e-06
MF	GO:0004957	prostaglandin E receptor activity	9						8.53105e-06	31.8755	0.340235	5	2.29913e-05	25.7521	0.417242	5					5.16305e-05	30.0434	0.233937	4	0.000139732	23.0538	0.302328	4					9.46271e-07	39.3988	0.435533	6	2.62608e-06	32.7729	0.518372	6					9.42432e-06	31.2041	0.34726	5	2.90115e-05
BP	GO:0006820	anion transport	4441						1.03273e-05	1.3985	150.542	203	0.000450695	1.27606	184.48	229																	4.41612e-09	1.48756	191.999	272	1.13712e-07	1.39808	228.575	306					8.27846e-07	1.42014	174.672	238	0.000117642
MF	GO:0004954	prostanoid receptor activity	15						1.08165e-05	17.0056	0.567059	6	3.44085e-05	13.7377	0.695404	6					2.85013e-05	18.7864	0.389894	5	9.64526e-05	14.4139	0.503881	5					2.81657e-06	17.2409	0.725888	7	8.91932e-06	14.3407	0.863953	7					1.21536e-05	16.6473	0.578767	6	4.50914e-05
BP	GO:0050691	regulation of defense response to virus by host	48						1.1617e-05	6.62194	1.84034	10	6.50275e-05	5.35645	2.25319	10																	9.03817e-05	5.13757	2.34423	10	0.000369464	4.27481	2.78858	10					1.4485e-05	6.44776	1.88792	10	9.99186e-05
MF	GO:0016829	lyase activity	1952						1.36895e-05	1.47037	104.982	149	2.48076e-07	1.51583	128.742	187					0.000152176	1.48662	72.1825	104	1.39033e-05	1.49959	93.2851	135					0.000199178	1.4104	96.506	132	1.71278e-06	1.50312	115.14	166									0.000872779
BP	GO:0006826	iron ion transport	629						1.38939e-05	2.04419	24.1161	47	9.27168e-06	1.96185	29.5262	55																	2.73436e-05	1.86937	31.4517	56	6.84444e-06	1.86565	37.4135	66					1.26003e-05	2.03632	24.7397	48	1.18871e-06
BP	GO:0060548	negative regulation of cell death	497						1.50024e-05	1.60646	63.9135	99	0.000771806	1.40608	78.2515	107																	0.000174758	1.88681	23.8976	43	0.00034588	1.76363	28.5489	48
BP	GO:2000652	regulation of secondary cell wall biogenesis	108						1.66215e-05	4.06297	4.14077	15	4.50648e-05	3.54361	5.06968	16					2.90546e-05	4.64702	2.84343	12	1.85173e-05	4.25346	3.67001	14					1.17144e-06	4.17577	5.27451	19	3.80027e-06	3.69833	6.27431	20					4.33778e-08	5.24416	4.24783	19	1.40107e-06
BP	GO:0072657	protein localization to membrane	2399						1.68177e-05	1.49731	91.9787	133																					2.74746e-16	1.92648	117.163	210	2.15371e-13	1.74535	139.371	228					1.63629e-07	1.61613	94.3568	146	1.39577e-05
BP	GO:0042493	response to drug	2543						1.7231e-05	1.5	91.2567	132	3.15619e-05	1.43033	113.659	157									3.38013e-05	1.50242	83.414	121					8.50292e-09	1.66884	100.221	159	8.54175e-09	1.60449	122	186
MF	GO:0046564	oxalate decarboxylase activity	73						1.79395e-05	5.02583	2.75969	12	0.000127405	4.05826	3.3843	12					0.000115531	5.29138	1.89749	9	0.000751122	4.0577	2.45222	9					2.82214e-13	9.1023	3.53266	23	1.24007e-12	8.05738	4.20457	24					2.45555e-10	8.20421	2.81666	18	1.36137e-09
BP	GO:0046345	abscisic acid catabolic process	254						1.8487e-05	2.75491	9.73847	25	0.000429835	2.22601	11.9231	25																	1.03844e-06	2.82476	12.4049	32	3.47005e-05	2.34784	14.7562	32					1.07568e-06	3.04732	9.99026	28	3.79582e-06
BP	GO:1901527	abscisic acid-activated signaling pathway involved in stomatal movement	693						1.90563e-05	1.96882	26.5699	50	6.92515e-05	1.79878	32.5305	56					5.2393e-05	2.1086	18.2453	37	1.67326e-05	2.04169	23.5492	46					1.16475e-07	2.1066	33.8448	67	4.28071e-07	1.95598	40.2602	74					0.000837779	1.70797	27.2569	45
MF	GO:0060089	molecular transducer activity	3025						2.07624e-05	1.43925	114.357	159	0.000159979	1.34457	140.24	183																	1.44508e-15	1.82155	138.838	236	2.4953e-12	1.64525	165.245	256					0.000606178	1.33788	116.718	152
BP	GO:0006995	cellular response to nitrogen starvation	441						2.17773e-05	2.24659	16.9081	36	0.000274328	1.92536	20.7012	38																	0.000298086	1.89992	21.5376	39
BP	GO:0016115	terpenoid catabolic process	289						2.2357e-05	2.60124	11.0804	27	0.000588281	2.10154	13.5661	27																	8.52041e-07	2.70145	14.1142	35	3.54729e-05	2.24502	16.7896	35					1.60131e-06	2.84969	11.3669	30	7.93566e-06
BP	GO:0048544	recognition of pollen	356						2.31716e-05	2.40906	13.6492	31	6.41401e-06	2.37066	16.7112	37									0.000581461	2.15954	12.0974	25					7.95335e-11	3.13982	17.3864	49	1.2642e-10	2.92511	20.682	54					3.73377e-05	2.3452	14.0021	31	4.51587e-05
MF	GO:0004867	serine-type endopeptidase inhibitor activity	141						2.59792e-05	3.50602	5.33035	17	0.000302863	2.82999	6.5368	17																	1.77756e-10	4.90586	6.82335	28	8.3064e-09	4.07634	8.12116	28					3.35365e-05	3.43184	5.44041	17	5.72952e-05
CC	GO:0031012	extracellular matrix	201						2.67504e-05	2.99854	7.5669	21	5.86866e-05	2.69241	9.24487	23					0.000264945	3.0502	5.20607	15	0.000456803	2.68813	6.70895	17					6.75111e-16	5.28868	9.65633	42	4.46839e-16	4.94809	11.4744	46					1.05648e-11	4.78728	7.71865	32	1.05533e-11
MF	GO:0050162	oxalate oxidase activity	76						2.72658e-05	4.79002	2.8731	12	0.000189103	3.86785	3.52338	12					0.000158163	5.05422	1.97547	9									7.35596e-13	8.58668	3.67783	23	3.33181e-12	7.59217	4.37736	24					5.01017e-10	7.77949	2.93242	18	2.84302e-09
BP	GO:0010167	response to nitrate	1277						2.7509e-05	1.67425	48.9607	79	6.40388e-05	1.57405	59.9443	91																	5.63642e-08	1.80689	62.3662	107	2.01172e-08	1.76752	74.1879	124					2.32628e-06	1.76583	50.2266	85	5.10472e-06
BP	GO:0042631	cellular response to water deprivation	802						3.08956e-05	1.86483	30.749	55	0.000526942	1.62365	37.6471	59					5.56033e-06	2.17536	21.1151	44	4.53248e-06	2.03511	27.2532	53					3.54974e-10	2.24864	39.1681	82	2.15197e-08	1.99449	46.5926	87					2.92663e-10	2.4094	31.5441	71	1.44488e-08
BP	GO:0033609	oxalate metabolic process	76						3.12781e-05	4.71987	2.91387	12	0.000212095	3.81733	3.56755	12					0.000173987	4.98764	2.00093	9									8.88129e-13	8.50329	3.71169	23	3.99592e-12	7.52223	4.41525	24					6.79327e-10	7.62429	2.98921	18	3.69913e-09
MF	GO:0046527	glucosyltransferase activity	935						3.37665e-05	1.79532	35.3467	61	0.00012125	1.65328	43.3468	69																	1.10396e-07	1.93938	45.247	83	7.70312e-08	1.87164	53.8531	95					7.09458e-09	2.17473	36.0765	74	3.45048e-08
BP	GO:0006979	response to oxidative stress	1917						3.40937e-05	1.52651	75.9396	112	3.08561e-05	1.47692	93.2651	133					2.81478e-07	1.53627	120.109	176	1.39494e-06	1.6868	64.2381	104					8.74238e-18	2.12799	91.1279	179	5.33565e-17	1.97193	114.096	208					9.96148e-07	1.64784	74.0337	117	1.51889e-06
BP	GO:0010089	xylem development	1328						3.55356e-05	1.64923	50.9161	81	3.88782e-05	1.58147	62.3383	95					0.00079031	1.6166	34.9637	55	0.00064171	1.55025	45.1275	68					3.7842e-07	1.73004	64.857	107	8.36116e-07	1.64492	77.1508	121
BP	GO:0009415	response to water	4579						4.57486e-05	1.3374	175.561	227	0.000148394	1.28043	214.945	267					0.000866911	1.32348	120.556	155																					1.86986e-11	1.58943	180.1	270	1.43322e-10
MF	GO:0008194	UDP-glycosyltransferase activity	898						4.64015e-05	1.68831	44.2306	72	0.000163516	1.56505	54.2415	82					0.000901248	1.65615	30.4118	49	0.000579976	1.59843	39.3027	61					7.17702e-08	1.84311	56.6193	99	1.27495e-07	1.75367	67.3883	112					0.000306294	1.68361	34.4164	56	0.000578919
BP	GO:0002218	activation of innate immune response	1196						4.82782e-05	1.6732	45.8552	74	0.000301378	1.52767	56.142	83
MF	GO:0008794	arsenate reductase (glutaredoxin) activity	36						4.8388e-05	7.29169	1.36094	8	2.94424e-05	6.87353	1.66897	9																					0.000850403	4.68241	2.07349	8
MF	GO:0030613	oxidoreductase activity, acting on phosphorus or arsenic in donors	36						4.8388e-05	7.29169	1.36094	8	2.94424e-05	6.87353	1.66897	9																					0.000850403	4.68241	2.07349	8
BP	GO:0006749	glutathione metabolic process	287						5.27751e-05	2.51357	11.0037	26	0.000528761	2.11777	13.4722	27					8.93542e-05	2.79003	7.55615	20	0.000918161	2.2556	9.75271	21					8.69097e-10	3.2738	14.0165	41	1.32881e-08	2.87748	16.6734	43					3.00928e-10	3.65122	11.2882	37	3.91665e-08
BP	GO:0055082	cellular chemical homeostasis	1917						5.44956e-05	1.51874	73.4986	108	3.22362e-05	1.48422	89.9869	129																	1.05256e-05	1.50782	93.6226	136	2.09442e-06	1.50699	111.369	161					9.4801e-05	1.4924	75.3989	109	0.000196676
BP	GO:0006857	oligopeptide transport	609						5.63477e-05	1.96952	23.3493	44	0.000111813	1.82889	28.5874	50																	5.99373e-07	2.10875	29.7424	59	2.10935e-06	1.95276	35.3801	65					4.98166e-05	1.96488	23.953	45	0.00020477
BP	GO:0009737	response to abscisic acid	2503						6.25497e-05	1.29465	223.065	279
BP	GO:0030003	cellular cation homeostasis	1603						6.27075e-05	1.56476	61.4597	93	1.43909e-05	1.5594	75.2472	113																	3.08113e-05	1.52315	78.2875	115	1.99816e-06	1.55885	93.127	139					6.11195e-05	1.55836	63.0488	95	0.000117313
MF	GO:0015098	molybdate ion transmembrane transporter activity	28						6.43349e-05	8.50456	1.05851	7	2.8529e-05	8.2465	1.29809	8					7.04856e-05	10.2511	0.727803	6	0.000284533	7.86414	0.940577	6									0.000131907	6.55619	1.61271	8
BP	GO:0015706	nitrate transport	1748						7.64261e-05	1.63509	48.1198	76	9.34317e-05	1.56369	58.9676	89									0.000723282	1.47015	59.3998	85					2.71443e-07	1.76372	61.3244	103	4.71738e-08	1.75008	73.007	121					9.21482e-06	1.60034	68.7519	106	4.29991e-05
BP	GO:0000302	response to reactive oxygen species	2551						8.09826e-05	1.43499	97.8064	136	0.000371592	1.34848	119.748	157									0.000358367	1.41203	86.687	119					0.000642091	1.4033	82.1156	112	0.000369085	1.38809	98.0685	132					8.08654e-07	1.55687	100.335	150	2.78768e-06
BP	GO:0042981	regulation of apoptotic process	110						8.36189e-05	3.67203	4.21745	14	0.000199192	3.21608	5.16357	15					1.06408e-11	8.29912	2.89609	20	9.16872e-10	6.36329	3.73797	20					9.65441e-11	5.76373	5.37219	25	3.40254e-09	4.79234	6.3905	25					4.66268e-11	6.50404	4.32649	23	3.81348e-09
BP	GO:0009650	UV protection	526						8.40658e-05	2.02381	20.1671	39	0.000185028	1.86522	24.6912	44																	6.0309e-05	1.92395	25.6888	47	0.000150137	1.78894	30.5582	52
BP	GO:0009585	red. far-red light phototransduction	214						8.66373e-05	2.74306	8.20485	21	0.000512668	2.33552	10.0455	22					6.02881e-05	3.21219	5.63421	17									0.000141175	2.47064	10.4514	24	0.000734711	2.15181	12.4324	25					4.53747e-06	3.10395	8.41699	24	0.000169112
CC	GO:0009506	plasmodesma	6075						8.66407e-05	1.28485	228.701	284	4.16707e-05	1.27046	279.416	343					0.00086298	1.28517	157.348	196	2.80627e-05	1.32643	202.77	259					2.30817e-10	1.43363	291.852	396	5.01595e-10	1.3888	346.8	457					0.000804153	1.23476	233.287	280
BP	GO:0046482	para-aminobenzoic acid metabolic process	418						8.88808e-05	2.16451	16.0263	33	0.000194137	1.98299	19.6216	37					9.94131e-07	2.89086	11.0051	30	1.23619e-06	2.62219	14.2043	35					2.41572e-09	2.73283	20.4143	51	6.23675e-09	2.52959	24.2839	56					4.27064e-12	3.36236	16.4407	50	1.56675e-10
CC	GO:0030054	cell junction	6102						8.94687e-05	1.28362	229.718	285	4.56458e-05	1.26831	280.658	344					0.00081147	1.2863	158.047	197	2.81244e-05	1.32571	203.672	260																	0.000827505	1.23363	234.324	281
BP	GO:0070370	cellular heat acclimation	566						9.34233e-05	1.97398	21.7007	41	0.000256516	1.80758	26.5689	46																	1.16283e-07	2.24518	27.6424	58	7.39013e-07	2.04722	32.882	63
MF	GO:0008374	O-acyltransferase activity	464						0.000103604	2.09141	17.541	35	0.000148132	1.95269	21.5112	40																	3.41033e-07	2.34182	22.4541	49	1.72185e-07	2.26387	26.7249	56					7.08363e-05	2.1111	17.9032	36	1.07153e-05
MF	GO:0030247	polysaccharide binding	446						0.000105429	2.1152	16.8606	34	0.000268988	1.92704	20.6767	38																	2.56299e-07	2.39191	21.5831	48	5.86728e-07	2.22316	25.6882	53					3.14466e-05	2.2044	17.2087	36	1.91175e-05
BP	GO:0009627	systemic acquired resistance	1987						0.000105434	1.49078	74.7785	108	0.000258954	1.41174	91.9713	126																	1.40579e-07	1.66918	82.2314	131	1.38012e-06	1.553	98.1906	146					1.09058e-06	1.63338	76.554	120	8.83468e-06
BP	GO:0015689	molybdate ion transport	30						0.000113022	7.65139	1.15021	7	5.40021e-05	7.39885	1.40825	8					0.000113977	9.27306	0.789842	6	0.000450132	7.12269	1.01945	6									0.000237618	5.9055	1.74286	8
BP	GO:0051555	flavonol biosynthetic process	236						0.000114393	2.61161	8.98309	22	0.00075343	2.21479	11.0126	23					0.000524703	2.73334	6.15068	16	0.000168722	2.66715	7.9597	20					0.000228057	2.33501	11.4437	25	0.000585312	2.11553	13.6284	27					2.06394e-05	2.8059	9.20362	24	4.35952e-05
MF	GO:0061135	endopeptidase regulator activity	206						0.000120975	2.75044	7.78761	20																					2.23786e-08	3.50705	9.96887	31	9.95287e-07	2.91359	11.865	31					0.00015844	2.69218	7.9484	20	0.000489134
BP	GO:0071902	positive regulation of protein serine/threonine kinase activity	128						0.000122673	3.34285	4.90757	15									2.52391e-11	7.33183	3.36999	21	2.4755e-09	5.6209	4.34964	21					1.97358e-11	5.49076	6.25128	28	1.01745e-09	4.5647	7.43622	28					3.29077e-11	5.97443	5.03446	25	3.62124e-09
BP	GO:0007165	signal transduction	11623						0.000122947	1.22455	372.231	438																					2.07162e-06	1.28735	357.584	440	7.96124e-05	1.23523	344.354	411									3.15466e-07
BP	GO:0009643	photosynthetic acclimation	114						0.000123427	3.52494	4.37081	14	0.000296298	3.08595	5.35133	15					1.96399e-06	5.21016	3.0014	14	3.42864e-05	3.99789	3.8739	14					1.20038e-09	5.22381	5.56754	24	7.41299e-09	4.57667	6.62288	25					1.0631e-07	4.9125	4.48382	19	1.78498e-07
BP	GO:0009698	phenylpropanoid metabolic process	2288						0.000124717	1.44584	87.7229	123													0.000637112	1.41365	77.7498	107	0.000237108	1.91188	21.1809	39					0.000902984	1.49339	53.3389	77					3.30404e-05	1.48244	89.991	129	3.46414e-06
BP	GO:0048656	anther wall tapetum formation	518						0.000127716	2.00012	19.8603	38	0.000255813	1.84931	24.3157	43																	0.000161793	1.86449	25.2981	45	0.000346782	1.74147	30.0934	50
MF	GO:0047807	cytokinin 7-beta-glucosyltransferase activity	161						0.000138696	3.01815	6.08643	17	0.000517103	2.5984	7.464	18					2.24524e-05	3.87429	4.18487	15	8.95768e-06	3.64212	5.40832	18					1.14674e-05	3.12658	7.7912	22	1.8522e-05	2.87787	9.2731	24					7.01208e-08	4.18079	6.2121	23	2.94811e-07
MF	GO:0080062	cytokinin 9-beta-glucosyltransferase activity	161						0.000138696	3.01815	6.08643	17	0.000517103	2.5984	7.464	18					2.24524e-05	3.87429	4.18487	15	8.95768e-06	3.64212	5.40832	18					1.14674e-05	3.12658	7.7912	22	1.8522e-05	2.87787	9.2731	24					7.01208e-08	4.18079	6.2121	23	2.94811e-07
BP	GO:0009605	response to external stimulus	13030						0.000140188	1.2159	402.981	470	0.000511141	1.17469	497.25	564																																	1.06026e-06
BP	GO:0046394	carboxylic acid biosynthetic process	7044						0.000156868	1.25245	270.07	327	6.62872e-05	1.24253	330.656	397									0.00087469	1.23147	239.366	286					8.09625e-15	1.54108	297.473	428	6.14421e-16	1.51824	353.859	501					3.66172e-08	1.38254	277.053	364	1.09205e-07
BP	GO:0009583	detection of light stimulus	224						0.000164803	2.60754	8.58826	21	0.000944443	2.21956	10.5149	22					0.000105684	3.05655	5.89749	17									0.00028175	2.34675	10.9397	24									9.91768e-06	2.9483	8.81031	24	0.000335595
BP	GO:0045851	pH reduction	525						0.000167346	1.97116	20.1287	38	0.000177475	1.86912	24.6443	44									0.000629438	1.91976	17.8403	33					0.000113311	1.88245	25.64	46	0.000262357	1.75409	30.5001	51
BP	GO:0048654	anther morphogenesis	525						0.000167346	1.97116	20.1287	38	0.000339309	1.82225	24.6443	43																	0.000217926	1.8371	25.64	45	0.000470783	1.71562	30.5001	50
BP	GO:0006865	amino acid transport	1457						0.000169252	1.55216	55.862	84																					5.30832e-06	1.6105	71.1571	110	0.000289725	1.42819	84.6451	117					2.16419e-05	1.62905	57.3063	90
MF	GO:0050403	trans-zeatin O-beta-D-glucosyltransferase activity	196						0.000180148	2.74508	7.40957	19	0.000846879	2.34608	9.08661	20					0.000209436	3.12346	5.09462	15	3.88376e-05	3.10573	6.58404	19					8.49622e-05	2.62571	9.48494	23	6.64289e-05	2.51249	11.289	26					4.75593e-08	3.83904	7.56255	26	3.50235e-07
MF	GO:0050502	cis-zeatin O-beta-D-glucosyltransferase activity	196						0.000180148	2.74508	7.40957	19	0.000846879	2.34608	9.08661	20					0.000209436	3.12346	5.09462	15	3.88376e-05	3.10573	6.58404	19					8.49622e-05	2.62571	9.48494	23	6.64289e-05	2.51249	11.289	26					4.75593e-08	3.83904	7.56255	26	3.50235e-07
BP	GO:0050778	positive regulation of immune response	1270						0.000181622	1.59105	48.6923	75
BP	GO:0009742	brassinosteroid mediated signaling pathway	1187						0.000184431	1.61226	45.5101	71	0.000891556	1.47916	55.7196	80
BP	GO:0034754	cellular hormone metabolic process	1169						0.000197561	1.61393	44.82	70	5.55767e-05	1.60809	54.8746	85									5.30461e-05	1.72145	39.7245	66					1.95686e-07	1.80567	57.0917	98	5.89157e-08	1.77408	67.9136	114					2.39441e-07	1.89423	45.9788	83	8.71745e-06
BP	GO:0071383	cellular response to steroid hormone stimulus	1190						0.000198303	1.60786	45.6251	71	0.000956924	1.47509	55.8604	80
BP	GO:0055065	metal ion homeostasis	1529						0.000200962	1.53084	58.6225	87	0.000416117	1.45012	71.7736	101																	1.02262e-05	1.57356	74.6734	113	1.08873e-05	1.52366	88.828	130					0.000447466	1.4894	60.1382	87
BP	GO:0048658	anther wall tapetum development	587						0.000201788	1.89745	22.5058	41	0.0005629	1.73685	27.5547	46																	0.000401844	1.74507	28.668	48
BP	GO:2000027	regulation of animal organ morphogenesis	570						0.000217591	1.90678	21.854	40	0.000299444	1.79367	26.7567	46					0.000687852	1.99845	15.007	29	0.000667021	1.87286	19.3695	35					7.10312e-06	2.01257	27.8377	53	1.51869e-05	1.88506	33.1144	59
BP	GO:0080167	response to karrikin	1731						0.000236109	1.49062	66.3673	96	0.000305162	1.43316	81.2558	113					0.00011944	1.63014	45.5739	72	0.000226817	1.52394	58.8221	87					6.09433e-19	2.2259	84.5387	173	4.0279e-18	2.08719	100.563	193					1.19551e-12	2.0508	68.0832	131	4.00109e-12
MF	GO:0017046	peptide hormone binding	485						0.000240967	1.99316	18.3349	35	0.000365549	1.85993	22.4847	40																	0.00011751	1.92515	23.4704	43	0.000210661	1.80711	27.9345	48
BP	GO:0006569	tryptophan catabolic process	593						0.000248859	1.87665	22.7359	41	0.000386505	1.75878	27.8363	47																	2.08746e-08	2.29804	28.961	62	4.1609e-08	2.15492	34.4506	69					5.06843e-07	2.27264	23.3237	50	3.68711e-07
BP	GO:2000280	regulation of root development	671						0.000251487	1.81701	25.7264	45																					3.4543e-11	2.48404	32.7704	75	2.29322e-10	2.28358	38.9821	82					7.67942e-06	2.02858	26.3916	51	3.30596e-05
MF	GO:0050577	GDP-L-fucose synthase activity	45						0.000254811	5.51727	1.70118	8	0.000980704	4.4564	2.08621	8					0.000151446	6.92623	1.16968	7	0.000708541	5.31278	1.51164	7					1.51404e-08	8.91439	2.17767	14	1.31828e-07	7.41227	2.59186	14					0.000292404	5.40094	1.7363	8
BP	GO:0031349	positive regulation of defense response	373						0.000259536	1.55575	51.7212	78
CC	GO:0000325	plant-type vacuole	1246						0.000267446	1.58397	46.9073	72																					8.69389e-08	1.81088	59.8597	103	6.14379e-07	1.68321	71.1297	114					0.000288885	1.57423	47.8479	73	0.000657116
BP	GO:0001944	vasculature development	615						0.000272664	1.85209	23.5794	42	0.000473946	1.72966	28.869	48					0.000255201	2.04848	16.1918	32	0.000180582	1.94053	20.8987	39					0.000105164	1.81143	30.0354	52	0.000227312	1.69842	35.7287	58
BP	GO:0072359	circulatory system development	615						0.000272664	1.85209	23.5794	42	0.000473946	1.72966	28.869	48					0.000255201	2.04848	16.1918	32	0.000180582	1.94053	20.8987	39					0.000105164	1.81143	30.0354	52	0.000227312	1.69842	35.7287	58
BP	GO:0009738	abscisic acid-activated signaling pathway	2446						0.000275745	1.40661	92.9367	127																					7.37518e-14	1.97111	88.5572	163	9.6439e-11	1.74752	105.682	174					8.1564e-06	1.50851	95.5663	139	4.17592e-06
BP	GO:0009308	amine metabolic process	462						0.000281834	1.50232	61.7281	90	0.000153021	1.47584	75.5758	108					0.000543957	1.57664	42.3882	65	6.62989e-06	1.68976	54.7103	89																	0.000689751	1.91256	17.9668	33
BP	GO:0090548	response to nitrate starvation	485						0.000311976	1.96366	18.5951	35	0.000466158	1.83538	22.7666	40																	0.000143357	1.90634	23.6865	43	0.000255958	1.79036	28.1763	48
BP	GO:1901528	hydrogen peroxide mediated signaling pathway involved in stomatal movement	485						0.000311976	1.96366	18.5951	35	0.000466158	1.83538	22.7666	40																	0.000143357	1.90634	23.6865	43	0.000255958	1.79036	28.1763	48
BP	GO:1902025	nitrate import	485						0.000311976	1.96366	18.5951	35	0.000466158	1.83538	22.7666	40																	0.000143357	1.90634	23.6865	43	0.000255958	1.79036	28.1763	48
BP	GO:2000604	negative regulation of secondary growth	485						0.000311976	1.96366	18.5951	35	0.000466158	1.83538	22.7666	40																	0.000143357	1.90634	23.6865	43	0.000255958	1.79036	28.1763	48
MF	GO:0036094	small molecule binding	15817						0.000320658	1.17274	597.945	671																					0.000157816	1.16139	765.425	852
BP	GO:0045088	regulation of innate immune response	303						0.000324934	1.54777	51.3027	77	0.000372786	1.4865	63.1686	91																	2.14098e-05	2.39563	14.3147	32	0.00012062	2.12055	17.1218	34
BP	GO:0007172	signal complex assembly	487						0.00033649	1.95491	18.6718	35	0.000505294	1.82711	22.8605	40																	0.000156847	1.89769	23.7842	43	0.000281111	1.78215	28.2925	48
BP	GO:0010234	anther wall tapetum cell fate specification	487						0.00033649	1.95491	18.6718	35	0.000505294	1.82711	22.8605	40																	0.000156847	1.89769	23.7842	43	0.000281111	1.78215	28.2925	48
BP	GO:0006586	indolalkylamine metabolic process	661						0.000342235	1.8021	25.343	44	0.000235392	1.74564	31.0283	52									0.000199248	1.89565	22.4618	41					4.36765e-08	2.18366	32.282	66	3.16598e-08	2.09567	38.4011	75					4.88529e-07	2.19683	25.9983	54	1.48537e-07
BP	GO:0055080	cation homeostasis	551						0.000345118	1.89373	20.8841	38	0.00073266	1.74832	25.5902	43
MF	GO:0004813	alanine-tRNA ligase activity	26						0.000347887	7.65123	0.982902	6	1.55822e-05	9.16306	1.20537	8					0.000492142	8.9444	0.675817	5	1.79277e-05	10.6286	0.873393	7									7.35312e-05	7.28488	1.49752	8									0.000185703
BP	GO:0009945	radial axis specification	488						0.000349378	1.95056	18.7101	35	0.000525936	1.823	22.9075	40																	0.000164013	1.8934	23.833	43	0.000294503	1.77807	28.3506	48
BP	GO:0060416	response to growth hormone	126						0.000355364	3.14669	4.83089	14																					3.95651e-10	5.0955	6.1536	26	3.23888e-09	4.44508	7.32003	27					1.39684e-10	5.78961	4.9558	24	1.23601e-08
BP	GO:1901652	response to peptide	126						0.000355364	3.14669	4.83089	14																					3.95651e-10	5.0955	6.1536	26	3.23888e-09	4.44508	7.32003	27					1.39684e-10	5.78961	4.9558	24	1.23601e-08
BP	GO:0048645	animal organ formation	624						0.000367389	1.8232	23.9244	42	0.000648868	1.7024	29.2915	48									0.000900949	1.80464	21.2045	37					2.87539e-07	2.13076	30.475	61	1.20713e-06	1.96647	36.2516	67
BP	GO:0032953	regulation of (1->3)-beta-D-glucan biosynthetic process	10						0.000375932	16.7454	0.383404	4	0.000809973	13.551	0.469415	4																	2.39258e-06	29.2644	0.488381	6	6.5626e-06	24.3547	0.580955	6					0.000414344	16.3059	0.393317	4	0.000984105
BP	GO:1901529	positive regulation of anion channel activity	490						0.000376478	1.94193	18.7868	35	0.000569479	1.81484	23.0013	40																	0.000179237	1.88487	23.9307	43	0.00032302	1.76997	28.4668	48
BP	GO:1903793	positive regulation of anion transport	490						0.000376478	1.94193	18.7868	35	0.000569479	1.81484	23.0013	40																	0.000179237	1.88487	23.9307	43	0.00032302	1.76997	28.4668	48
BP	GO:0019295	coenzyme M biosynthetic process	36						0.000379	6.0678	1.38026	7	0.000217129	5.81284	1.68989	8																	7.03729e-09	11.0471	1.75817	13	4.8897e-10	11.6207	2.09144	15					8.25177e-08	10.7868	1.41594	11	8.13356e-09
BP	GO:0010068	protoderm histogenesis	492						0.000405432	1.93337	18.8635	35	0.00061619	1.80676	23.0952	40																	9.95344e-05	1.92495	24.0283	44	0.000192004	1.80319	28.583	49
BP	GO:0010480	microsporocyte differentiation	492						0.000405432	1.93337	18.8635	35	0.00061619	1.80676	23.0952	40									0.000867409	1.92391	16.7189	31					0.000195724	1.87642	24.0283	43	0.000353991	1.76194	28.583	48
BP	GO:0002764	immune response-regulating signaling pathway	436						0.000411771	1.99886	16.7164	32	0.00084903	1.83663	20.4665	36
BP	GO:0032411	positive regulation of transporter activity	493						0.000420637	1.92912	18.9018	35	0.000640794	1.80274	23.1422	40																	0.000204469	1.87222	24.0772	43	0.000370453	1.75795	28.6411	48
BP	GO:0009726	detection of endogenous stimulus	552						0.000444632	1.86685	21.1639	38													8.72987e-05	2.05919	18.7578	37					0.000186772	1.82416	26.9586	47	0.000148324	1.76845	32.0687	54
MF	GO:0005509	calcium ion binding	1701						0.000447298	1.47224	64.3045	92																					4.18486e-07	1.63875	82.3157	129	7.1824e-06	1.5088	97.9723	142
BP	GO:0010030	positive regulation of seed germination	144						0.000447859	2.92752	5.52102	15	0.000150622	2.91113	6.75958	18					2.97895e-05	4.00601	3.79124	14	2.14206e-06	4.08492	4.89335	18					1.72998e-09	4.52281	7.03269	27	9.12489e-10	4.29137	8.36575	30					1.56573e-05	3.50597	5.66377	18	2.98652e-05
BP	GO:0010268	brassinosteroid homeostasis	554						0.000476135	1.85955	21.2406	38																					0.000684994	1.73166	27.0563	45
BP	GO:0009581	detection of external stimulus	146						0.000493787	2.89711	5.5712	15	0.000504654	2.69469	6.82894	17									0.00019623	2.25225	12.5732	27					4.18748e-08	4.06357	7.10247	25	1.50973e-09	2.73376	21.4953	53					4.69761e-06	3.69485	5.71	19	8.22287e-07
BP	GO:0048281	inflorescence morphogenesis	517						0.000502063	1.88942	19.822	36	0.00086267	1.75845	24.2688	41																	0.000296003	1.82251	25.2493	44	0.000592584	1.7062	30.0354	49
CC	GO:0005833	hemoglobin complex	5						0.000503335	38.3878	0.188231	3	0.000906347	31.1412	0.229972	3																													0.000533619	37.6028	0.192006	3
BP	GO:1901616	organic hydroxy compound catabolic process	460						0.000503868	1.95036	17.6366	33																					3.44187e-07	2.34156	22.4655	49	8.83814e-06	2.03492	26.7239	51					3.17336e-06	2.34612	18.0926	40	2.74157e-05
MF	GO:0090729	toxin activity	5						0.000509556	38.2219	0.18902	3	0.000927619	30.8838	0.231801	3																	2.63149e-05	78.752	0.241963	4	5.24168e-05	65.5142	0.287984	4
MF	GO:0004713	protein tyrosine kinase activity	2475						0.000509841	1.38411	93.5647	126																					4.14842e-07	1.52411	119.772	175	6.5264e-06	1.42034	142.552	195
BP	GO:0002697	regulation of immune effector process	74						0.00051699	3.93022	2.83719	10																																	0.00062974	3.82685	2.91055	10
BP	GO:0034767	positive regulation of ion transmembrane transport	499						0.000522961	1.904	19.1319	35	0.000807534	1.77901	23.4238	40																	0.000264735	1.84741	24.3702	43	0.000484451	1.7344	28.9896	48
BP	GO:0009942	longitudinal axis specification	519						0.000538602	1.88154	19.8987	36	0.000928781	1.75104	24.3626	41																	0.000597423	1.76924	25.347	43
BP	GO:0010152	pollen maturation	559						0.000563729	1.84157	21.4323	38																					0.000457148	1.75676	27.3005	46
BP	GO:0042351	'de novo' GDP-L-fucose biosynthetic process	50						0.000589057	4.78907	1.91702	8									0.000321693	6.03991	1.3164	7									7.58282e-08	7.60152	2.4419	14	6.25486e-07	6.32378	2.90477	14					0.00069609	4.6632	1.96659	8
BP	GO:0030155	regulation of cell adhesion	503						0.000602869	1.88761	19.2852	35	0.000938945	1.76353	23.6116	40																	0.00031332	1.83124	24.5656	43	0.000576921	1.71905	29.222	48
BP	GO:0016139	glycoside catabolic process	213						0.000609975	2.4671	8.16651	19																					0.000809189	2.25151	10.4025	22									1.26371e-06	3.269	8.37766	25	7.71336e-06
BP	GO:0080190	lateral growth	504						0.000624457	1.88356	19.3236	35	0.000974602	1.75971	23.6585	40																	0.000326652	1.82723	24.6144	43	0.000602366	1.71525	29.2801	48
MF	GO:0030414	peptidase inhibitor activity	269						0.00064471	2.27796	10.1693	22																					3.9536e-08	3.06084	13.0176	36	1.369e-08	2.96288	15.4936	41					0.000349731	2.34143	10.3792	23	0.000330959
BP	GO:0006419	alanyl-tRNA aminoacylation	29						0.000701357	6.55584	1.11187	6	4.13001e-05	7.75129	1.3613	8					0.000882151	7.72326	0.763514	5	3.98003e-06	10.8635	0.985466	8									0.00018357	6.18681	1.68477	8									0.000427274
BP	GO:0009967	positive regulation of signal transduction	766						0.000717717	1.68938	29.3688	48									1.73114e-06	2.28508	20.1673	44	4.71367e-05	1.91939	26.0299	48					8.36877e-10	4.53107	7.27735	28	3.68109e-08	3.76001	8.67192	28					1.75503e-05	1.90791	30.1281	55	0.000207859
BP	GO:0010223	secondary shoot formation	568						0.000757895	1.81005	21.7774	38																					0.000353982	1.76771	27.74	47	0.000905273	1.64225	32.9982	52
BP	GO:0009729	detection of brassinosteroid stimulus	510						0.000768902	1.8596	19.5536	35																					0.000220702	1.85008	24.9074	44	0.000437884	1.7323	29.6287	49
BP	GO:0006082	organic acid metabolic process	48						0.000776074	1.18034	428.799	489																					2.09675e-08	8.55254	2.21467	14	3.06339e-09	8.57675	2.65526	16					1.42503e-07	8.63449	1.79269	12	3.09356e-08
MF	GO:0004134	4-alpha-glucanotransferase activity	12						0.000790195	12.7444	0.453647	4
BP	GO:0010067	procambium histogenesis	511						0.00079564	1.85566	19.592	35																					0.000435087	1.79971	24.9563	43	0.000810243	1.68914	29.6868	48
BP	GO:0006898	receptor-mediated endocytosis	551						0.000824408	1.81702	21.1256	37																					0.000612327	1.74201	26.9098	45
BP	GO:0000025	maltose catabolic process	12						0.000833131	12.5586	0.460085	4
BP	GO:0051716	cellular response to stimulus	15833						0.000905477	1.24468	215.921	260	3.29137e-09	1.25894	861.095	1006					0.000832101	1.18951	431.919	489	0.000116973	1.18771	623.358	702																	3.18932e-07	1.25805	604.953	712
BP	GO:0010208	pollen wall assembly	1024						0.000911351	1.57423	39.2606	60
BP	GO:0010047	fruit dehiscence	50
BP	GO:0034605	cellular response to heat	682
BP	GO:0048235	pollen sperm cell differentiation	449
BP	GO:0009830	cell wall modification involved in abscission	91
BP	GO:0048443	stamen development	1661
BP	GO:0009901	anther dehiscence	491																																						0.000565429	2.91452	4.96039	14
BP	GO:0010227	floral organ abscission	620
MF	GO:0004650	polygalacturonase activity	114
BP	GO:0045490	pectin catabolic process	118
BP	GO:0009555	pollen development	3347										0.000690714	1.28733	157.113	197																	1.77331e-08	1.55603	135.394	201	8.16642e-10	1.51011	194.446	279
MF	GO:0052902	spermidine:oxygen oxidoreductase (3-aminopropanal-forming) activity	9
MF	GO:0052903	N1-acetylspermine:oxygen oxidoreductase (3-acetamidopropanal-forming) activity	9
MF	GO:0052904	N1-acetylspermidine:oxygen oxidoreductase (3-acetamidopropanal-forming) activity	9
BP	GO:0019953	sexual reproduction	2516
MF	GO:0052894	norspermine:oxygen oxidoreductase activity	14
MF	GO:0052895	N1-acetylspermine:oxygen oxidoreductase (N1-acetylspermidine-forming) activity	14
MF	GO:0052901	spermine:oxygen oxidoreductase (spermidine-forming) activity	14
BP	GO:0046208	spermine catabolic process	14
BP	GO:0048438	floral whorl development	3191
BP	GO:0007154	cell communication	11758										1.38147e-07	1.24729	669.808	788					3.63275e-05	1.25275	375.675	445	0.000942571	1.17115	484.883	546																	7.51397e-10	1.35511	449.254	567
BP	GO:0019748	secondary metabolic process	4703										8.51051e-07	1.37281	220.766	291					0.000223652	1.3603	123.821	163									1.6077e-11	1.85002	90.2064	157	3.19755e-08	1.80736	65.5957	112
BP	GO:0071215	cellular response to abscisic acid stimulus	176										3.5004e-06	1.41441	155.611	212					4.38811e-05	1.48255	87.2775	125	0.000678452	1.34057	112.649	147					2.90141e-05	2.91772	8.25214	22	0.000151345	2.53087	9.90311	23					0.000478627	2.68833	6.75961	17	0.000989302
BP	GO:0071310	cellular response to organic substance	7691										9.65503e-06	1.24892	406.044	487																	2.17474e-25	1.68913	367.761	562	3.2784e-20	1.5447	438.737	623					1.3067e-10	1.44039	300.081	406	1.48014e-10
BP	GO:0023052	signaling	12702										1.24606e-05	1.20925	596.251	689					0.000232839	1.23104	334.419	393																					6.55136e-12	1.38203	499.592	638
MF	GO:0010334	sesquiterpene synthase activity	34										1.78407e-05	7.42364	1.57625	9
BP	GO:0009808	lignin metabolic process	538										8.08864e-05	1.54693	63.6057	95																	4.97912e-06	1.66288	61.4997	98	1.60891e-05	1.91608	30.9574	56
BP	GO:0006714	sesquiterpenoid metabolic process	556										8.94133e-05	1.8877	26.0995	47																	0.000407312	1.76718	27.154	46	2.75019e-05	1.86435	32.3011	57					2.53299e-05	2.06426	21.8684	43	1.07398e-06
BP	GO:0040008	regulation of growth	3194										0.000160413	1.333	149.931	194	8.56345e-06	2.07671	24.4453	48									0.000130572	1.80393	29.5218	51																	0.000506609
MF	GO:0005507	copper ion binding	1095										0.000229626	1.56984	50.7645	77																	0.000200987	1.56362	52.9899	80	3.44507e-05	1.58673	63.0686	96					0.000292897	1.61364	42.25	66	0.000235227
BP	GO:0046246	terpene biosynthetic process	113										0.000268839	3.11748	5.30439	15
BP	GO:0009720	detection of hormone stimulus	552										0.000277995	1.81342	25.9117	45
MF	GO:0047429	nucleoside-triphosphate diphosphatase activity	29										0.000289544	6.55742	1.34445	7																					0.000172983	6.24389	1.67031	8
BP	GO:0009805	coumarin biosynthetic process	668										0.000302026	1.72562	31.3569	52																	6.47809e-08	2.15804	32.6238	66	4.86813e-09	2.16625	38.8078	78					0.000110599	1.86362	26.2736	47	1.96537e-06
BP	GO:0009684	indoleacetic acid biosynthetic process	686										0.000318422	1.71166	32.2019	53																	3.65171e-07	2.05908	33.5029	65	6.90809e-08	2.03982	39.8535	76					3.23029e-06	2.06598	26.9816	53	5.53861e-07
MF	GO:0009815	1-aminocyclopropane-1-carboxylate oxidase activity	70										0.000361078	3.84506	3.24522	11									0.000550394	4.25745	2.35144	9
MF	GO:0005516	calmodulin binding	1518										0.000476844	1.44926	70.3749	99																	7.32952e-08	1.73009	73.4599	121	6.03789e-08	1.67318	87.432	139
BP	GO:0010927	cellular component assembly involved in morphogenesis	1026										0.000535477	1.54448	48.162	72																	9.27522e-05	1.6168	50.1079	78	1.06835e-05	1.65057	59.6059	94
MF	GO:0008144	drug binding	1373										0.000607612	1.4623	64.1844	91																	0.000114843	1.53521	63.4643	94
BP	GO:0010584	pollen exine formation	979										0.000614504	1.55128	45.9557	69																	9.86767e-05	1.62991	47.8125	75	8.38809e-06	1.67693	56.8755	91
BP	GO:0042446	hormone biosynthetic process	1689										0.000672511	1.41491	77.0832	106																	0.000655436	1.41377	77.8816	107	1.34696e-05	1.50336	93.3654	135
BP	GO:0006915	apoptotic process	611										0.000687874	1.70775	28.5935	47
BP	GO:0043934	sporulation	710										0.000705225	1.64852	33.3285	53									0.000824636	1.7555	24.1269	41									0.000635714	1.588	41.2478	63
BP	GO:0048236	plant-type sporogenesis	710										0.000705225	1.64852	33.3285	53									0.000824636	1.7555	24.1269	41									0.000635714	1.588	41.2478	63
MF	GO:0005385	zinc ion transmembrane transporter activity	86										0.000750725	3.25653	4.0797	12
BP	GO:0001732	formation of cytoplasmic translation initiation complex	10										0.000809973	13.551	0.469415	4
BP	GO:0051606	detection of stimulus	1545										0.000846944	1.48596	54.7837	79					5.8774e-06	1.81335	40.6769	71
BP	GO:0010075	regulation of meristem growth	1622										0.000938233	1.40404	76.1391	104	0.000172068	2.25964	12.414	27
BP	GO:0000041	transition metal ion transport	641																														4.97621e-06	1.96982	31.0736	58	5.71485e-05	1.76161	36.9695	62
BP	GO:0000160	phosphorelay signal transduction system	558																														0.000131306	1.85441	26.5384	47
BP	GO:0000162	tryptophan biosynthetic process	276																																														0.000121765
BP	GO:0000304	response to singlet oxygen	91																														7.13438e-08	5.16306	4.44427	19	1.00636e-06	4.29415	5.28669	19
BP	GO:0000741	karyogamy	729														0.00019725	2.96963	5.57941	16																					0.000552245	2.52009	7.36482	18
BP	GO:0001101	response to acid chemical	3216																														5.12394e-05	1.3749	140.813	187	0.000402043	1.29103	170.731	214
BP	GO:0002221	pattern recognition receptor signaling pathway	409																														4.13418e-07	2.42689	19.9748	45	1.6455e-05	2.06686	23.761	46
BP	GO:0002229	defense response to oomycetes	351																																														0.000722256
BP	GO:0002831	regulation of response to biotic stimulus	601																																														0.000149111
BP	GO:0006127	glycerophosphate shuttle	6														0.000859303	65.0736	0.045921	2
BP	GO:0006182	cGMP biosynthetic process	414																														1.40769e-06	2.33356	20.219	44	4.63961e-05	1.98836	24.0515	45
BP	GO:0006418	tRNA aminoacylation for protein translation	344																														7.06851e-06	2.3623	16.8003	37	0.000816814	1.908	18.2711	33					4.80179e-05	2.34857	13.5301	30
BP	GO:0006473	protein acetylation	308
BP	GO:0006559	L-phenylalanine catabolic process	96																		0.000992257	3.83991	2.52749	9									8.78613e-15	8.07862	4.68846	28	8.70092e-14	7.0617	5.57716	29					3.50685e-08	5.66762	3.77585	18	2.10375e-07
BP	GO:0006721	terpenoid metabolic process	1533																										0.00062558	2.03683	14.1915	28
BP	GO:0006744	ubiquinone biosynthetic process	312
BP	GO:0006869	lipid transport	781
BP	GO:0006970	response to osmotic stress	6691																																		1.80304e-07	1.31788	350.366	442					3.06473e-05	1.28547	263.169	326	0.000395478
BP	GO:0006972	hyperosmotic response	1986																		0.000887825	1.49226	52.2875	76
BP	GO:0006986	response to unfolded protein	956																														5.4636e-08	1.94957	46.6892	86	1.03511e-06	1.76503	55.5393	93					0.000531171	1.62009	37.6011	59
BP	GO:0007167	enzyme linked receptor protein signaling pathway	1830																																														0.000815794
BP	GO:0007178	transmembrane receptor protein serine/threonine kinase signaling pathway	895																														1.67232e-05	1.74586	43.7101	73	6.29163e-05	1.62606	51.9954	81
BP	GO:0007585	respiratory gaseous exchange by respiratory system	15																														4.61185e-05	13.0054	0.732571	6	0.000121412	10.8235	0.871432	6
BP	GO:0008652	cellular amino acid biosynthetic process	2251
BP	GO:0009063	cellular amino acid catabolic process	1093																														7.87276e-09	1.94589	53.38	98	5.55611e-09	1.87564	63.4983	112					3.07674e-06	1.82233	42.9896	75	6.40618e-07
BP	GO:0009072	aromatic amino acid family metabolic process	1148																														8.33053e-05	1.58765	55.5511	85	7.99963e-05	1.53965	66.1595	98					0.000459345	1.57285	44.5878	68	0.000121325
BP	GO:0009074	aromatic amino acid family catabolic process	693																						7.07242e-05	1.94514	23.5492	44
BP	GO:0009190	cyclic nucleotide biosynthetic process	475																														2.01746e-06	2.20661	23.1981	48	4.22068e-05	1.91895	27.5953	50
BP	GO:0009267	cellular response to starvation	1294																														0.000573331	1.57886	42.606	65	0.00013466	1.48686	74.5946	107					7.16357e-05	1.62248	50.4126	79	0.000946205
BP	GO:0009314	response to radiation	7839																																										0.00022264	1.2311	308.322	367
BP	GO:0009404	toxin metabolic process	379																																										0.000831077	2.01044	14.5403	28	0.000113097
BP	GO:0009408	response to heat	2470																														0.000269096	1.3569	120.63	159	7.55709e-05	1.36048	143.496	189
BP	GO:0009409	response to cold	7387																														0.000246644	1.21605	343.564	405	0.000301977	1.19072	429.151	496
BP	GO:0009414	response to water deprivation	3483																														5.39554e-12	1.63076	166.444	256	4.31358e-12	1.57902	198.774	296
BP	GO:0009416	response to light stimulus	7264																														0.000104994	1.23147	340.819	406	3.69832e-05	1.22431	419.365	496
BP	GO:0009595	detection of biotic stimulus	452																														2.06189e-06	2.24767	21.8527	46	8.89556e-07	2.18911	26.0383	53					0.000113645	2.08182	17.6334	35	0.000142186
BP	GO:0009612	response to mechanical stimulus	385																														7.06505e-10	3.08897	16.1783	45	1.69889e-08	2.69876	19.2542	47					0.000345777	2.07603	15.1427	30	0.000878842
BP	GO:0009617	response to bacterium	5205																																														2.21921e-08
BP	GO:0009625	response to insect	429																										0.000765878	3.11983	3.97141	12					0.000107032	1.91025	24.923	45									0.000430918
BP	GO:0009631	cold acclimation	322																														0.000604791	2.00999	15.7259	30
BP	GO:0009641	shade avoidance	293
BP	GO:0009646	response to absence of light	407																														0.000246556	1.95816	19.8771	37	0.000483164	1.8247	23.6449	41
BP	GO:0009651	response to salt stress	4852																														0.000545044	1.24316	231.574	280
BP	GO:0009682	induced systemic resistance	487																														1.79623e-06	2.1963	23.7842	49	9.61858e-08	2.25354	28.2925	59					2.25298e-06	2.3259	19.1546	42	2.06352e-07
BP	GO:0009690	cytokinin metabolic process	405																																														0.000562231
BP	GO:0009704	de-etiolation	176																														1.40895e-07	3.54973	8.5955	27	1.24933e-06	3.08196	10.2248	28					3.13913e-08	4.0723	6.92239	25	6.33456e-07
BP	GO:0009718	anthocyanin-containing compound biosynthetic process	564
BP	GO:0009719	response to endogenous stimulus	6048																														1.96942e-09	1.42703	271.641	366	1.762e-08	1.36069	328.897	425					0.000159894	1.27716	224.833	277	0.000147994
BP	GO:0009727	detection of ethylene stimulus	42														0.000301526	13.7454	0.321447	4					0.000492523	5.69966	1.42723	7
BP	GO:0009759	indole glucosinolate biosynthetic process	236
BP	GO:0009789	positive regulation of abscisic acid-activated signaling pathway	606																														7.26165e-05	1.84111	29.5959	52	0.000804876	1.62702	35.2058	55
BP	GO:0009800	cinnamic acid biosynthetic process	49																														7.25517e-10	9.48334	2.39307	16	8.68226e-09	7.88853	2.84668	16					1.75588e-05	6.28234	1.92726	10	0.000120005
BP	GO:0009809	lignin biosynthetic process	762																										0.000904726	2.48178	7.05412	17					0.000206109	1.62511	44.2687	69
BP	GO:0009812	flavonoid metabolic process	2336
BP	GO:0009819	drought recovery	116																														4.98461e-05	3.35629	5.66522	17	0.000393119	2.7917	6.73907	17
BP	GO:0009834	plant-type secondary cell wall biogenesis	352																										0.000130193	3.83074	3.25859	12									3.93345e-06	4.43568	3.55613	15
BP	GO:0009850	auxin metabolic process	1146														0.000655546	2.35461	8.77092	20
BP	GO:0009851	auxin biosynthetic process	806																						0.000292268	1.77599	27.3891	47													0.000683113	2.40406	8.14272	19					0.000797748
BP	GO:0009863	salicylic acid mediated signaling pathway	706																														0.000283695	1.70257	33.6045	55
BP	GO:0009920	cell plate formation involved in plant-type cell wall biogenesis	203																						0.000624174	2.60997	6.89826	17					0.000421938	2.37627	9.91413	22	0.000782768	2.18093	11.7934	24					5.98791e-06	3.13918	7.98434	23	2.69374e-05
BP	GO:0009934	regulation of meristem structural organization	575																						0.000777031	1.85538	19.5394	35
BP	GO:0009961	response to 1-aminocyclopropane-1-carboxylic acid	75																														6.48328e-05	4.09565	3.66286	13	0.000358746	3.40736	4.35716	13
BP	GO:0009963	positive regulation of flavonoid biosynthetic process	756																														1.43136e-09	2.23703	36.9216	77	1.27889e-08	2.04874	43.9202	84					0.000162962	1.78167	29.7348	51	0.000254299
BP	GO:0010015	root morphogenesis	3687																																		0.000887573	1.2406	214.198	259
BP	GO:0010023	proanthocyanidin biosynthetic process	113																														0.000124368	3.22312	5.5187	16	0.000286858	2.87908	6.56479	17
BP	GO:0010033	response to organic substance	5251																														3.97706e-05	1.29789	235.365	294	8.78772e-05	1.25649	285.233	346					0.000265942	1.28422	196.724	244
BP	GO:0010035	response to inorganic substance	7330																														6.66819e-10	1.39117	344.842	453	3.50554e-10	1.36363	412.682	532
BP	GO:0010038	response to metal ion	4117																																										7.51961e-05	1.33923	161.929	210	0.000163156
BP	GO:0010043	response to zinc ion	820																														7.83554e-07	1.92338	40.0472	73	4.85732e-05	1.66893	47.6383	76
BP	GO:0010045	response to nickel cation	405																														6.64787e-07	2.40745	19.6608	44	2.40681e-05	2.0497	23.4074	45
BP	GO:0010112	regulation of systemic acquired resistance	310																														0.000321709	2.09651	15.1398	30	2.97274e-05	2.20859	18.0096	37
BP	GO:0010117	photoprotection	33																														2.06976e-05	7.32041	1.61166	9	8.03692e-05	6.09139	1.91715	9
BP	GO:0010120	camalexin biosynthetic process	331																																		0.000995748	1.86341	19.2296	34					0.000733402	2.09264	13.0188	26	5.29655e-05
BP	GO:0010150	leaf senescence	1047																														6.4491e-05	1.62619	51.1335	80	0.000584838	1.47978	60.8259	87					0.000408406	1.60456	41.1803	64
BP	GO:0010193	response to ozone	747																														4.33143e-12	2.47092	36.4821	83	7.42093e-10	2.16256	43.3973	87
BP	GO:0010216	maintenance of DNA methylation	67
BP	GO:0010230	alternative respiration	13																														1.7211e-05	16.7217	0.634895	6	4.60571e-05	13.9163	0.755241	6
BP	GO:0010231	maintenance of seed dormancy	482																														1.667e-08	2.4811	23.54	54	3.50238e-07	2.1915	28.002	57
BP	GO:0010248	establishment or maintenance of transmembrane electrochemical gradient	12																														0.000164295	13.9306	0.586057	5	0.000370178	11.594	0.697146	5
BP	GO:0010252	auxin homeostasis	166																														2.01121e-06	3.30822	8.10712	24	3.95305e-06	3.0242	9.64385	26
BP	GO:0010266	response to vitamin B1	25																																										0.000341901	7.72804	0.983293	6
BP	GO:0010338	leaf formation	221
BP	GO:0010392	galactoglucomannan metabolic process	5
BP	GO:0010413	glucuronoxylan metabolic process	850																																														0.000651764
BP	GO:0010466	negative regulation of peptidase activity	168																																		0.000789263	2.32312	9.76004	21
BP	GO:0010497	plasmodesmata-mediated intercellular transport	102																														3.59701e-09	5.38465	4.98149	22	1.66554e-08	4.74185	5.92574	23					4.8964e-07	4.90959	4.01184	17	2.51032e-06
BP	GO:0010646	regulation of cell communication	2507																														2.18414e-10	1.67245	122.437	194	7.42383e-08	1.50908	145.645	210
BP	GO:0010683	tricyclic triterpenoid metabolic process	12																										0.000163228	35.8386	0.111088	3									0.000211019	32.799	0.121232	3
BP	GO:0010847	regulation of chromatin assembly	22
BP	GO:0010951	negative regulation of endopeptidase activity	117																														0.000593228	2.87248	5.71406	15
BP	GO:0015849	organic acid transport	1894																														0.000322907	1.40315	92.4993	126
BP	GO:0016054	organic acid catabolic process	2353																														7.93272e-05	1.4016	114.916	156	0.000528607	1.3166	136.699	175					0.000234026	1.41294	92.5476	127	0.000522901
BP	GO:0016144	S-glycoside biosynthetic process	1189																														0.000347294	1.5125	58.0685	85	1.60988e-05	1.58589	69.0755	105									0.000325379
BP	GO:0016310	phosphorylation	9028																		0.00014216	1.27627	237.69	291	0.000336809	1.22613	306.786	363
BP	GO:0017004	cytochrome complex assembly	148																														0.000343007	2.70582	7.22804	18
BP	GO:0017144	drug metabolic process	6500																														2.76227e-12	1.51381	258.177	368	5.74435e-12	1.4623	307.272	424					7.1295e-06	1.31489	255.656	323	3.24527e-05
BP	GO:0018958	phenol-containing compound metabolic process	292																														3.93099e-07	2.79913	13.6416	35	1.26485e-06	2.54379	16.3147	38
BP	GO:0019757	glycosinolate metabolic process	1409																														0.000743797	1.43648	68.8129	96	2.15967e-05	1.52518	81.8565	120									0.000334057
BP	GO:0019761	glucosinolate biosynthetic process	1189																														0.000347294	1.5125	58.0685	85	1.60988e-05	1.58589	69.0755	105									0.000325379
BP	GO:0021700	developmental maturation	3791																																		0.000145401	1.27713	220.24	273
BP	GO:0022622	root system development	5423																																		1.63909e-10	1.41981	315.052	424					2.8314e-05	1.31656	213.296	271	2.24871e-05
BP	GO:0023014	signal transduction by protein phosphorylation	1596																		7.64477e-07	1.88642	42.0196	76	0.00017171	1.55936	54.2346	82
BP	GO:0023051	regulation of signaling	2495																														1.48005e-10	1.68149	121.851	194	5.19836e-08	1.5173	144.948	210
BP	GO:0030007	cellular potassium ion homeostasis	135																														0.000945403	2.62637	6.59314	16	0.000854417	2.5011	7.84289	18
BP	GO:0030104	water homeostasis	184																														0.0007243	2.38336	8.98621	20	0.000457476	2.32379	10.6896	23
BP	GO:0030397	membrane disassembly	38																																						0.000580325	11.5887	0.3839	4
BP	GO:0030968	endoplasmic reticulum unfolded protein response	914																														7.23879e-09	2.0498	44.638	86	9.25229e-07	1.78865	53.0993	90					0.000171681	1.70078	35.9492	59
BP	GO:0031401	positive regulation of protein modification process	322																		1.8727e-05	2.86859	8.47764	23	0.00074974	2.19857	10.9421	23					0.000283037	2.08478	15.7259	31									0.000211527	2.24798	12.6648	27
BP	GO:0031408	oxylipin biosynthetic process	245																																						0.000957881	3.77269	2.47514	9
BP	GO:0031640	killing of cells of other organism	73																										0.000598489	7.92379	0.675788	5
BP	GO:0031667	response to nutrient levels	2523																														2.69454e-13	1.7895	123.219	207	1.70489e-11	1.65619	146.575	229					4.7434e-09	1.68304	99.234	159	2.65368e-07
BP	GO:0031668	cellular response to extracellular stimulus	1709																														1.9391e-06	1.59447	82.3845	126	2.89055e-05	1.46791	98.2665	139					1.40221e-05	1.59774	66.2233	102	5.36913e-05
BP	GO:0032101	regulation of response to external stimulus	622																																														0.000186175
BP	GO:0033240	positive regulation of cellular amine metabolic process	20																						0.000456278	9.49412	0.679631	5
BP	GO:0033345	asparagine catabolic process via L-aspartate	20
BP	GO:0033674	positive regulation of kinase activity	205																		3.16315e-08	4.48845	5.39725	22	2.2846e-06	3.44057	6.96622	22					2.9307e-07	3.22837	10.0118	29	8.92089e-06	2.68372	11.9096	29					6.18405e-07	3.4147	8.06301	25	3.17914e-05
BP	GO:0033993	response to lipid	6954																														7.46445e-11	1.45804	278.092	383	9.56721e-09	1.36312	331.881	431					0.000189769	1.24703	273.513	330
BP	GO:0034551	mitochondrial respiratory chain complex III assembly	46																														2.47081e-10	10.4322	2.24655	16	3.03824e-09	8.67779	2.67239	16					9.69834e-06	6.80618	1.80926	10	6.81525e-05
BP	GO:0034599	cellular response to oxidative stress	560																						0.000116562	2.02745	19.0297	37					0.000474931	1.75332	27.3493	46									2.99594e-05	2.04817	22.0258	43	9.58591e-05
BP	GO:0035235	ionotropic glutamate receptor signaling pathway	58																														0.000100597	4.56989	2.83261	11	0.000451278	3.80228	3.36954	11					0.000414246	4.49785	2.28124	9
BP	GO:0035264	multicellular organism growth	28																														4.6273e-06	9.24755	1.36747	9	1.87513e-05	7.69499	1.62667	9
BP	GO:0035265	organ growth	292																																						0.000871872	3.51085	2.94997	10
BP	GO:0035556	intracellular signal transduction	3149																		0.00048081	1.3483	116.234	152													1.61379e-07	1.43538	186.257	256					9.96955e-05	1.38544	120.668	162
BP	GO:0035967	cellular response to topologically incorrect protein	959																														6.26723e-08	1.94278	46.8357	86	1.18212e-06	1.75883	55.7135	93					0.000573113	1.61462	37.7191	59
BP	GO:0036211	protein modification process	15054																														0.000945918	1.13984	735.209	809
BP	GO:0036293	response to decreased oxygen levels	691																														0.000312566	1.69565	33.7471	55	0.000868146	1.57869	40.144	61
BP	GO:0040009	regulation of growth rate	205
BP	GO:0042178	xenobiotic catabolic process	185																						0.000628333	2.70307	6.28659	16																	4.62623e-05	2.97522	7.27637	20	0.000133285
BP	GO:0042181	ketone biosynthetic process	427
BP	GO:0042401	cellular biogenic amine biosynthetic process	403																																						0.000945657	3.04255	4.07136	12					0.000513451
BP	GO:0042402	cellular biogenic amine catabolic process	857																														1.64445e-09	2.1451	41.8542	84	2.82993e-08	1.94774	49.7878	91					1.047e-06	1.99483	33.7073	64	8.58529e-07
BP	GO:0042436	indole-containing compound catabolic process	655																														3.09518e-08	2.20611	31.9889	66	4.64082e-08	2.08515	38.0525	74					8.28012e-07	2.1734	25.7623	53	1.03103e-06
BP	GO:0042445	hormone metabolic process	2346																																														0.00068089
BP	GO:0042538	hyperosmotic salinity response	1240																														8.15313e-09	1.88428	60.0488	107	1.52519e-08	1.79084	71.5221	121					5.09586e-05	1.65231	48.3023	77	1.51261e-05
BP	GO:0042546	cell wall biogenesis	2083																																														5.5576e-05
BP	GO:0042592	homeostatic process	6406																														0.000457492	1.21399	312.857	369
BP	GO:0043038	amino acid activation	350																														1.04399e-05	2.3168	17.0933	37	1.7867e-05	2.16321	20.3334	41					6.58035e-05	2.30432	13.7661	30
BP	GO:0043039	tRNA aminoacylation	350																		6.78926e-05	2.62186	9.21482	23	7.89702e-05	2.39244	11.8936	27																					0.000333775
BP	GO:0043069	negative regulation of programmed cell death	1170																														2.73846e-10	2.01326	57.1406	108	1.9583e-07	1.73703	67.9717	112
BP	GO:0043086	negative regulation of catalytic activity	657
BP	GO:0043207	response to external biotic stimulus	10116																														5.89591e-30	1.64734	540.719	787	4.30576e-29	1.57772	645.714	908					5.04139e-11	1.40246	391.671	512
BP	GO:0043288	apocarotenoid metabolic process	502																														7.92022e-05	1.93025	24.5167	45	0.000166072	1.80356	29.1639	50					5.31904e-05	2.07289	19.7445	39	2.56758e-05
BP	GO:0043401	steroid hormone mediated signaling pathway	1190																														4.38022e-07	1.77037	58.1173	98	2.68094e-05	1.56744	69.1336	104
BP	GO:0043405	regulation of MAP kinase activity	200																		9.386e-08	4.37798	5.26561	21	5.41913e-06	3.35632	6.79631	21					4.92666e-08	3.45893	9.76762	30	1.98221e-07	3.1051	11.6191	32					3.87182e-07	3.51253	7.86635	25	7.13021e-06
BP	GO:0043436	oxoacid metabolic process	11136																														3.57727e-11	1.36867	468.012	600	2.91186e-09	1.29886	555.89	683					2.17769e-09	1.3443	437.998	552	3.44049e-05
BP	GO:0043900	regulation of multi-organism process	986																														0.000122842	1.61721	48.1544	75	0.000803694	1.48054	57.2821	82
BP	GO:0043966	histone H3 acetylation	50
BP	GO:0043967	histone H4 acetylation	61
BP	GO:0044092	negative regulation of molecular function	895
BP	GO:0044106	cellular amine metabolic process	1148																														4.48331e-08	1.86356	56.0661	99	4.20406e-07	1.7206	66.6936	109					1.66968e-05	1.72745	45.1528	75	2.78033e-06
BP	GO:0044283	small molecule biosynthetic process	8178																														7.96611e-11	1.39905	370.779	489	7.82368e-12	1.387	441.061	576					1.8592e-05	1.26876	321.655	392	1.2996e-05
BP	GO:0044419	interspecies interaction between organisms	12701																														1.99624e-38	1.71262	620.293	918	2.55231e-35	1.61477	737.87	1045
BP	GO:0044550	secondary metabolite biosynthetic process	2656																										0.000633932	1.77052	24.5876	42	8.24921e-11	1.66994	129.714	205	2.13474e-13	1.70613	154.302	247					1.98447e-06	1.52264	104.465	153	1.07564e-07
BP	GO:0045087	innate immune response	3716																																										2.83231e-06	1.44414	139.842	194
BP	GO:0045861	negative regulation of proteolysis	174																														0.000128724	2.68371	8.49783	21
BP	GO:0045926	negative regulation of growth	744																		1.02811e-05	2.18373	19.5881	41	1.11216e-05	2.02582	25.2823	49					1.07933e-05	2.58143	12.5756	30	4.62323e-05	2.30839	14.9713	32
BP	GO:0045927	positive regulation of growth	285
BP	GO:0045937	positive regulation of phosphate metabolic process	214																		6.84059e-08	4.27748	5.63421	22	4.62531e-06	3.27885	7.27206	22					7.28766e-07	3.07089	10.4514	29	2.04387e-05	2.55281	12.4324	29					1.37787e-06	3.25165	8.41699	25	6.48786e-05
BP	GO:0046217	indole phytoalexin metabolic process	340																																		0.000816242	1.86814	19.7525	35					0.000497074	2.11812	13.3728	27	3.97083e-05
BP	GO:0046244	salicylic acid catabolic process	45																														1.77728e-09	9.77721	2.19771	15	1.83834e-08	8.13338	2.6143	15					5.45504e-05	6.12328	1.76993	9	0.000306174
BP	GO:0046274	lignin catabolic process	91																														1.78236e-06	4.4919	4.44427	17	2.19008e-07	4.58505	5.28669	20					0.000236825	3.7222	3.57919	12	3.88446e-05
BP	GO:0046275	flavonoid catabolic process	157																		0.000980483	3.07439	4.13351	12	0.00032181	3.0159	5.33511	15					0.000254111	2.69104	7.66758	19	0.000318289	2.51145	9.12099	21					4.04872e-06	3.58482	6.17508	20	1.06212e-05
BP	GO:0046283	anthocyanin-containing compound metabolic process	774																		0.000113166	1.98356	20.3779	39	0.000748987	1.72718	26.3017	44																	0.000503989	1.69976	30.4428	50	0.000462136
BP	GO:0046368	GDP-L-fucose metabolic process	57																		0.000725942	5.19377	1.5007	7									4.50698e-07	6.36338	2.78377	14	3.49332e-06	5.29375	3.31144	14
BP	GO:0046622	positive regulation of organ growth	201
BP	GO:0046677	response to antibiotic	1167																																		0.000418565	1.4796	64.3196	92
BP	GO:0046686	response to cadmium ion	3255																																		0.000773398	1.25937	189.101	232
BP	GO:0048229	gametophyte development	4651
BP	GO:0048364	root development	4742																														0.000118737	1.27675	228.642	283
BP	GO:0048519	negative regulation of biological process	8544																														0.000243371	1.19948	412.656	479
BP	GO:0048527	lateral root development	1612																														1.01257e-05	1.5579	78.727	118	2.34987e-05	1.48628	93.6499	134
BP	GO:0048533	sporocyte differentiation	502																		0.000981013	2.03494	13.2167	26
BP	GO:0048545	response to steroid hormone	1190																														4.38022e-07	1.77037	58.1173	98	2.68094e-05	1.56744	69.1336	104
BP	GO:0048582	positive regulation of post-embryonic development	991
BP	GO:0048646	anatomical structure formation involved in morphogenesis	2723
BP	GO:0048653	anther development	1321
BP	GO:0048767	root hair elongation	1216																																														0.000976297
BP	GO:0048830	adventitious root development	260
BP	GO:0050776	regulation of immune response	3584																																										9.75419e-10	1.59848	140.965	214	1.91175e-07
BP	GO:0050801	ion homeostasis	2778																														2.07678e-08	1.5522	135.672	201	2.9722e-08	1.49939	161.389	231
BP	GO:0050896	response to stimulus	12940																																										0.000559895	1.19675	460.674	520
BP	GO:0051070	galactomannan biosynthetic process	5
BP	GO:0051094	positive regulation of developmental process	1462																														0.000151655	1.49119	71.4013	103	4.51205e-05	1.49115	84.9356	122
BP	GO:0051240	positive regulation of multicellular organismal process	1430																														6.67892e-05	1.52792	69.8385	103	4.09012e-05	1.50023	83.0765	120
BP	GO:0051247	positive regulation of protein metabolic process	544																		0.000706411	2.02265	14.3225	28
BP	GO:0051248	negative regulation of protein metabolic process	743
BP	GO:0051346	negative regulation of hydrolase activity	184																														0.000280787	2.51867	8.98621	21
BP	GO:0051704	multi-organism process	14737																																										1.63957e-07	1.26582	579.632	689
BP	GO:0051762	sesquiterpene biosynthetic process	24																																						9.34368e-05	19.7048	0.242463	4					0.000117758
BP	GO:0051792	medium-chain fatty acid biosynthetic process	199
BP	GO:0051865	protein autoubiquitination	87																														0.000304143	3.43086	4.24891	13
BP	GO:0052315	phytoalexin biosynthetic process	347																																		0.000602474	1.88474	20.1591	36					0.000306474	2.15586	13.6481	28	2.63574e-05
BP	GO:0052545	callose localization	1442
BP	GO:0052547	regulation of peptidase activity	168																														7.7717e-05	2.7935	8.2048	21
BP	GO:0055062	phosphate ion homeostasis	97																														0.000882009	3.02196	4.73729	13
BP	GO:0055067	monovalent inorganic cation homeostasis	900																														0.000297077	1.60403	43.9543	68	0.000800921	1.50501	52.2859	76
BP	GO:0065007	biological regulation	32298																														8.49937e-11	1.25483	1577.37	1758	3.72318e-06	1.15816	1876.37	2014
BP	GO:0065008	regulation of biological quality	12866																																														1.36409e-05
BP	GO:0065009	regulation of molecular function	2888
BP	GO:0070727	cellular macromolecule localization	6548																														4.43226e-05	1.25254	319.792	387
BP	GO:0071214	cellular response to abiotic stimulus	1713																														0.00092066	1.50682	49.9814	73									1.52018e-07	1.73936	67.3753	112	1.7688e-05
BP	GO:0071230	cellular response to amino acid stimulus	59																														0.000532586	3.98356	2.88145	10
BP	GO:0071241	cellular response to inorganic substance	359																						0.000656064	2.14005	12.1994	25					0.000424199	1.98114	17.5329	33	0.000292764	1.92815	20.8563	38					4.37388e-05	2.32365	14.1201	31	4.24743e-06
BP	GO:0071260	cellular response to mechanical stimulus	53																														0.000215703	4.53983	2.58842	10	0.000845235	3.77745	3.07906	10
BP	GO:0071311	cellular response to acetate	53																														0.000215703	4.53983	2.58842	10	0.000845235	3.77745	3.07906	10
BP	GO:0071367	cellular response to brassinosteroid stimulus	1206																														7.91499e-07	1.74437	58.8987	98	4.5429e-05	1.54429	70.0631	104
BP	GO:0071398	cellular response to fatty acid	23														0.000704358	19.5549	0.176031	3					0.000909762	7.91141	0.781576	5
BP	GO:0071453	cellular response to oxygen levels	245																														3.97979e-06	2.73308	11.9653	30	1.68388e-05	2.44739	14.2334	32
BP	GO:0071456	cellular response to hypoxia	236																														1.84244e-06	2.85288	11.5258	30	7.78071e-06	2.55572	13.7105	32
BP	GO:0071466	cellular response to xenobiotic stimulus	196																																										0.000103764	2.7888	7.70902	20	0.000305074
BP	GO:0071470	cellular response to osmotic stress	627																		0.000734255	1.93971	16.5077	31	0.000981071	1.79538	21.3064	37					4.85353e-05	1.8491	30.6215	54	0.000370662	1.66229	36.4259	58
BP	GO:0071489	cellular response to red or far red light	333																																										0.000360169	2.1668	13.0975	27
BP	GO:0072523	purine-containing compound catabolic process	107																																						0.00079336	5.86294	1.08098	6
BP	GO:0072593	reactive oxygen species metabolic process	2381																														3.84325e-08	1.58528	116.283	176	1.24767e-07	1.51247	138.325	200
BP	GO:0080110	sporopollenin biosynthetic process	296
BP	GO:0080148	negative regulation of response to water deprivation	148																														1.41901e-08	4.17523	7.22804	26	7.55982e-09	3.97271	8.59813	29					4.17475e-09	4.76083	5.8211	24	1.81094e-08
BP	GO:0090308	regulation of methylation-dependent chromatin silencing	15
BP	GO:0090358	positive regulation of tryptophan metabolic process	14																						6.98572e-05	15.825	0.475742	5
BP	GO:0097305	response to alcohol	5848																														5.75427e-20	1.70603	254.282	400	3.30527e-15	1.54277	303.01	437					3.41297e-07	1.3824	230.012	304	1.39978e-05
BP	GO:0097501	stress response to metal ion	43																										0.000674273	11.0399	0.398067	4
BP	GO:0098542	defense response to other organism	2663																														5.94057e-10	1.5302	185.738	269	1.72643e-10	1.49927	223.594	317					0.000657784	1.3646	99.4804	132
BP	GO:0099402	plant organ development	9644																																		5.07546e-05	1.19336	560.273	645
BP	GO:0104004	cellular response to environmental stimulus	1713																		0.00039782	1.57411	45.1	69													4.39609e-06	1.51815	99.5175	145
BP	GO:1900000	regulation of anthocyanin catabolic process	157																		0.000980483	3.07439	4.13351	12	0.00032181	3.0159	5.33511	15					0.000254111	2.69104	7.66758	19	0.000318289	2.51145	9.12099	21					4.04872e-06	3.58482	6.17508	20	1.06212e-05
BP	GO:1900140	regulation of seedling development	980																		0.000945327	1.71416	25.8015	43	0.000429396	1.67337	33.3019	54					2.05172e-05	1.70047	47.8613	78	5.07208e-06	1.69579	56.9336	92
BP	GO:1900366	negative regulation of defense response to insect	40																																						5.09454e-05	14.0922	0.404105	5
BP	GO:1900459	positive regulation of brassinosteroid mediated signaling pathway	412																														1.23692e-06	2.34631	20.1213	44	4.13036e-05	1.99926	23.9353	45
BP	GO:1901160	primary amino compound metabolic process	39																														1.31294e-05	6.73291	1.90469	10	5.79581e-05	5.60226	2.26572	10					0.000734447	5.35421	1.53394	7
BP	GO:1901421	positive regulation of response to alcohol	606																														7.26165e-05	1.84111	29.5959	52	0.000804876	1.62702	35.2058	55
BP	GO:1901615	organic hydroxy compound metabolic process	5003																		7.11599e-08	1.5418	131.719	193	4.4041e-08	1.48206	170.01	240
BP	GO:1901661	quinone metabolic process	383
BP	GO:1901695	tyramine biosynthetic process	31																														1.31102e-06	9.29897	1.51398	10	6.20096e-06	7.73741	1.80096	10					0.00016527	7.13982	1.21928	7	0.000660077
BP	GO:1901701	cellular response to oxygen-containing compound	4732																		0.000167119	1.30342	187.219	235									2.8912e-11	1.60423	167.708	254	2.44997e-09	1.4852	201.855	285					3.78872e-06	1.38464	181.156	241	2.66714e-05
BP	GO:1902221	erythrose 4-phosphate/phosphoenolpyruvate family amino acid metabolic process	126																														1.32208e-11	5.60299	6.1536	28	1.42354e-10	4.8754	7.32003	29					2.34061e-06	4.09142	4.9558	18	1.44471e-05
BP	GO:1902531	regulation of intracellular signal transduction	357																		3.33105e-05	2.68782	9.39912	24									0.000182174	2.06085	17.4352	34									0.000481729	2.09002	14.0414	28
BP	GO:1902644	tertiary alcohol metabolic process	502																														7.92022e-05	1.93025	24.5167	45	0.000166072	1.80356	29.1639	50					5.31904e-05	2.07289	19.7445	39	2.56758e-05
BP	GO:1990641	response to iron ion starvation	21														0.000535012	21.7283	0.160724	3					0.000582158	8.90061	0.713613	5
BP	GO:2000022	regulation of jasmonic acid mediated signaling pathway	105																														0.000180784	3.25607	5.128	15
CC	GO:0005618	cell wall	4898																						0.000391527	1.29819	163.485	206
CC	GO:0005720	nuclear heterochromatin	52
CC	GO:0005886	plasma membrane	16133																														4.58352e-07	1.22262	775.053	894	2.01908e-07	1.21113	920.976	1054
CC	GO:0009986	cell surface	549																														5.81589e-05	1.9117	26.3748	48	0.000864386	1.66348	31.3405	50
CC	GO:0010008	endosome membrane	951																														0.000523139	1.5619	45.6874	69
CC	GO:0033095	aleurone grain	9																														0.000551279	15.8703	0.432373	4
CC	GO:0048046	apoplast	2151
CC	GO:0048471	perinuclear region of cytoplasm	240																																										0.000165021	2.53986	9.2163	22	0.000274834
CC	GO:0070161	anchoring junction	6099																														2.60147e-10	1.43139	293.005	397	6.03853e-10	1.38602	348.17	458
MF	GO:0000155	phosphorelay sensor kinase activity	473																														1.52727e-05	2.08233	22.8897	45	0.000412727	1.77173	27.2433	46
MF	GO:0003700	DNA-binding transcription factor activity	4831																														1.23444e-05	1.31674	233.784	297
MF	GO:0003714	transcription corepressor activity	103																														3.57533e-05	3.62923	4.98443	16	0.000268071	3.01737	5.93248	16
MF	GO:0003980	UDP-glucose:glycoprotein glucosyltransferase activity	7
MF	GO:0004033	aldo-keto reductase (NADP) activity	124																														0.00099473	2.71392	6.00068	15
MF	GO:0004058	aromatic-L-amino-acid decarboxylase activity	31																														1.20654e-06	9.3895	1.50017	10	5.74467e-06	7.80886	1.7855	10					0.000146806	7.2843	1.19612	7	0.000599612
MF	GO:0004067	asparaginase activity	18
MF	GO:0004097	catechol oxidase activity	12
MF	GO:0004402	histone acetyltransferase activity	133
MF	GO:0004497	monooxygenase activity	959																																														0.000352386
MF	GO:0004558	alpha-1.4-glucosidase activity	18
MF	GO:0004601	peroxidase activity	756																																		0.000128207	1.6549	43.5432	69
MF	GO:0004602	glutathione peroxidase activity	84																		0.000339696	4.51456	2.18341	9
MF	GO:0004683	calmodulin-dependent protein kinase activity	550																														0.000881917	1.71958	26.6159	44
MF	GO:0004712	protein serine/threonine/tyrosine kinase activity	610																														0.000128428	1.80658	29.5195	51
MF	GO:0004806	triglyceride lipase activity	156																										0.000646997	5.10309	1.43587	7
MF	GO:0004812	aminoacyl-tRNA ligase activity	374																														3.6565e-05	2.17219	18.0988	37									0.000152851	2.1866	14.4306	30
MF	GO:0004837	tyrosine decarboxylase activity	31																														1.20654e-06	9.3895	1.50017	10	5.74467e-06	7.80886	1.7855	10					0.000146806	7.2843	1.19612	7	0.000599612
MF	GO:0004869	cysteine-type endopeptidase inhibitor activity	66
MF	GO:0004970	ionotropic glutamate receptor activity	60																														2.58425e-05	4.93044	2.90355	12	0.000137451	4.10003	3.45581	12					9.28699e-05	4.9987	2.31507	10	0.000592698
MF	GO:0005217	intracellular ligand-gated ion channel activity	92																																		0.000780144	2.94374	5.29891	14
MF	GO:0005230	extracellular ligand-gated ion channel activity	62																														3.64702e-05	4.73307	3.00034	12	0.000190675	3.9359	3.57101	12					0.000123495	4.80629	2.39224	10	0.000773932
MF	GO:0005234	extracellularly glutamate-gated ion channel activity	61																														0.000149044	4.33733	2.95195	11	0.000657403	3.60698	3.51341	11					0.000529049	4.32401	2.35365	9
MF	GO:0005272	sodium channel activity	53																														0.000200322	4.58401	2.56481	10	0.000791039	3.81232	3.05263	10					0.000915245	4.44022	2.04498	8
MF	GO:0005496	steroid binding	531																														0.000787659	1.74243	25.6964	43	0.000879823	1.67178	30.5839	49
MF	GO:0005506	iron ion binding	1768																										5.82172e-05	2.17458	16.2732	34					0.000811317	1.35394	101.831	134									0.000771086
MF	GO:0008289	lipid binding	1657
MF	GO:0008327	methyl-CpG binding	78
MF	GO:0008429	phosphatidylethanolamine binding	23
MF	GO:0008798	beta-aspartyl-peptidase activity	14
MF	GO:0008810	cellulase activity	157
MF	GO:0009540	zeaxanthin epoxidase [overall] activity	23																														0.000632433	6.95122	1.11303	6
MF	GO:0009678	hydrogen-translocating pyrophosphatase activity	23
MF	GO:0009916	alternative oxidase activity	17																														9.96042e-05	10.7438	0.822674	6	0.000258974	8.93693	0.979147	6
MF	GO:0010309	acireductone dioxygenase [iron(II)-requiring] activity	40																														1.54637e-05	6.57173	1.9357	10	6.81596e-05	5.46544	2.30387	10
MF	GO:0010328	auxin influx transmembrane transporter activity	50																																										0.000614031	4.7576	1.92922	8
MF	GO:0015020	glucuronosyltransferase activity	272																																										2.87027e-06	2.87943	10.495	28	4.18837e-06
MF	GO:0016491	oxidoreductase activity	6265																										0.000521572	1.51343	57.665	83									0.000939482	1.46158	63.0163	88
MF	GO:0016705	oxidoreductase activity. acting on paired donors. with incorporation or reduction of molecular oxygen	1443																																		0.000312644	1.42952	83.1123	115									0.000124762
MF	GO:0016710	trans-cinnamate 4-monooxygenase activity	202
MF	GO:0016711	flavonoid 3'-monooxygenase activity	211																										0.000822405	4.2842	1.94211	8
MF	GO:0016740	transferase activity	8551																																														6.27045e-05
MF	GO:0016775	phosphotransferase activity, nitrogenous group as acceptor	481																														2.30935e-05	2.04387	23.2768	45	0.000591196	1.73893	27.7041	46
MF	GO:0016798	hydrolase activity. acting on glycosyl bonds	1581
MF	GO:0016830	carbon-carbon lyase activity	630																														0.000152359	1.78148	30.4873	52	0.000576283	1.63692	36.286	57					0.000139162	1.88579	24.3082	44	0.000963949
MF	GO:0016840	carbon-nitrogen lyase activity	129																														6.04537e-08	4.28982	6.24264	23	1.26881e-06	3.56534	7.43	23					0.000143479	3.2917	4.97739	15
MF	GO:0016875	ligase activity. forming carbon-oxygen bonds	374																		0.00015035	2.47464	9.72137	23	0.000194283	2.25334	12.5634	27									6.73871e-05	2.0253	21.5412	41									0.000804515
MF	GO:0016903	oxidoreductase activity, acting on the aldehyde or oxo group of donors	433																																		0.000404635	1.81296	24.9394	43
MF	GO:0018580	nitronate monooxygenase activity	4																																										0.000222884	74.8361	0.154338	3	0.000443218
MF	GO:0019825	oxygen binding	764																										0.000873926	2.49028	7.03209	17					3.41742e-05	1.71558	44.004	72					0.000439425	1.7211	29.4785	49	1.15176e-05
MF	GO:0019899	enzyme binding	3044																														8.66655e-07	1.45595	147.307	206	2.32245e-05	1.35164	175.325	229
MF	GO:0019901	protein kinase binding	740																														8.21211e-05	1.74876	35.8105	60
MF	GO:0020037	heme binding	1276																										7.18568e-05	2.3869	11.7447	27					1.24084e-05	1.57529	73.4936	111	0.000664234	2.08855	12.8346	26	0.000996693	1.50391	49.2338	72	7.23942e-06
MF	GO:0022835	transmitter-gated channel activity	60																														2.58425e-05	4.93044	2.90355	12	0.000137451	4.10003	3.45581	12					9.28699e-05	4.9987	2.31507	10	0.000592698
MF	GO:0030234	enzyme regulator activity	1317
MF	GO:0030599	pectinesterase activity	265
MF	GO:0030611	arsenate reductase activity	51																																										2.15757e-05	6.09681	1.96781	10	2.77766e-05
MF	GO:0031219	levanase activity	60
MF	GO:0032450	maltose alpha-glucosidase activity	14
MF	GO:0033843	xyloglucan 6-xylosyltransferase activity	11																																						0.000157413	37.0654	0.110643	3
MF	GO:0034212	peptide N-acetyltransferase activity	179
MF	GO:0042802	identical protein binding	996																														0.000595669	1.54338	47.5452	71	0.000258483	1.53517	56.7897	84
MF	GO:0042803	protein homodimerization activity	1643																														1.46577e-06	1.61425	79.509	123	5.66295e-05	1.45669	94.6317	133
MF	GO:0043168	anion binding	11859																														0.000483379	1.16627	561.404	632
MF	GO:0043565	sequence-specific DNA binding	2285																														0.000111392	1.39982	110.577	150
MF	GO:0045548	phenylalanine ammonia-lyase activity	46																														1.91433e-11	11.5821	2.22606	17	2.85599e-10	9.62906	2.64946	17					8.20496e-06	6.94413	1.77488	10	5.95451e-05
MF	GO:0046409	p-coumarate 3-hydroxylase activity	196
MF	GO:0046424	ferulate 5-hydroxylase activity	204
MF	GO:0046910	pectinesterase inhibitor activity	191
MF	GO:0047215	indole-3-acetate beta-glucosyltransferase activity	172																		0.000607015	3.07906	4.47079	13	0.000246599	2.96444	5.77783	16					0.000269242	2.59713	8.32352	20	0.00038942	2.40769	9.90666	22					3.46173e-06	3.48522	6.63653	21	1.14345e-05
MF	GO:0047720	indoleacetaldoxime dehydratase activity	204																																														0.000427812
MF	GO:0047890	flavanone 4-reductase activity	3
MF	GO:0050505	hydroquinone glucosyltransferase activity	155																		0.000785204	3.15918	4.02891	12	0.000247972	3.09617	5.20677	15					0.000191631	2.75738	7.50085	19	0.000237486	2.57265	8.92751	21					2.49098e-06	3.71214	5.98059	20	6.70023e-06
MF	GO:0051669	fructan beta-fructosidase activity	36
MF	GO:0051670	inulinase activity	42
MF	GO:0052591	sn-glycerol-3-phosphate:ubiquinone-8 oxidoreductase activity	6														0.000847219	65.5477	0.0455945	2
MF	GO:0052662	zeaxanthin epoxidase activity	22																														0.000487325	7.38579	1.06464	6
MF	GO:0052663	antheraxanthin epoxidase activity	22																														0.000487325	7.38579	1.06464	6
MF	GO:0052683	(Z)-gamma-bisabolene synthase activity	10																																						0.000115345	42.3611	0.100585	3					0.000926162
MF	GO:0080004	thalian-diol desaturase activity	5																																						0.000990148	65.8023	0.0502923	2
MF	GO:0080018	anthocyanin 5-O-glucosyltransferase activity	173																		0.000640976	3.05977	4.49678	13	0.000263377	2.94552	5.81142	16					0.000290784	2.58012	8.37191	20	0.000422247	2.3917	9.96426	22					3.79789e-06	3.46224	6.67511	21	1.25862e-05
MF	GO:0102701	tricyclene synthase activity	11																										0.000121192	40.5567	0.101247	3
MF	GO:0140110	transcription regulator activity	5159																																		0.000884729	1.20552	297.142	349
MF	GO:1990055	phenylacetaldehyde synthase activity	30																														8.54523e-07	9.85913	1.45178	10	4.10385e-06	8.19944	1.72791	10					0.000117563	7.60112	1.15753	7	0.000484436
MF	GO:1990136	linoleate 9S-lipoxygenase activity	42																																						6.34453e-05	13.3905	0.422456	5
MF	GO:2001147	camalexin binding	60																		2.37878e-05	6.64146	1.55958	9	0.000168864	5.09303	2.01552	9					0.000569437	3.94182	2.90355	10	0.000568106	3.68065	3.45581	11
MF	GO:2001227	quercitrin binding	60																		2.37878e-05	6.64146	1.55958	9	0.000168864	5.09303	2.01552	9					0.000569437	3.94182	2.90355	10	0.000568106	3.68065	3.45581	11
[truncated: 27 more columns]

## Sheet: S6.2 
Table S6.2 Gene Set Enrichment Analyses (GSEA) of Fusarium responsive genes differentially expressed (FR-DEGs) between Sumai3 and non-Sumai3 genotypes, and between pairwise groups comparisons.
		Group comparison			Sumai3|non-Sumai3												Sumai3|Resistant												Sumai3|Moderate resistant												Sumai3|Susceptible
					log2FC > 1				log2FC < -1				-1 > log2FC > 1				log2FC > 1				log2FC < -1				-1 > log2FC > 1				log2FC > 1				log2FC < -1				-1 > log2FC > 1				log2FC > 1				log2FC < -1				-1 > log2FC > 1
Domain	GO_ID	Term Description	Total gene counts		p-value	Odd-R	Exp	Obs	p-value	Odd-R	Exp	Obs	p-value	Odd-R	Exp	Obs	p-value	Odd-R	Exp	Obs	p-value	Odd-R	Exp	Obs	p-value	Odd-R	Exp	Obs	p-value	Odd-R	Exp	Obs	p-value	Odd-R	Exp	Obs	p-value	Odd-R	Exp	Obs	p-value	Odd-R	Exp	Obs	p-value	Odd-R	Exp	Obs	p-value
MF	GO:0010333	terpene synthase activity	101		1.97e-06	50.7944	0.0877575	4									3.37087e-08	64.1544	0.089245	5					1.94e-05	7.65957	1.13192	8	6.88616e-08	55.0081	0.10261	5					4.88068e-05	4.41109	3.00904	12	2.61845e-07	41.4933	0.133867	5	0.00017	4.93084	1.97529	9	2.67e-08
MF	GO:0000287	magnesium ion binding	752		4.95e-05	10.1823	0.653403	6									0.000542986	8.16551	0.664477	5									3.97983e-05	8.29256	0.919194	7
MF	GO:0080016	(-)-E-beta-caryophyllene synthase activity	21		0.000154209	125.254	0.0182466	2									0.000159497	123.093	0.0185559	2									0.000305337	88.1105	0.025669	2									0.000358884	81.0933	0.0278338	2					6.07e-05
MF	GO:0080017	alpha-humulene synthase activity	21		0.000154209	125.254	0.0182466	2									0.000159497	123.093	0.0185559	2									0.000305337	88.1105	0.025669	2									0.000358884	81.0933	0.0278338	2					6.07e-05
BP	GO:0080027	response to herbivore	112		0.000156672	31.3862	0.102866	3					0.000132295	5.0845	1.90384	9													4.17251e-07	37.6014	0.146952	5					0.000140508	3.90441	3.35376	12					8.07e-05	4.89016	2.21401	10	4.99e-06
BP	GO:0051762	sesquiterpene biosynthetic process	24		0.000226158	102.1	0.0220427	2									0.000255801	95.814	0.0234416	2									0.000461114	70.7459	0.0314896	2									0.000557414	64.1753	0.0346376	2					0.00013
BP	GO:0042214	terpene metabolic process	142		0.000314904	24.6014	0.13042	3									1.21898e-05	31.4658	0.138696	4									3.81814e-08	35.9076	0.186314	6									5.68724e-05	20.8571	0.204939	4					1.16e-05
BP	GO:0006468	protein phosphorylation	4118		0.000326679	3.10358	6.23626	16	1.28843e-19	2.53281	61.6557	140	3.20673e-22	2.60247	65.966	153					3.43e-06	1.87435	39.6658	70	2.8e-07	1.93656	43.5387	79					4.40783e-20	2.10303	111.442	214	1.60618e-22	2.15748	116.877	229	2.72188e-06	3.25061	9.79955	26	9.89e-15	2.10373	77.5201	150	1.02e-18
MF	GO:0070290	N-acylphosphatidylethanolamine-specific phospholipase D activity	33		0.000385135	76.755	0.0286733	2																					0.000760427	53.9936	0.040337	2									1.19351e-05	77.9115	0.0437389	3
MF	GO:0004672	protein kinase activity	5200		0.00043598	3.41381	4.51821	13	3.58398e-06	2.73837	11.0696	29	2.18693e-06	2.75726	11.3878	30					7.92e-11	2.61732	26.8635	65									1.03042e-06	2.33587	19.7813	44	5.47413e-07	2.34571	20.6301	46					1.97e-14	2.35038	51.4363	112	1.77e-06
MF	GO:0043168	anion binding	11859		0.000497191	2.60354	11.6353	23	4.68892e-06	1.38326	212.393	272	5.26442e-07	1.41211	226.197	294					1.04e-05	1.46796	136.566	183	4.11e-06	1.47057	148.356	199					1.43749e-07	1.32781	382.583	474	1.42163e-07	1.32185	396.015	489	0.000328523	2.24894	17.7487	32	5.83e-06	1.33808	261.892	327	1.22e-07
MF	GO:0005546	phosphatidylinositol-4,5-bisphosphate binding	39		0.000538693	64.3025	0.0338866	2																																	1.98769e-05	64.9205	0.0516914	3
BP	GO:0046473	phosphatidic acid metabolic process	37		0.000541546	64.1649	0.0339826	2																																	2.18617e-05	62.9256	0.0533996	3
MF	GO:0004630	phospholipase D activity	44		0.000685806	56.6433	0.038231	2																																	2.86672e-05	56.9992	0.0583185	3
BP	GO:0006796	phosphate-containing compound metabolic process	13578		0.000753892	2.44773	12.6672	24	3.15544e-06	1.39012	214.055	275	2.23917e-07	1.4258	228.55	299																	6.73249e-05	1.23807	384.227	452	1.14757e-05	1.25967	402.098	479	0.000132829	2.26962	19.9354	36					0.000191
BP	GO:0010227	floral organ abscission	620						2.91294e-05	2.63219	9.87929	25	8.12096e-05	2.46109	10.5391	25					0.000891	2.56816	6.41728	16									0.000292187	1.98544	17.752	34	0.00063945	1.8944	18.5655	34
BP	GO:0016045	detection of bacterium	660						1.15026e-12	4.09772	10.5167	40	8.32853e-12	3.82788	11.2191	40					6.23e-07	3.53441	6.8313	23	2.82e-06	3.21714	7.47595	23					2.94236e-11	3.01663	18.8973	53	1.46438e-10	2.87702	19.7632	53					2.32e-08	2.99954	13.0468	37	1.34e-07
BP	GO:0098581	detection of external biotic stimulus	668						4.00666e-13	4.15679	10.6441	41	3.07745e-12	3.88282	11.355	41					2.07e-07	3.65293	6.91411	24	1.02e-06	3.32459	7.56656	24					1.4962e-11	3.03977	19.1263	54	7.72136e-11	2.89903	20.0028	54					1.02e-08	3.04837	13.205	38	6.29e-08
MF	GO:0008144	drug binding	1373						3.67329e-05	2.05851	20.7252	41																																	9.21e-05	2.35136	11.9329	27	0.000242
MF	GO:0032559	adenyl ribonucleotide binding	10421
MF	GO:0017046	peptide hormone binding	485						3.777e-07	3.42856	7.69252	25	1.17319e-06	3.21127	8.1925	25					5.73e-05	3.32351	5.00692	16	0.000147	3.0531	5.43547	16					2.04415e-06	2.5912	13.8565	34	4.98987e-06	2.47992	14.4494	34
BP	GO:0009944	polarity specification of adaxial/abaxial axis	855						6.46181e-05	2.28089	13.6239	30	0.000197179	2.13198	14.5338	30																	0.000328197	1.81439	24.4806	43	0.000803219	1.73082	25.6024	43
MF	GO:0005496	steroid binding	531						1.9382e-06	3.11471	8.42212	25	5.75553e-06	2.91731	8.96952	25					0.000162	3.02457	5.4818	16	0.0004	2.77848	5.951	16					1.40289e-05	2.34972	15.1708	34	3.24418e-05	2.24881	15.8198	34
BP	GO:0090548	response to nitrate starvation	485						4.11451e-07	3.41155	7.72815	25	1.3136e-06	3.1898	8.24431	25					5.91e-05	3.31404	5.01997	16	0.000165	3.01926	5.49369	16					2.14442e-06	2.58503	13.8866	34	5.55695e-06	2.46649	14.523	34
BP	GO:1901528	hydrogen peroxide mediated signaling pathway involved in stomatal movement	485						4.11451e-07	3.41155	7.72815	25	1.3136e-06	3.1898	8.24431	25					5.91e-05	3.31404	5.01997	16	0.000165	3.01926	5.49369	16					2.14442e-06	2.58503	13.8866	34	5.55695e-06	2.46649	14.523	34
BP	GO:1902025	nitrate import	485						4.11451e-07	3.41155	7.72815	25	1.3136e-06	3.1898	8.24431	25					5.91e-05	3.31404	5.01997	16	0.000165	3.01926	5.49369	16					2.14442e-06	2.58503	13.8866	34	5.55695e-06	2.46649	14.523	34
BP	GO:2000604	negative regulation of secondary growth	485						4.11451e-07	3.41155	7.72815	25	1.3136e-06	3.1898	8.24431	25					5.91e-05	3.31404	5.01997	16	0.000165	3.01926	5.49369	16					2.14442e-06	2.58503	13.8866	34	5.55695e-06	2.46649	14.523	34
BP	GO:0007172	signal complex assembly	487						4.43742e-07	3.39668	7.76002	25	1.41382e-06	3.1759	8.2783	25					6.2e-05	3.29986	5.04067	16	0.000173	3.00635	5.51634	16					2.34628e-06	2.57354	13.9439	34	6.06466e-06	2.45553	14.5829	34
BP	GO:0010234	anther wall tapetum cell fate specification	487						4.43742e-07	3.39668	7.76002	25	1.41382e-06	3.1759	8.2783	25					6.2e-05	3.29986	5.04067	16	0.000173	3.00635	5.51634	16					2.34628e-06	2.57354	13.9439	34	6.06466e-06	2.45553	14.5829	34
BP	GO:0009945	radial axis specification	488						4.60749e-07	3.38929	7.77596	25	1.46653e-06	3.16899	8.2953	25					6.35e-05	3.29282	5.05102	16	0.000177	2.99993	5.52767	16					2.45366e-06	2.56783	13.9725	34	6.3342e-06	2.45009	14.6128	34
BP	GO:1901529	positive regulation of anion channel activity	490						4.9658e-07	3.37461	7.80783	25	1.57738e-06	3.15527	8.3293	25					6.66e-05	3.27883	5.07172	16	0.000186	2.98719	5.55032	16					2.68217e-06	2.55649	14.0298	34	6.90661e-06	2.43927	14.6727	34
BP	GO:1903793	positive regulation of anion transport	490						4.9658e-07	3.37461	7.80783	25	1.57738e-06	3.15527	8.3293	25					6.66e-05	3.27883	5.07172	16	0.000186	2.98719	5.55032	16					2.68217e-06	2.55649	14.0298	34	6.90661e-06	2.43927	14.6727	34
BP	GO:0010068	protoderm histogenesis	492						5.34964e-07	3.36006	7.83969	25	1.69588e-06	3.14166	8.3633	25					6.98e-05	3.26496	5.09243	16	0.000194	2.97455	5.57298	16					1.09901e-06	2.62724	14.0871	35	2.95475e-06	2.50672	14.7326	35
BP	GO:0010480	microsporocyte differentiation	492						5.34964e-07	3.36006	7.83969	25	1.69588e-06	3.14166	8.3633	25					1.97e-05	3.48139	5.09243	17	6e-05	3.17132	5.57298	17					2.9302e-06	2.54525	14.0871	34	7.52621e-06	2.42854	14.7326	34
BP	GO:0032411	positive regulation of transporter activity	493						5.55164e-07	3.35283	7.85563	25	1.75813e-06	3.1349	8.3803	25					7.15e-05	3.25807	5.10278	16	0.000199	2.96827	5.58431	16					3.062e-06	2.53967	14.1157	34	7.85479e-06	2.42321	14.7625	34
BP	GO:0034767	positive regulation of ion transmembrane transport	499						6.91875e-07	3.31009	7.95123	25	2.17784e-06	3.09494	8.48229	25					8.22e-05	3.21731	5.16488	16	0.000227	2.93113	5.65227	16					3.9747e-06	2.50667	14.2875	34	1.0119e-05	2.39173	14.9422	34
BP	GO:0030155	regulation of cell adhesion	503						7.99558e-07	3.2822	8.01497	25	2.50665e-06	3.06886	8.55028	25					9.01e-05	3.19069	5.20628	16	0.000248	2.90689	5.69758	16					4.71599e-06	2.48514	14.402	34	1.19457e-05	2.37119	15.062	34
BP	GO:0080190	lateral growth	504						8.28787e-07	3.2753	8.03091	25	2.59566e-06	3.06241	8.56728	25					9.22e-05	3.18411	5.21663	16	0.000254	2.90089	5.7089	16					4.92022e-06	2.47981	14.4306	34	1.24473e-05	2.3661	15.0919	34
BP	GO:0009729	detection of brassinosteroid stimulus	510						1.02581e-06	3.23449	8.12651	25	3.19332e-06	3.02425	8.66927	25					0.000106	3.14515	5.27873	16	0.000289	2.8654	5.77687	16					6.32653e-06	2.44833	14.6024	34	1.58843e-05	2.33607	15.2716	34
MF	GO:0016772	transferase activity. transferring phosphorus-containing groups	7652						6.56242e-17	1.98383	122.414	216	7.57624e-16	1.941	121.078	211					1.96e-10	1.91151	78.9958	136									3.80732e-14	1.64946	204.588	311	8.31465e-15	1.65363	213.497	325					4.17e-11	1.66046	149.653	229	1.68e-13
BP	GO:0010067	procambium histogenesis	511						1.06255e-06	3.22778	8.14245	25	3.30436e-06	3.01798	8.68627	25					0.000108	3.13875	5.28908	16	0.000296	2.85957	5.78819	16					6.59402e-06	2.44316	14.6311	34	1.6535e-05	2.33114	15.3015	34
BP	GO:0048281	inflorescence morphogenesis	517						3.88639e-07	3.32558	8.23805	26	1.28289e-06	3.10923	8.78826	26					0.000123	3.10089	5.35119	16	0.000336	2.82507	5.85616	16					3.33084e-06	2.49004	14.8029	35	8.67567e-06	2.3758	15.4812	35
BP	GO:0048656	anther wall tapetum formation	518						1.15229e-07	3.45672	8.25399	27	4.05866e-07	3.23165	8.80526	27					3.75e-05	3.29945	5.36154	17	0.000111	3.00558	5.86748	17					3.47539e-06	2.48484	14.8315	35	9.04072e-06	2.37085	15.5112	35
BP	GO:0009942	longitudinal axis specification	519						1.40304e-06	3.17513	8.26992	25	4.32817e-06	2.96875	8.82226	25					0.000129	3.08847	5.37189	16	0.00035	2.81375	5.87881	16					9.1388e-06	2.40257	14.8601	34	2.26862e-05	2.29241	15.5411	34
BP	GO:0009955	adaxial/abaxial pattern specification	945						0.000355809	2.05376	15.0579	30	0.000992918	1.91968	16.0636	30																	0.000420812	1.75356	27.0575	46
BP	GO:0048654	anther morphogenesis	525						1.50443e-07	3.40778	8.36553	27	5.26137e-07	3.1859	8.92425	27					4.42e-05	3.25364	5.43399	17	0.000131	2.96386	5.94678	17					4.66103e-06	2.44909	15.0319	35	1.20181e-05	2.33673	15.7208	35
BP	GO:0045851	pH reduction	525						5.18975e-07	3.27187	8.36553	26	1.6993e-06	3.05902	8.92425	26					0.000147	3.05179	5.43399	16	0.000397	2.78034	5.94678	16					4.66103e-06	2.44909	15.0319	35	1.20181e-05	2.33673	15.7208	35
BP	GO:0009650	UV protection	526						4.36781e-08	3.53731	8.38146	28	1.63017e-07	3.30679	8.94125	28					0.00015	3.04576	5.44434	16	0.000405	2.77484	5.9581	16					7.20413e-07	2.59706	15.0606	37	2.03272e-06	2.4778	15.7507	37
BP	GO:1900140	regulation of seedling development	980						4.69596e-06	2.40132	15.6157	36	1.86999e-05	2.24372	16.6586	36					5.84e-06	2.77645	10.1434	27	2.84e-05	2.52589	11.1006	27					5.48939e-07	2.12782	28.0596	57	2.16946e-06	2.02914	29.3454	57
BP	GO:0010224	response to UV-B	1515						1.4623e-14	3.07813	24.1405	69	3.80706e-15	3.05625	25.7528	73					1.45e-11	3.28281	15.6809	48	9.88e-12	3.18395	17.1607	51					1.91192e-20	2.86903	43.3778	114	3.08546e-21	2.86982	45.3656	119					4.58e-15	2.87506	29.9484	80	3.78e-16
MF	GO:0017076	purine nucleotide binding	11274
BP	GO:0010148	transpiration	550						1.23124e-06	3.11461	8.76389	26	3.93085e-06	2.91199	9.34921	26					7.79e-05	3.09988	5.69275	17	0.000225	2.82379	6.22996	17					1.26151e-05	2.32932	15.7477	35	3.1517e-05	2.22245	16.4694	35
BP	GO:0006898	receptor-mediated endocytosis	551						1.273e-06	3.10863	8.77982	26	4.06007e-06	2.9064	9.36621	26					7.96e-05	3.09403	5.7031	17	0.00023	2.81846	6.24128	17					1.31062e-05	2.32477	15.7764	35	3.27026e-05	2.21811	16.4993	35
BP	GO:0009726	detection of endogenous stimulus	552						4.14442e-06	2.97485	8.79575	25	1.23674e-05	2.78148	9.38321	25					0.000257	2.8969	5.71345	16	0.000678	2.63922	6.25261	16					3.21772e-05	2.24839	15.805	34	7.66336e-05	2.14529	16.5293	34
MF	GO:0033612	receptor serine/threonine kinase binding	616						2.92366e-06	2.89174	9.77029	27	9.07888e-06	2.70814	10.4053	27					0.000286	2.7635	6.35931	17	0.000715	2.53835	6.90361	17					2.42368e-05	2.19561	17.5992	37	5.76217e-05	2.10118	18.3522	37
BP	GO:0048582	positive regulation of post-embryonic development	991
BP	GO:0010268	brassinosteroid homeostasis	554						4.3102e-07	3.21886	8.82762	27	1.46364e-06	3.00928	9.41721	27					8.5e-05	3.07661	5.73415	17	0.000245	2.80259	6.27526	17					1.46863e-05	2.31122	15.8623	35	3.65073e-05	2.20519	16.5891	35
MF	GO:0032553	ribonucleotide binding	11321
BP	GO:0010152	pollen maturation	559						1.52701e-07	3.31584	8.9073	28	5.51058e-07	3.09976	9.5022	28					0.000295	2.85926	5.78591	16	0.000774	2.60493	6.3319	16					2.98436e-06	2.43166	16.0054	37	8.07466e-06	2.32	16.7389	37
BP	GO:0070370	cellular heat acclimation	566						4.34826e-09	3.65374	9.01884	31	1.90047e-08	3.41502	9.62119	31					3.37e-05	3.19629	5.85836	18	0.000105	2.91124	6.41119	18					1.18052e-11	3.27208	16.2058	49	5.51219e-11	3.12095	16.9485	49					0.000476	2.21728	11.1886	24
BP	GO:0010223	secondary shoot formation	568						6.77137e-06	2.8865	9.0507	25	1.98846e-05	2.69888	9.65519	25					0.000351	2.81226	5.87906	16	0.000914	2.56211	6.43384	16					5.65122e-05	2.1805	16.2631	34	0.000131924	2.08051	17.0084	34
BP	GO:2000027	regulation of animal organ morphogenesis	570						1.87575e-08	3.49958	9.08257	30	7.64022e-08	3.27113	9.68919	30					7.67e-05	3.23748	5.13382	16	3.23e-06	3.40366	6.4565	21					3.64598e-06	2.5174	14.2295	34	9.34856e-06	2.40141	14.8849	34
BP	GO:0009934	regulation of meristem structural organization	575						2.76167e-06	2.97167	9.16224	26	8.59735e-06	2.77834	9.77418	26					4.12e-05	3.14422	5.95151	18	0.000128	2.86382	6.51313	18					3.16293e-05	2.22064	16.4635	35	7.65774e-05	2.11876	17.218	35
BP	GO:0048658	anther wall tapetum development	587						4.07357e-07	3.14844	9.35346	28	1.42876e-06	2.94326	9.97816	28					0.000169	2.89707	6.07572	17	0.000472	2.63904	6.64906	17					2.10065e-05	2.23927	16.8071	36	5.24204e-05	2.13649	17.5773	36
BP	GO:0010204	defense response signaling pathway. resistance gene-independent	590																		0.000179	2.88177	6.10677	17	0.0005	2.62511	6.68304	17
CC	GO:0009504	cell plate	687						0.000116308	2.40086	10.7821	25	0.000283201	2.25741	11.4404	25					0.000889	2.48583	7.04175	17
BP	GO:0007030	Golgi organization	1604
CC	GO:0005886	plasma membrane	16133						1.70866e-09	1.49771	253.198	338	1.35219e-10	1.51932	268.657	362					8.07e-05	1.38147	165.21	209	1.14e-05	1.41403	179.718	231					1.28407e-17	1.54081	455.335	617	4.52263e-19	1.55624	474.541	647	0.000196311	2.26901	20.5927	36	3.99e-08	1.39762	311.231	396	4.23e-10
BP	GO:0001944	vasculature development	615						9.86404e-08	3.22821	9.79962	30	3.8369e-07	3.01747	10.4541	30					2.6e-06	3.45284	6.36553	21	1.02e-05	3.14371	6.96622	21					7.47845e-07	2.45361	17.6088	41	2.26267e-06	2.34071	18.4158	41
BP	GO:0072359	circulatory system development	615						9.86404e-08	3.22821	9.79962	30	3.8369e-07	3.01747	10.4541	30					2.6e-06	3.45284	6.36553	21	1.02e-05	3.14371	6.96622	21					7.47845e-07	2.45361	17.6088	41	2.26267e-06	2.34071	18.4158	41
BP	GO:0048443	stamen development	1661						0.000266255	1.79239	26.4669	46	0.000582401	1.7127	28.2346	47
BP	GO:0048645	animal organ formation	624						1.34616e-07	3.17887	9.94303	30	5.18834e-07	2.97135	10.6071	30					0.000245	2.90959	5.68938	16	1.27e-05	3.09637	7.06817	21					4.06888e-08	2.76514	15.7693	41	1.34462e-07	2.6373	16.4957	41
CC	GO:0005802	trans-Golgi network	1989
MF	GO:0036094	small molecule binding	15817						0.000436555	1.26471	250.871	298	0.00096819	1.24355	250.887	295									0.000617	1.30936	177.264	216																					0.000621
BP	GO:1901698	response to nitrogen compound	2999						1.61526e-52	4.54145	46.6443	176	3.56172e-49	4.23805	49.6737	177					4.22e-34	3.78576	44.2586	140	1.01e-31	4.06765	33.2336	116																	2.82e-67	4.89347	52.6972	211	1.84e-64
BP	GO:0002679	respiratory burst involved in defense response	790						2.52171e-47	8.44724	12.5881	89	5.95902e-46	7.97334	13.4289	90					6.19e-25	7.03181	8.17686	51	5.41e-24	6.51941	8.94848	52					2.97946e-88	9.44839	22.6195	162	2.98724e-87	9.13662	23.656	164					4.48e-51	7.8682	15.6167	102	5.17e-50
BP	GO:0010200	response to chitin	2550						3.56243e-47	4.52781	40.6326	156	3.1711e-44	4.22876	43.3464	157					2.03e-33	4.64521	26.3937	105	1.14e-30	4.22565	28.8843	106					2.42161e-102	5.27256	73.0122	305	2.38778e-99	5.05904	76.358	308					4.27e-58	4.56824	50.4082	193	8.58e-56
BP	GO:0009611	response to wounding	3833						7.19469e-39	3.44587	61.0763	180	2.15148e-41	3.45345	65.1555	192	0.000308266	3.69487	3.74382	12	4.4e-21	3.0901	39.6733	108	7.69e-24	3.15348	43.4171	120	0.000462131	3.1201	5.02916	14	1.11743e-83	3.90188	109.747	348	1.89575e-86	3.88749	114.777	362					3.85e-44	3.33284	75.7704	216	7.07e-46
BP	GO:0009719	response to endogenous stimulus	6048						2.86857e-12	1.98849	81.4525	146	3.73697e-41	2.40299	223.9	417					1.61e-07	1.87777	54.7646	94	7.83e-09	1.93347	60.3406	106					4.84217e-30	2.29085	144.484	287	9.21057e-32	2.29806	152.35	303					7.06e-59	2.60087	274.853	532	5.69e-12
BP	GO:0002376	immune system process	8767						2.92065e-40	2.67823	139.011	302	7.57932e-40	2.59794	148.296	315					1.01e-14	2.18998	75.6092	145	5.89e-15	2.13732	82.9585	156					5.3411e-41	2.49111	156.842	335	5.77453e-41	2.4492	164.327	346					1.3e-38	2.54267	145.651	310	1.32e-40
BP	GO:0010817	regulation of hormone levels	5942						2.20003e-32	2.72083	94.6818	220	2.65998e-33	2.68483	101.006	232					7.62e-20	2.60435	61.5024	139	1.57e-21	2.60543	67.3062	152					4.6994e-69	3.01026	170.133	420	1.16467e-71	3.00566	177.929	438	3.23345e-05	3.02013	8.57569	22	1.55e-43	2.8434	117.461	281	2.41e-47
BP	GO:0050832	defense response to fungus	4478						8.23062e-32	2.95941	71.354	183	2.38867e-32	2.90408	76.1196	192					4.84e-15	2.52068	46.3493	105	3.7e-15	2.44774	50.7232	112					1.56825e-51	2.90119	128.215	318	1.03584e-52	2.87917	134.091	330					4.87e-31	2.6878	88.5207	209	4.03e-33
BP	GO:0007154	cell communication	11758						1.79707e-32	2.3223	181.22	337	2.06211e-31	2.23872	193.491	351					2.59e-18	2.16592	117.284	209	4.12e-18	2.09001	128.852	224					3.14576e-61	2.41987	322.782	611	8.52241e-60	2.35498	338.432	629
BP	GO:0051707	response to other organism	5373						2.19335e-32	2.25345	197.538	359	2.1405e-31	2.18636	207.554	370					3.16e-16	2.05414	116.049	202	1.17e-16	2.01571	127	218					7.61035e-25	2.10702	149.95	280	2.24343e-24	2.07036	155.335	286	0.000398097	2.22854	16.1815	30	4.14e-29	2.09131	207.675	366	1.61e-30
BP	GO:0009873	ethylene-activated signaling pathway	932						5.71092e-31	5.81817	14.8508	76	6.6869e-30	5.50548	15.8427	77					3.52e-15	4.73295	9.64663	42	1.66e-14	4.41054	10.5569	43					1.82373e-47	5.59853	26.6852	126	3.89066e-46	5.38174	27.9081	127					1.59e-36	5.75347	18.4237	92	7.03e-35
BP	GO:0009753	response to jasmonic acid	3658						5.92357e-29	3.04258	58.2878	156	9.39207e-28	2.90674	62.1808	160					4.29e-12	2.44796	37.862	85	1.5e-11	2.32878	41.4349	89					5.99666e-59	3.32519	104.737	295	2.49494e-59	3.2726	109.536	304					5.81e-34	2.99644	72.311	190	1.32e-33
BP	GO:0009751	response to salicylic acid	1530						3.41324e-26	4.26815	22.8293	87	3.30126e-27	4.21565	24.4698	92					2.85e-13	3.59038	15.0881	50	4.94e-15	3.67436	16.59	56					1.11302e-32	3.68288	40.7368	133	7.55898e-33	3.6176	42.724	137					1.93e-28	4.02476	28.4202	102	1.73e-29
BP	GO:0009723	response to ethylene	2245						9.43533e-27	3.53539	35.7726	113	6.14758e-25	3.32046	38.1618	114					1.63e-12	2.93206	23.2368	63	9.61e-12	2.74877	25.4295	65					5.96347e-47	3.62428	64.2794	202	4.21545e-45	3.48472	67.225	204					2.12e-33	3.59268	44.379	141	2.91e-31
BP	GO:0045087	innate immune response	3716						2.80417e-08	1.91057	53.4539	96	1.39704e-24	2.251	123.284	241																	3.17102e-15	1.84848	131.354	224	1.30477e-12	1.88622	94.135	166					3.04e-19	2.05868	120.346	222	3.06e-20
BP	GO:0033037	polysaccharide localization	1452						2.75841e-23	3.96977	23.1367	83	7.67573e-24	3.90233	24.6819	87					4.9e-20	4.49311	15.0289	61	5.14e-20	4.29607	16.4471	64					2.28496e-36	3.85362	41.574	141	1.37068e-36	3.791	43.4791	145					2.84e-26	3.83532	28.703	99	3e-26
BP	GO:0009867	jasmonic acid mediated signaling pathway	1965						4.33116e-24	3.54417	31.311	100	4.41661e-23	3.37379	33.4022	102					8.71e-09	2.60982	20.3386	50	5.9e-08	2.41886	22.2579	51					4.65071e-31	3.33488	48.3406	144	1.48188e-30	3.24835	50.5913	147					8.37e-27	3.52934	35.6201	113	6.75e-27
BP	GO:0010033	response to organic substance	5251						8.31023e-11	1.97914	70.0523	126	9.67474e-23	2.16121	140.371	256					2.05e-06	1.8426	47.0348	80	6.79e-07	1.84196	51.7839	88									0.000537173	1.31517	145.486	184					2.49e-42	2.2371	305.495	525	0.000713
BP	GO:0023052	signaling	12702						3.15975e-24	2.13934	157.215	283	1.69471e-22	2.04062	167.861	292					6.55e-14	2.01288	101.76	176	1.59e-13	1.93798	111.797	188					2.11526e-46	2.24019	280.025	516	3.77266e-44	2.16525	293.602	528
BP	GO:0050776	regulation of immune response	3584						9.05237e-22	2.9639	43.676	117	8.132e-22	2.89174	46.5931	122					3.11e-10	2.29968	37.096	79	1.57e-10	2.25795	40.5967	85																	1.75e-25	2.66095	70.8482	169	1.08e-26
MF	GO:0004888	transmembrane signaling receptor activity	2593						4.1953e-20	2.95988	39.779	107	7.09756e-21	2.93681	42.3645	113					7.49e-11	2.61462	26.769	65	7.66e-12	2.63652	29.0602	71					9.43082e-32	2.88786	71.654	185	2.71369e-31	2.82457	74.7196	189					1.13e-13	2.30711	50.7121	109	2.28e-14
MF	GO:0004675	transmembrane receptor protein serine/threonine kinase activity	1864						6.96545e-20	3.30133	29.5646	89	1.09778e-20	3.27753	31.4862	94					1.74e-10	2.89142	19.2431	52	1.61e-11	2.92745	20.8902	57					8.61975e-27	2.9947	53.2548	144	2.0836e-26	2.92819	55.5332	147					4.09e-13	2.52348	36.4548	86	5.53e-14
BP	GO:1901615	organic hydroxy compound metabolic process	5003						1.78292e-21	2.49592	71.8273	160	1.571e-20	2.39488	76.7323	165
BP	GO:0000165	MAPK cascade	1400						3.41108e-22	3.95581	22.0386	79	1.76385e-20	3.68236	23.531	79					5.45e-08	2.84706	14.0855	38	5.51e-07	2.57878	15.4552	38					2.39364e-33	3.76679	39.5794	132	1.614e-32	3.64685	41.4194	134					1.92e-19	3.36987	27.2101	84	3.82e-20
BP	GO:0032101	regulation of response to external stimulus	622						1.92384e-20	2.80076	47.2772	120	2.22925e-20	2.72881	50.4348	125
BP	GO:0002831	regulation of response to biotic stimulus	601						3.11193e-20	2.79507	46.9426	119	3.4608e-20	2.72439	50.0778	124
BP	GO:0071446	cellular response to salicylic acid stimulus	2379						1.22235e-20	3.04838	37.9078	105	1.53449e-19	2.89757	40.4396	107					6.43e-09	2.4647	24.6237	57	2.59e-08	2.31993	26.9474	59					2.15384e-07	3.98158	6.01815	22	2.84621e-08	4.17735	6.31485	24					2.9e-23	2.95482	47.0279	126	2.21e-23
BP	GO:0010310	regulation of hydrogen peroxide metabolic process	1136						6.01775e-21	4.19542	18.1014	69	1.91386e-19	3.91193	19.3104	69					5.1e-07	2.85503	11.7581	32	3.41e-06	2.59566	12.8677	32					2.94335e-33	4.11989	32.5262	118	1.09052e-32	4.00158	34.0167	120					6.08e-20	3.70702	22.4564	76	1.94e-20
BP	GO:0010363	regulation of plant-type hypersensitive response	2203						4.88593e-20	3.09571	35.1033	99	4.67803e-19	2.94731	37.4479	101					1.19e-07	2.36392	22.8021	51	1.48e-07	2.28237	24.9538	54					2.29148e-38	3.30802	63.0768	184	7.92994e-38	3.22626	65.9673	188					1.06e-22	3.0077	43.5487	119	5.38e-23
BP	GO:0034050	host programmed cell death induced by symbiont	3781										4.68637e-19	2.45104	64.2716	143																	7.95945e-34	2.5684	108.259	247									4.67e-18	2.28137	74.7425	156	3.85e-19
BP	GO:0031348	negative regulation of defense response	2567						3.73269e-20	2.93123	40.9034	109	5.50618e-19	2.78335	43.6353	111					4.39e-07	2.18528	26.5696	55	3.2e-06	2.0201	29.0769	56					1.36686e-33	2.93144	73.499	192	1.99433e-32	2.83765	76.867	195					5.12e-14	2.32772	50.7442	110	7.81e-14
BP	GO:0009991	response to extracellular stimulus	3123						3.79895e-19	2.67462	49.7629	121	3.40036e-18	2.55658	53.0865	124					1.51e-08	4.24097	6.00245	24	8.19e-08	3.85554	6.57455	24					6.85029e-26	2.45647	89.4185	199	4.66835e-25	2.38946	93.5161	203
BP	GO:0009693	ethylene biosynthetic process	588						1.62557e-18	5.42776	9.36939	46	3.65987e-18	5.19293	9.99516	47					2.04e-10	4.74413	6.08607	27	3.17e-10	4.48992	6.66039	28					2.829e-44	6.99848	16.8358	97	1.86485e-43	6.75358	17.6073	98					2.19e-14	4.21615	11.6235	45	6.23e-14
BP	GO:0043449	cellular alkene metabolic process	588						1.62557e-18	5.42776	9.36939	46	3.65987e-18	5.19293	9.99516	47					2.04e-10	4.74413	6.08607	27	3.17e-10	4.48992	6.66039	28					2.829e-44	6.99848	16.8358	97	1.86485e-43	6.75358	17.6073	98					2.19e-14	4.21615	11.6235	45	6.23e-14
BP	GO:1900674	olefin biosynthetic process	588						1.62557e-18	5.42776	9.36939	46	3.65987e-18	5.19293	9.99516	47					2.04e-10	4.74413	6.08607	27	3.17e-10	4.48992	6.66039	28					2.829e-44	6.99848	16.8358	97	1.86485e-43	6.75358	17.6073	98					2.19e-14	4.21615	11.6235	45	6.23e-14
MF	GO:0001653	peptide receptor activity	1881						4.14693e-17	3.06118	29.8343	84	6.5377e-18	3.04957	31.7734	89					1.46e-08	2.62142	19.4186	48	1.48e-09	2.67469	21.0807	53					2.85922e-22	2.75082	53.7405	135	5.73277e-22	2.69388	56.0397	138					1.39e-10	2.30549	36.7873	80	4.7e-11
BP	GO:0007166	cell surface receptor signaling pathway	2093						1.03773e-17	2.98511	33.2072	91	8.06731e-18	2.91834	35.425	95					1.53e-07	2.3879	21.6635	49	1.69e-07	2.31155	23.7078	52					8.38132e-21	2.575	59.6696	141	6.77541e-20	2.49044	62.4039	143					5.75e-10	2.17255	41.3742	85	1.59e-10
BP	GO:0009695	jasmonic acid biosynthetic process	829						2.61661e-17	4.38197	13.2096	53	2.13515e-17	4.26318	14.0918	55					2.55e-07	3.30665	8.58053	27	4.5e-07	3.12777	9.39024	28					6.23156e-29	4.45018	23.7361	93	2.00318e-29	4.40176	24.8238	96					1.93e-19	4.22829	16.3876	63	8.81e-20
BP	GO:0097305	response to alcohol	5848						1.29871e-18	2.26503	82.6532	168	2.39926e-17	2.16284	87.9732	172					2.22e-12	2.16216	60.5295	118	1.09e-12	2.12078	66.2414	127
BP	GO:0046777	protein autophosphorylation	2672						1.48246e-17	2.71776	42.5766	106	2.62081e-17	2.63734	45.4202	110					1.02e-14	2.96931	27.6564	75	5.48e-15	2.88835	30.2663	80					3.80167e-26	2.59684	76.5054	180	3.74359e-25	2.51697	80.0112	183					9.78e-15	2.34415	52.8199	115	7.91e-15
BP	GO:0006612	protein targeting to membrane	2308						3.37689e-18	2.90981	36.7765	98	3.03373e-17	2.77092	39.2327	100					4.77e-07	2.25034	23.8889	51	6.2e-07	2.17257	26.1432	54					1.00677e-34	3.09875	66.0832	182	3.53285e-34	3.02272	69.1115	186					1.28e-20	2.83116	45.6244	118	7.36e-21
BP	GO:0009862	systemic acquired resistance. salicylic acid mediated signaling pathway	1449						1.04819e-18	3.54573	23.0889	75	3.61741e-17	3.30483	24.6309	75					1.86e-06	2.51273	14.9978	36	1.35e-05	2.28323	16.4131	36					7.219e-32	3.60507	41.4881	133	4.77913e-31	3.49208	43.3893	135					1.3e-18	3.22988	28.6437	85	9.13e-19
BP	GO:0051552	flavone metabolic process	347						8.40179e-18	7.12403	5.52922	35	6.02637e-17	6.65697	5.8985	35					1.2e-18	9.40374	3.59161	30	1.4e-17	8.55181	3.93054	30					4.82885e-20	5.69553	9.93539	49	3.00561e-19	5.43249	10.3907	49					3.75e-24	7.80907	6.85947	46	8.82e-24
BP	GO:0052544	defense response by callose deposition in cell wall	1024						7.49091e-16	3.78558	16.3168	57	6.1084e-17	3.81008	17.4065	61					1.49e-12	4.05909	10.5989	40	3.92e-13	3.99141	11.599	43					2.78347e-22	3.50767	29.3194	93	3.98575e-23	3.50825	30.663	97					5.83e-19	3.78208	20.2423	70	1.27e-19
MF	GO:0031625	ubiquitin protein ligase binding	2024						1.06597e-16	2.94392	32.1024	87	6.39125e-17	2.88985	34.1889	91					7.7e-09	2.594	20.8949	51	2.55e-09	2.57858	22.6833	55					4.91697e-22	2.66723	57.826	141	3.11909e-21	2.58799	60.3	143					1.23e-11	2.33941	39.584	87	1.25e-11
BP	GO:0042742	defense response to bacterium	3173						2.19881e-18	2.65992	48.4261	117	8.6188e-17	2.50411	51.5001	118					3.14e-09	2.21196	36.9877	76	3.01e-09	2.1529	40.3995	81					8.22383e-25	2.44448	86.6847	192	9.27009e-24	2.36944	90.5153	195					4.24e-16	2.33811	59.9161	129	4.91e-16
BP	GO:0009407	toxin catabolic process	1008						2.39102e-17	4.00153	16.0618	59	1.14311e-16	3.80434	17.1346	60					9.14e-13	4.12717	10.4333	40	1.46e-11	3.74822	11.4178	40					1.11677e-31	4.24978	28.8613	108	2.83278e-31	4.1362	30.1839	110					2.07e-32	5.13598	19.9261	90	3.78e-30
MF	GO:0060089	molecular transducer activity	3025						4.83547e-16	2.5586	45.5048	107	1.32569e-16	2.53781	48.4624	113					3.02e-08	2.21811	31.2287	65	5.55e-09	2.2359	33.9017	71					1.34103e-25	2.51695	81.9678	187	4.60516e-25	2.46053	85.4747	191					2.54e-10	1.99258	59.1609	111	9.1e-11
MF	GO:0010294	abscisic acid glucosyltransferase activity	370						5.4422e-17	6.66681	5.86852	35	3.63134e-16	6.24056	6.24994	35					4.02e-15	7.80854	3.81971	27	3.83e-15	7.46113	4.14665	28					3.0198e-24	6.21449	10.571	56	2.21228e-23	5.94474	11.0232	56					8e-26	7.90738	7.2362	49	1.38e-24
BP	GO:0072657	protein localization to membrane	2399						4.1745e-17	2.79083	38.2265	98	3.68841e-16	2.65753	40.7796	100					1.46e-06	2.16013	24.8307	51	1.95e-06	2.08536	27.1739	54					1.30276e-32	2.96737	68.6887	182	4.79203e-32	2.89433	71.8364	186					2.54e-19	2.71441	47.4232	118	1.64e-19
BP	GO:0010941	regulation of cell death	2991						3.71637e-16	3.48544	20.2301	65	8.69968e-16	3.3452	21.6808	67					4.04e-14	3.91735	13.2936	48	2.48e-14	3.78017	14.619	51					6.85217e-30	3.69633	36.446	120	1.01455e-29	3.61182	38.2146	123					2.11e-31	3.11196	59.1258	163	9.42e-31
BP	GO:1900384	regulation of flavonol biosynthetic process	106						5.01819e-16	14.6113	1.68904	20	1.69254e-15	13.6657	1.80185	20					6.22e-17	20.0401	1.09715	18	2.96e-16	18.2531	1.20068	18					2.81417e-17	11.1603	3.03502	26	8.19251e-17	10.6506	3.1741	26					1.26e-17	13.9608	2.0954	23	5.75e-17
BP	GO:0009636	response to toxic substance	3195						3.70622e-15	2.41009	50.9102	113	1.74854e-15	2.3778	54.3104	119					3.37e-10	2.3773	33.0697	73	2.61e-10	2.31632	36.1904	78					2.98214e-26	2.45184	91.48	203	3.90988e-26	2.41103	95.6721	209					1.72e-25	2.7672	63.1585	157	1.86e-24
BP	GO:0071496	cellular response to external stimulus	2577						5.3781e-16	2.64362	41.0628	100	1.96525e-15	2.54396	43.8053	103					2.89e-09	2.44204	26.6731	61	2.56e-09	2.37341	29.1902	65					1.67275e-20	2.40539	71.9554	159	3.87282e-20	2.35399	75.2696	163
BP	GO:1901701	cellular response to oxygen-containing compound	4732						8.58466e-15	2.17999	70.6066	140	2.16337e-15	2.16408	75.6806	149					1.47e-07	1.93478	46.6647	84	9.06e-08	1.90318	51.3097	91					6.01941e-25	2.3941	94.0587	203	6.43981e-25	2.35393	98.8281	210					2.21e-15	2.07735	86.3147	164	5.63e-16
BP	GO:0010583	response to cyclopentenone	730						1.29261e-15	4.39581	11.6321	47	3.30792e-15	4.20185	12.409	48					3.03e-12	4.69884	7.55583	33	3.26e-11	4.27143	8.26885	33					2.40074e-28	4.69212	20.9015	86	2.48923e-28	4.59448	21.8593	88					4.39e-25	5.21954	14.4306	67	4.28e-24
BP	GO:0065007	biological regulation	32298						4.80505e-06	1.70384	62.6416	98	3.64285e-15	1.59038	549.02	681																													0.000251	1.47763	77.6123	108	0.000242
BP	GO:0052386	cell wall thickening	1192						3.86718e-14	3.34241	18.9937	59	4.99413e-15	3.35412	20.2623	63					1.09e-11	3.64867	12.3377	42	4.08e-12	3.5734	13.502	45					2.42991e-20	3.14613	34.1296	98	5.48226e-21	3.13764	35.6936	102					1.32e-16	3.31041	23.5634	72	4.48e-17
BP	GO:0009697	salicylic acid biosynthetic process	1668						3.23609e-16	3.13577	26.2488	76	9.79314e-15	2.92174	28.0084	76					3.15e-09	2.8302	17.2646	46	4.74e-08	2.56819	18.8938	46					1.83075e-29	3.28241	47.243	139	4.70039e-29	3.20243	49.4124	142					7.28e-22	3.29648	32.9729	99	3.15e-22
BP	GO:0035556	intracellular signal transduction	3149						1.25582e-15	2.51267	46.9045	108	9.82932e-15	2.39366	50.3388	111					3.68e-10	2.44142	30.5317	69	1.75e-09	2.29431	33.6837	72					3.09358e-07	1.82874	51.4479	90	2.44135e-06	1.73195	54.0979	90					7.32e-17	2.39879	58.5701	129	3.61e-15
BP	GO:0009813	flavonoid biosynthetic process	1387						1.12455e-13	3.11436	21.7339	63	2.13971e-14	3.11034	23.1855	67					1.6e-15	4.0118	14.1276	52	9.76e-16	3.87861	15.4361	55					2.20181e-20	2.9943	38.7038	106	2.52522e-21	3.00425	40.5031	111					5.34e-23	4.67708	16.1785	68	2.84e-23
BP	GO:0033993	response to lipid	6954						8.65037e-15	1.939	110.807	194	2.87245e-14	1.88304	118.208	202					1.01e-08	1.83555	71.9771	121	2.73e-09	1.82983	78.7693	132
MF	GO:0004713	protein tyrosine kinase activity	2475						1.9525e-13	2.49475	39.2556	91	2.97128e-14	2.50097	41.8071	97					5.43e-08	2.32516	25.5508	56	5.21e-09	2.37934	27.7377	62					1.05096e-15	2.18872	70.7112	144	6.26753e-16	2.17245	73.7364	149					2.47e-09	2.02937	48.4043	93	9.75e-11
MF	GO:0080044	quercetin 7-O-glucosyltransferase activity	455						5.27079e-15	5.4809	7.21669	36	3.44573e-14	5.13015	7.68574	36					1.28e-14	6.76456	4.69722	29	1.56e-14	6.44246	5.09926	30					2.83428e-21	5.08975	12.9994	58	2.0424e-20	4.86859	13.5556	58					2.8e-24	6.69148	8.89858	52	8.29e-24
BP	GO:0080167	response to karrikin	1731						3.17864e-13	2.79875	27.5823	72	4.19547e-14	2.81178	29.4245	77					1.33e-12	3.24993	17.9166	54	4.3e-13	3.18938	19.6074	58					1.29796e-33	3.42901	49.5624	151	3.49285e-35	3.44178	51.8336	158					1.07e-27	3.64917	34.2183	112	5.45e-29
MF	GO:0080043	quercetin 3-O-glucosyltransferase activity	460						7.36167e-15	5.41586	7.296	36	4.78832e-14	5.06927	7.7702	36					1.7e-14	6.68558	4.74883	29	2.08e-14	6.36707	5.1553	30					9.45421e-22	5.12827	13.1423	59	7.07666e-21	4.90533	13.7045	59					6.88e-25	6.75802	8.99636	53	2.15e-24
BP	GO:0009414	response to water deprivation	3483						8.84587e-13	2.20302	55.4224	113	5.54669e-14	2.23097	59.252	122					8.66e-08	2.09118	35.7416	70	8.77e-09	2.12828	39.252	78					6.12574e-29	2.5151	95.7517	216	8.25852e-30	2.50479	100.238	225					4.41e-13	2.11165	65.2247	128	4.85e-14
BP	GO:0019748	secondary metabolic process	4703						8.68531e-13	2.64038	31.3237	77	5.80309e-14	2.75593	30.8737	79					3.27e-06	2.60564	12.8628	32	1.49e-06	2.7101	12.3738	32
BP	GO:0009607	response to biotic stimulus	9648						6.96227e-13	1.81113	130.643	211	6.46808e-14	1.821	140.054	227					4.6e-11	1.85873	101.445	166	1.26e-16	2.01153	127.895	219					6.07222e-50	2.25463	304.559	558	7.62264e-52	2.25068	318.874	583	0.000190839	2.31735	16.2955	31	5.74e-25	2.01584	194.599	336	2.05e-27
BP	GO:0007169	transmembrane receptor protein tyrosine kinase signaling pathway	1415						5.62666e-13	2.99261	22.5471	63	1.18409e-13	2.98853	24.053	67					7.23e-06	2.4221	14.6459	34	3.31e-06	2.41078	16.028	37					7.384e-16	2.63455	40.5146	99	1.80736e-15	2.56711	42.3712	101					7.61e-05	1.84763	27.9716	50	6.42e-05
MF	GO:0080046	quercetin 4'-O-glucosyltransferase activity	384						4.11142e-14	5.78286	6.09057	32	2.22242e-13	5.41411	6.48643	32					7.46e-14	7.19199	3.96424	26	6.99e-14	6.88143	4.30355	27					6.72958e-22	5.69456	10.9709	54	4.43645e-21	5.44762	11.4403	54					1.74e-22	7.03159	7.51001	46	2.39e-21
BP	GO:0009816	defense response to bacterium. incompatible interaction	1012						3.71921e-12	3.31579	16.1256	50	3.13021e-13	3.36937	17.2026	54					1.03e-05	2.68497	10.4747	27	8.81e-07	2.83124	11.4631	31					5.36817e-21	3.42263	28.9758	90	7.42476e-22	3.4283	30.3036	94					2.65e-10	2.81127	20.0051	53	5.93e-12
BP	GO:0010035	response to inorganic substance	7330						6.32936e-13	1.86037	112.448	189	5.02727e-13	1.83378	119.833	199					7.08e-07	1.82683	52.4536	89	0.000114	1.6441	46.6998	73					8.07485e-25	1.95999	196.657	342	4.63263e-25	1.94112	205.843	355					6.44e-18	1.95784	136.171	238	8.98e-18
BP	GO:0006979	response to oxidative stress	1917						5.40937e-13	2.13922	62.7647	124	5.79361e-13	2.09497	67.0588	130					2.77e-08	2.07018	40.4106	78	4.01e-08	1.99994	44.3516	83					4.82903e-29	3.13213	52.3513	147	2.38338e-29	3.08853	54.9093	152					4.67e-12	2.44438	36.2466	83	6.15e-12
MF	GO:0052638	indole-3-butyrate beta-glucosyltransferase activity	183						2.63715e-13	8.6346	2.90254	22	9.09476e-13	8.08883	3.09119	22					9.03e-14	11.388	1.88921	19	3.82e-13	10.4577	2.05091	19					7.70713e-22	9.0688	5.22834	38	3.21938e-21	8.67864	5.45203	38					3.51e-23	11.7138	3.57899	34	2.76e-22
BP	GO:0048544	recognition of pollen	356						1.98603e-10	4.95994	5.67262	26	1.09386e-12	5.43577	6.05149	30					1.3e-06	4.58017	3.68476	16	1.89e-07	4.73473	4.03248	18					1.17548e-16	5.00052	10.1931	45	8.91635e-19	5.27251	10.6602	49					4.01e-09	4.13181	7.03738	27	2.35e-10
MF	GO:0047893	flavonol 3-O-glucosyltransferase activity	360						2.55171e-13	5.77373	5.70991	30	1.24014e-12	5.4062	6.08103	30					4.52e-11	6.40957	3.71648	22	3.42e-11	6.17804	4.03458	23					1.65668e-16	4.94896	10.2853	45	7.57414e-16	4.7353	10.7253	45					3.24e-20	6.80476	7.04063	42	5.34e-20
BP	GO:0070301	cellular response to hydrogen peroxide	209						5.54371e-13	7.77934	3.33028	23	2.05422e-12	7.2746	3.5527	23					1.01e-13	10.3822	2.16325	20	5.24e-13	9.45392	2.36738	20					1.38192e-20	7.92037	5.98414	39	6.4514e-20	7.55636	6.25836	39					4.19e-20	9.50454	4.13149	33	3.43e-19
MF	GO:0030246	carbohydrate binding	1699						2.94872e-12	2.74732	26.4709	68	2.31836e-12	2.69548	28.1584	71					1.19e-07	2.38689	22.144	50	6.88e-07	2.39944	18.8143	43					3.86459e-18	2.62928	47.829	116	4.4027e-18	2.58884	49.8187	119					1.27e-10	2.39697	32.7423	74	2.73e-11
BP	GO:0010018	far-red light signaling pathway	77						1.3871e-12	15.1353	1.22694	15	3.45724e-12	14.1601	1.30889	15					2.74e-11	17.9381	0.796985	12	7.7e-11	16.3509	0.872194	12					4.59401e-13	11.2124	2.20468	19	1.00326e-12	10.702	2.30571	19					1.04e-14	15.3183	1.52213	18	3.42e-14
MF	GO:0080002	UDP-glucose:4-aminobenzoate acylglucosyltransferase activity	197						1.19357e-12	7.94216	3.12459	22	4.0595e-12	7.44016	3.32767	22					3.44e-13	10.4901	2.03374	19	1.44e-12	9.63321	2.20781	19					1.18094e-20	8.26853	5.62832	38	4.84941e-20	7.9128	5.86912	38					4.25e-22	10.7054	3.85279	34	3.28e-21
MF	GO:0047251	thiohydroximate beta-D-glucosyltransferase activity	178						1.32333e-12	8.44461	2.82323	21	4.29884e-12	7.91132	3.00673	21					5.44e-14	11.747	1.83759	19	2.31e-13	10.7874	1.99488	19					2.54928e-21	9.07643	5.08549	37	1.02552e-20	8.68613	5.30306	37					1.64e-22	11.6746	3.4812	33	1.21e-21
MF	GO:0052639	salicylic acid glucosyltransferase (ester-forming) activity	179						1.47702e-12	8.39104	2.83909	21	4.79337e-12	7.86113	3.02362	21					6.03e-14	11.6734	1.84792	19	2.56e-13	10.7198	2.00608	19					3.12588e-21	9.01237	5.11406	37	1.25594e-20	8.62483	5.33286	37					1.98e-22	11.5944	3.50076	33	1.46e-21
MF	GO:0052641	benzoic acid glucosyltransferase activity	179						1.47702e-12	8.39104	2.83909	21	4.79337e-12	7.86113	3.02362	21					6.03e-14	11.6734	1.84792	19	2.56e-13	10.7198	2.00608	19					3.12588e-21	9.01237	5.11406	37	1.25594e-20	8.62483	5.33286	37					1.98e-22	11.5944	3.50076	33	1.46e-21
MF	GO:0052640	salicylic acid glucosyltransferase (glucoside-forming) activity	181						1.83599e-12	8.2859	2.87082	21	5.94653e-12	7.76263	3.05741	21					7.39e-14	11.5289	1.86856	19	3.13e-13	10.5872	2.0285	19					4.67957e-21	8.88693	5.1712	37	1.87561e-20	8.50478	5.39244	37					2.85e-22	11.4374	3.53987	33	2.1e-21
BP	GO:0018874	benzoate metabolic process	180						1.79926e-12	8.29685	2.86818	21	6.013e-12	7.75946	3.05974	21					7.01e-14	11.5664	1.86308	19	3.42e-13	10.5336	2.03889	19					4.12487e-21	8.92731	5.1538	37	1.82152e-20	8.51742	5.38998	37					3.31e-22	11.3845	3.55822	33	2.82e-21
BP	GO:0017144	drug metabolic process	6500						5.2146e-13	1.97004	86.3004	156	6.31236e-12	1.88131	92.0643	160					1.11e-06	1.7189	65.5646	105	5.12e-06	1.63125	71.8133	110																	1.34e-15	1.89751	125.627	217	1.16e-16
BP	GO:0071475	cellular hyperosmotic salinity response	181						2.00514e-12	8.24488	2.88412	21	6.69419e-12	7.71085	3.07674	21					7.75e-14	11.4948	1.87343	19	3.78e-13	10.4684	2.05022	19					5.04299e-21	8.86518	5.18244	37	2.22404e-20	8.45815	5.41992	37					3.97e-22	11.3074	3.57799	33	3.38e-21
MF	GO:0005524	ATP binding	9653						6.38355e-11	1.66357	153.105	231	9.2928e-12	1.67333	163.056	247					3.28e-09	1.7538	99.6532	157	1.63e-09	1.73553	108.183	169					1.74616e-13	1.55044	275.788	392	7.41935e-14	1.54762	287.587	408					1.7e-08	1.4966	188.787	262	9.41e-10
BP	GO:0006952	defense response	2099						4.86647e-12	1.8681	103.819	174	9.56367e-12	1.81846	111.581	183					3.04e-08	1.7698	83.7564	133	3.23e-08	1.72468	92.543	144					3.09413e-23	1.893	218.024	362	1.93919e-24	1.89631	229.346	381					7.12e-07	1.71917	65.2881	106	5.28e-07
CC	GO:0009505	plant-type cell wall	3027						1.85305e-09	2.05577	47.507	92	9.71067e-12	2.18666	50.4075	103	0.000351261	4.19412	2.72473	10	0.000747	1.66917	31.0268	50	1.59e-05	1.86067	33.7515	60					6.63328e-14	1.98979	85.4335	159	1.87275e-15	2.03775	89.0372	169	0.000469169	3.44462	3.86736	12	1.82e-07	1.79492	58.4499	100	2.44e-09
BP	GO:0046394	carboxylic acid biosynthetic process	7044						3.82972e-12	1.8746	97.0561	167	9.92275e-12	1.82343	103.538	174					3.84e-07	1.71828	72.9086	116	3.26e-07	1.68747	79.7887	125					1.28504e-27	2.0769	174.399	323	2.86199e-28	2.0657	182.391	336					3.36e-19	1.98059	139.245	247	4.23e-21
BP	GO:0072593	reactive oxygen species metabolic process	2381						7.46809e-12	2.39479	37.9397	85	1.54302e-11	2.31886	40.4736	88					0.000677	1.76196	24.6444	42									1.32192e-19	2.40525	68.1734	151	1.7303e-20	2.41104	71.2974	158					2.94e-10	2.11544	47.0674	94	2.76e-11
MF	GO:0005509	calcium ion binding	1701						8.59104e-10	2.47261	26.9793	63	1.56275e-11	2.59523	28.7329	70									0.000262	1.95272	19.0634	36					6.10037e-13	2.28303	48.5979	104	5.16601e-14	2.32351	50.677	110					4.18e-05	1.80487	33.267	58	1.65e-06
BP	GO:0080024	indolebutyric acid metabolic process	192						6.30699e-12	7.71324	3.05939	21	2.08208e-11	7.21365	3.26373	21					2.27e-13	10.7622	1.98729	19	1.09e-12	9.80123	2.17482	19					4.20635e-20	8.23468	5.49739	37	1.82856e-19	7.85659	5.74931	37					2.73e-21	10.5234	3.79544	33	2.29e-20
MF	GO:0080045	quercetin 3'-O-glucosyltransferase activity	353						5.17355e-12	5.46169	5.59888	28	2.22305e-11	5.11464	5.96279	28					2.03e-10	6.22019	3.64421	21	1.46e-10	6.00894	3.95613	22					3.97322e-16	4.9308	10.0853	44	1.75364e-15	4.71802	10.5168	44					7.25e-19	6.57452	6.90373	40	6.87e-18
BP	GO:0000186	activation of MAPKK activity	60						1.02971e-11	17.2755	0.95606	13	2.28706e-11	16.1642	1.01991	13					2.09e-23	45.4998	0.621027	19	1.14e-22	41.4371	0.679631	19					4.49927e-23	24.5322	1.71793	25	1.3269e-22	23.4123	1.79666	25					6.22e-24	31.339	1.18607	23	3.03e-23
BP	GO:0052542	defense response by callose deposition	293						7.13922e-12	6.11427	4.49235	25	2.79404e-11	5.71768	4.79155	25					2.99e-12	7.92639	2.9052	21	1.63e-11	7.20798	3.18271	21					2.23906e-21	6.67915	8.11311	46	1.32251e-20	6.37019	8.48603	46					4.2e-12	5.54515	5.57624	28	2.19e-11
BP	GO:0051403	stress-activated MAPK cascade	61						1.28952e-11	16.9153	0.971995	13	2.86125e-11	15.8272	1.03691	13					3e-23	44.4158	0.631378	19	1.63e-22	40.4499	0.690959	19					7.41668e-23	23.8504	1.74657	25	2.18446e-22	22.7616	1.8266	25					9.81e-24	30.5138	1.20584	23	4.76e-23
BP	GO:0009696	salicylic acid metabolic process	250						5.08981e-11	6.4244	3.76772	22	3.0048e-11	6.28002	4.04058	23					1.05e-11	8.48163	2.46315	19	6.67e-12	8.12046	2.71357	20					8.72132e-18	6.57631	6.75049	38	4.03026e-17	6.25948	7.07568	38					2.43e-19	8.48263	4.66465	34	2.2e-18
BP	GO:0050801	ion homeostasis	2778						5.36751e-11	2.2178	44.2656	92	3.09035e-11	2.19138	47.222	97																													1.24e-07	1.83397	54.9153	96	2.71e-07
BP	GO:0002237	response to molecule of bacterial origin	542						9.33098e-12	4.50675	7.90407	33	5.04703e-11	4.2105	8.4344	33					3.51e-07	3.94091	5.60995	21	1.47e-06	3.58808	6.13934	21					3.18678e-18	4.24151	15.5187	59	2.45533e-17	4.04465	16.2298	59					4.52e-13	4.15336	10.7142	41	1.04e-12
BP	GO:0043410	positive regulation of MAPK cascade	95						3.32508e-11	11.7268	1.51376	15	8.13895e-11	10.9711	1.61486	15					4.6e-22	27.9303	0.983293	21	2.92e-21	25.4298	1.07608	21					7.493e-21	14.3685	2.72006	28	2.42853e-20	13.7116	2.84471	28					3e-21	18.0235	1.87795	25	1.61e-20
MF	GO:0090704	nicotinate-O-glucosyltransferase activity	32						4.54637e-11	28.4587	0.507548	10	8.37895e-11	26.6787	0.540536	10					6.78e-13	44.1916	0.330354	10	1.52e-12	40.6246	0.358629	10					1.94193e-23	57.2491	0.914245	20	4.4426e-23	54.8078	0.95336	20					3.8e-16	39.3962	0.625834	14	9.35e-16
MF	GO:0102659	UDP-glucose: 4-methylthiobutylhydroximate S-glucosyltransferase activity	32						4.54637e-11	28.4587	0.507548	10	8.37895e-11	26.6787	0.540536	10					6.78e-13	44.1916	0.330354	10	1.52e-12	40.6246	0.358629	10					1.94193e-23	57.2491	0.914245	20	4.4426e-23	54.8078	0.95336	20					3.8e-16	39.3962	0.625834	14	9.35e-16
MF	GO:0103099	UDP-glucose:5-methylthiopentylhydroximate S-glucosyltransferase activity	32						4.54637e-11	28.4587	0.507548	10	8.37895e-11	26.6787	0.540536	10					6.78e-13	44.1916	0.330354	10	1.52e-12	40.6246	0.358629	10					1.94193e-23	57.2491	0.914245	20	4.4426e-23	54.8078	0.95336	20					3.8e-16	39.3962	0.625834	14	9.35e-16
MF	GO:0103100	UDP-glucose: 6-methylthiohexylhydroximate S-glucosyltransferase activity	32						4.54637e-11	28.4587	0.507548	10	8.37895e-11	26.6787	0.540536	10					6.78e-13	44.1916	0.330354	10	1.52e-12	40.6246	0.358629	10					1.94193e-23	57.2491	0.914245	20	4.4426e-23	54.8078	0.95336	20					3.8e-16	39.3962	0.625834	14	9.35e-16
MF	GO:0103101	UDP-glucose:7-methylthioheptylhydroximate S-glucosyltransferase activity	32						4.54637e-11	28.4587	0.507548	10	8.37895e-11	26.6787	0.540536	10					6.78e-13	44.1916	0.330354	10	1.52e-12	40.6246	0.358629	10					1.94193e-23	57.2491	0.914245	20	4.4426e-23	54.8078	0.95336	20					3.8e-16	39.3962	0.625834	14	9.35e-16
MF	GO:0103102	UDP-glucose:8-methylthiooctylhydroximate S-glucosyltransferase activity	32						4.54637e-11	28.4587	0.507548	10	8.37895e-11	26.6787	0.540536	10					6.78e-13	44.1916	0.330354	10	1.52e-12	40.6246	0.358629	10					1.94193e-23	57.2491	0.914245	20	4.4426e-23	54.8078	0.95336	20					3.8e-16	39.3962	0.625834	14	9.35e-16
MF	GO:0103103	UDP-glucose: 9-methylthiononylhydroximate S-glucosyltransferase activity	32						4.54637e-11	28.4587	0.507548	10	8.37895e-11	26.6787	0.540536	10					6.78e-13	44.1916	0.330354	10	1.52e-12	40.6246	0.358629	10					1.94193e-23	57.2491	0.914245	20	4.4426e-23	54.8078	0.95336	20					3.8e-16	39.3962	0.625834	14	9.35e-16
BP	GO:0006569	tryptophan catabolic process	593						3.51204e-09	3.5988	9.44906	32	8.69999e-11	3.82478	10.0802	36					9.66e-08	3.9538	6.13782	23	1.72e-09	4.27758	6.71702	27					1.45034e-13	3.46668	16.9789	54	5.51629e-15	3.58501	17.757	58					5.08e-13	3.97102	11.7224	43	4.92e-15
BP	GO:0070727	cellular macromolecule localization	6548						5.23821e-11	1.79036	104.338	172	9.187e-11	1.75045	111.307	180					9.16e-06	1.63157	67.9508	104	1.44e-05	1.58468	74.363	111					1.21626e-16	1.74951	187.484	301	1.14526e-16	1.73199	196.075	312					1.15e-10	1.68474	129.776	203	6.34e-11
BP	GO:0031669	cellular response to nutrient levels	1914						8.19936e-11	2.47497	30.4983	71	9.40822e-11	2.41555	32.5353	74																	1.07469e-14	2.30753	54.8021	118	8.42194e-15	2.28161	57.3134	122
MF	GO:0047172	shikimate O-hydroxycinnamoyltransferase activity	69						9.17419e-10	13.1987	1.0944	12	1.37513e-10	13.6543	1.16553	13					8.18e-05	9.20027	0.712325	6	1.28e-05	10.0445	0.773294	7					3.62661e-15	14.0123	1.97134	20	5.6081e-16	14.3864	2.05568	21					9.46e-07	8.55379	1.34945	10	1.91e-07
MF	GO:0047205	quinate O-hydroxycinnamoyltransferase activity	69						9.17419e-10	13.1987	1.0944	12	1.37513e-10	13.6543	1.16553	13					8.18e-05	9.20027	0.712325	6	1.28e-05	10.0445	0.773294	7					3.62661e-15	14.0123	1.97134	20	5.6081e-16	14.3864	2.05568	21					9.46e-07	8.55379	1.34945	10	1.91e-07
BP	GO:0009738	abscisic acid-activated signaling pathway	2446						1.50326e-10	2.51179	28.3591	67	1.43743e-10	2.45839	30.2497	70					0.000184	1.85812	24.603	44	5.86e-05	1.88838	27.0165	49					1.19564e-24	2.92954	51.1834	136	3.44364e-24	2.8553	53.5946	139					1.34e-13	2.34992	47.477	104	5.71e-15
BP	GO:0012501	programmed cell death	4572						8.55673e-20	2.66644	52.7193	127	1.67002e-10	3.57439	11.3512	38					4.11e-19	2.77985	47.3223	116	3.46e-18	2.626	51.7879	121					1.25681e-12	3.17871	19.026	56	2.0169e-27	2.43391	98.9181	217					7.87e-15	4.03461	13.2055	49	1.1e-13
MF	GO:0030554	adenyl nucleotide binding	10541						1.60251e-09	1.58206	167.189	241	2.55992e-10	1.59382	178.056	258					4.89e-08	1.65891	108.821	163	3.66e-08	1.63566	118.135	175					2.74771e-11	1.47207	301.158	409	1.25749e-11	1.47062	314.043	426					3.42e-07	1.42573	206.154	274	1.22e-08
BP	GO:0019585	glucuronate metabolic process	417						5.85928e-11	4.71445	6.64462	29	2.61361e-10	4.40697	7.0884	29					1.33e-10	5.73492	4.31614	23	1.37e-10	5.46828	4.72344	24					2.21749e-17	4.71664	11.9396	50	1.31923e-16	4.4987	12.4868	50					5.11e-20	6.17	8.24322	45	1.28e-19
BP	GO:0052696	flavonoid glucuronidation	417						5.85928e-11	4.71445	6.64462	29	2.61361e-10	4.40697	7.0884	29					1.33e-10	5.73492	4.31614	23	1.37e-10	5.46828	4.72344	24					2.21749e-17	4.71664	11.9396	50	1.31923e-16	4.4987	12.4868	50					5.11e-20	6.17	8.24322	45	1.28e-19
MF	GO:0050734	hydroxycinnamoyltransferase activity	73						1.8055e-09	12.3325	1.15784	12	2.88407e-10	12.7432	1.2331	13					0.000112	8.65049	0.753619	6	1.85e-05	9.43517	0.818123	7					1.20888e-14	12.954	2.08562	20	2.01189e-15	13.2789	2.17485	21					1.61e-06	8.01021	1.42768	10	3.45e-07
MF	GO:0005516	calmodulin binding	1518						3.40719e-09	2.50017	24.0768	57	3.10649e-10	2.56279	25.6417	62					4.9e-06	2.40066	15.6711	36	8.47e-07	2.46478	17.0125	40					1.20965e-15	2.55773	43.3695	103	2.76546e-15	2.49768	45.225	105					5.87e-09	2.3066	29.688	65	2.53e-09
BP	GO:0044550	secondary metabolite biosynthetic process	2656						3.25059e-09	2.10163	42.3216	84	3.37644e-10	2.14063	45.1482	91					2.55e-07	2.19271	27.4908	57	8.1e-09	2.29826	30.085	65					2.22708e-24	2.52924	76.0472	175	7.39829e-26	2.55017	79.5321	184					1.78e-18	2.5722	52.5036	124	3.94e-20
BP	GO:0071289	cellular response to nickel ion	60						1.7501e-10	15.5997	0.95606	12	3.63872e-10	14.5971	1.01991	12					1.23e-12	24.2973	0.621027	12	3.49e-12	22.1474	0.679631	12					5.00053e-19	19.8523	1.71793	22	1.28262e-18	18.9474	1.79666	22					1.7e-15	19.8404	1.18607	17	5.33e-15
BP	GO:1901527	abscisic acid-activated signaling pathway involved in stomatal movement	693						7.77141e-11	3.67591	11.0425	38	4.75258e-10	3.43427	11.78	38					6.88e-09	3.98995	7.17287	27	4.37e-08	3.62989	7.84974	27					6.453e-13	3.16259	19.8421	58	3.88664e-12	3.01587	20.7514	58					2.68e-08	2.93092	13.6992	38	1.59e-07
BP	GO:2000652	regulation of secondary cell wall biogenesis	108						2.1768e-10	10.0856	1.72091	15	5.25925e-10	9.43569	1.83585	15					1.56e-09	12.14	1.11785	12	4.24e-09	11.0658	1.22334	12					2.56926e-10	7.30354	3.09228	19	5.39464e-10	6.97109	3.23399	19					4.95e-12	10.0374	2.13493	18	1.57e-11
MF	GO:0030247	polysaccharide binding	446						1.98887e-08	3.91137	7.07394	26	1.0656e-09	4.12657	7.53372	29									0.000607	2.89411	4.99839	14					8.33022e-11	3.49486	12.7423	41	1.72045e-12	3.71487	13.2875	45	0.000332182	8.98653	0.591137	5	9.48e-08	3.4089	8.72256	28	5.92e-10
MF	GO:0004709	MAP kinase kinase kinase activity	97						4.84711e-10	10.5906	1.5385	14	1.08538e-09	9.9259	1.6385	14					4.75e-19	23.9747	1.00138	19	2.16e-18	22.0163	1.08709	19					1.83546e-19	13.2859	2.77131	27	5.26567e-19	12.7174	2.88987	27					7.12e-20	16.7666	1.89706	24	3.17e-19
BP	GO:0044283	small molecule biosynthetic process	8178						1.14906e-09	1.67507	120.973	187	1.18787e-09	1.65042	129.053	197					2.26e-05	1.54093	84.646	122	2.92e-05	1.50627	92.6338	131					1.71448e-22	1.84993	217.376	361	1.34448e-23	1.85476	227.337	378					1.72e-15	1.79477	161.662	262	5.25e-17
BP	GO:0009684	indoleacetic acid biosynthetic process	686						3.19134e-08	3.18701	10.931	33	1.25332e-09	3.37212	11.661	37					3.33e-07	3.55266	7.10041	24	9.23e-09	3.81564	7.77045	28					4.30726e-12	3.07477	19.6417	56	2.583e-13	3.16832	20.5418	60					4.54e-12	3.56631	13.5608	45	7.74e-14
BP	GO:0042436	indole-containing compound catabolic process	655						3.60709e-08	3.23765	10.437	32	1.2728e-09	3.43849	11.1341	36					5.47e-07	3.56264	6.77955	23	1.38e-08	3.85171	7.41931	27					6.07843e-14	3.36583	18.7541	58	2.93456e-15	3.46133	19.6135	62					2.45e-13	3.8419	12.948	46	3.28e-15
MF	GO:0004383	guanylate cyclase activity	889						2.08573e-09	3.07913	14.1003	41	1.33271e-09	3.03445	15.0168	43					2.51e-05	2.71871	9.17764	24	3.37e-05	2.60566	9.96317	25					1.2367e-12	2.83478	25.3989	67	7.76542e-12	2.71103	26.4855	67					0.000209	2.01965	17.3864	34	0.000332
BP	GO:0006082	organic acid metabolic process	48						8.70631e-10	1.65218	135.791	205	1.48625e-09	1.61868	144.791	215																	1.69614e-30	1.87763	318.391	515	1.08716e-31	1.87663	332.981	538					5.57e-30	2.08005	221.084	386	1.04e-31
BP	GO:0006586	indolalkylamine metabolic process	661						4.44319e-08	3.20648	10.5326	32	1.61877e-09	3.40518	11.2361	36					6.39e-07	3.52882	6.84165	23	1.67e-08	3.81492	7.48727	27					3.1779e-12	3.13896	18.9259	55	1.7248e-13	3.23928	19.7932	59					4.83e-12	3.62124	13.0666	44	7.3e-14
BP	GO:0042402	cellular biogenic amine catabolic process	857						2.55138e-08	2.93262	13.6557	38	1.69982e-09	3.05411	14.5678	42					4.13e-08	3.44882	8.87034	29	5.01e-10	3.72511	9.7074	34					1.12747e-13	3.49043	16.8709	54	4.2761e-15	3.60791	17.652	58					1.66e-13	3.43145	16.9411	54	5.55e-15
BP	GO:0042592	homeostatic process	6406						3.14731e-09	1.7071	102.075	162	2.5522e-09	1.6867	108.893	171																													5.29e-05	1.40222	126.633	170	6.69e-05
MF	GO:0004364	glutathione transferase activity	275						8.17965e-10	5.48716	4.36174	22	2.57547e-09	5.14033	4.64523	22					2.38e-07	5.62979	2.83898	15	6.65e-07	5.17236	3.08197	15					2.38406e-16	5.71366	7.8568	39	1.64817e-16	5.6347	8.19294	40					2.04e-17	7.23209	5.37826	34	1.42e-16
MF	GO:0016829	lyase activity	1952						4.06385e-06	1.92445	33.6062	62	2.62555e-09	2.21319	35.8402	75									7.57e-05	1.97048	22.1504	42					3.33212e-05	1.61611	56.3528	88	2.66279e-07	1.77537	58.8473	100
BP	GO:0055082	cellular chemical homeostasis	1917						3.77053e-08	2.20349	30.5461	64	3.23018e-09	2.26777	32.5863	70									0.000102	1.95813	21.7142	41					2.04146e-06	1.76328	50.7554	86	6.31854e-07	1.78839	53.0695	91					1.21e-07	2.01784	37.8951	73	1.45e-06
CC	GO:0030312	external encapsulating structure	4937						6.02253e-08	1.72733	77.4833	126	3.60819e-09	1.77837	82.214	137					0.000733	1.52432	50.6043	74	8.49e-05	1.60074	55.0483	84					2.07412e-09	1.59376	139.341	210	2.06667e-10	1.62175	145.219	222					1.41e-05	1.5012	95.331	137	5.29e-07
BP	GO:0042594	response to starvation	1831						3.77753e-09	2.35478	28.7114	64	3.66481e-09	2.30593	30.6739	67																	4.39218e-14	2.31014	51.8849	112	3.08329e-14	2.28685	54.3044	116
MF	GO:0097367	carbohydrate derivative binding	11528						3.52997e-08	1.50479	182.844	252	4.24186e-09	1.5252	194.728	271					1.39e-07	1.61337	117.481	171	6.03e-08	1.60526	127.623	185					2.86959e-09	1.3991	329.357	428	1.04146e-09	1.40264	343.448	447					5.97e-07	1.40068	225.457	294	1.95e-08
BP	GO:0033554	cellular response to stress	8170										4.75089e-09	1.61107	136.67	203																	8.06478e-13	1.59126	221.026	324									6.85e-05	1.41539	116.152	157	1.92e-05
BP	GO:0043069	negative regulation of programmed cell death	1170						5.70373e-10	2.84126	18.6432	50	4.75107e-09	2.65249	19.8883	50																	6.82479e-20	3.13691	33.4997	96	4.36176e-19	3.02415	35.0348	97					8.22e-10	2.60705	23.1285	57	6.09e-10
BP	GO:0015706	nitrate transport	1748						7.55452e-08	2.49189	19.8048	47	4.95543e-09	2.59283	21.1585	52					0.000311	2.16747	12.869	27	8.53e-06	2.43675	14.1114	33					2.12188e-10	2.30998	35.7895	78	2.45142e-11	2.35706	37.4585	83					5.79e-10	2.29457	34.5543	75	2.04e-10
MF	GO:0019899	enzyme binding	3044						4.00529e-09	2.02097	48.2805	92	5.15041e-09	1.97704	51.4185	96					0.000322	1.71949	31.4249	52	0.000238	1.70546	34.1146	56					1.41089e-11	1.86791	86.9676	153	8.59302e-11	1.8092	90.6884	155					3.11e-05	1.60423	59.5325	92	5.02e-05
BP	GO:0046482	para-aminobenzoic acid metabolic process	418						1.33665e-09	4.34727	6.66055	27	5.21436e-09	4.06423	7.1054	27					2.31e-11	5.99299	4.32649	24	1.43e-10	5.45432	4.73477	24					2.39758e-15	4.37872	11.9683	47	2.88103e-15	4.27927	12.5167	48					8.9e-21	6.31193	8.26299	46	1.4e-19
BP	GO:0071902	positive regulation of protein serine/threonine kinase activity	128						2.44515e-09	8.29806	2.0396	15	5.79059e-09	7.76335	2.17582	15					3.37e-19	19.3069	1.32486	21	2.08e-18	17.5784	1.44988	21					4.39805e-17	9.62211	3.66493	28	1.36572e-16	9.18223	3.83287	28					7.28e-18	12.243	2.53029	25	3.72e-17
BP	GO:0042538	hyperosmotic salinity response	1240						1.64442e-08	2.60129	19.4302	48	6.9914e-09	2.5908	20.7534	51					2.38e-07	2.85434	12.5242	34	2.94e-08	2.91793	13.7385	38					3.38435e-18	2.95923	34.9273	95	2.53886e-18	2.91805	36.5585	98					2.7e-12	2.8493	23.979	64	9.35e-13
BP	GO:0042631	cellular response to water deprivation	802						1.36031e-09	3.23648	12.7793	39	7.94197e-09	3.02353	13.6329	39					6.4e-10	3.97427	8.30107	31	5.33e-09	3.61372	9.08441	31					1.09087e-15	3.27342	22.9631	69	2.99568e-15	3.17193	24.0153	70					6.98e-19	4.22724	15.8539	61	4.81e-18
CC	GO:0070161	anchoring junction	6099						8.29113e-08	1.64855	95.7202	148	1.22115e-08	1.67409	101.564	159																	1.50135e-13	1.68321	172.137	269	5.48422e-14	1.68202	179.398	280
BP	GO:0034754	cellular hormone metabolic process	1169						2.94144e-07	2.87598	12.0445	33	1.58268e-08	3.04337	12.84	37	0.000996618	5.69748	1.1418	6	5.59e-06	3.07873	7.79786	23	2.25e-07	3.32874	8.52611	27					6.77157e-11	2.81239	21.6912	57	5.45632e-12	2.89363	22.6772	61	0.000303013	5.09875	1.68714	8	3.02e-11	3.30029	14.9011	46	7.24e-13
CC	GO:0009506	plasmodesma	6075						1.09343e-07	1.64261	95.3436	147	1.59667e-08	1.66896	101.165	158					0.000667	1.47901	62.2688	88	9.65e-05	1.53861	67.7372	99					1.64047e-13	1.68322	171.46	268	5.8829e-14	1.68233	178.692	279					1.9e-05	1.44574	117.305	162	2.8e-06
MF	GO:0032555	purine ribonucleotide binding	11148						8.6664e-08	1.49413	176.817	243	2.04033e-08	1.50406	188.309	260					6.74e-07	1.57573	115.087	165	6.18e-07	1.55177	124.937	177					5.59499e-09	1.39589	318.5	414	3.37931e-09	1.39351	332.127	431					7.98e-06	1.35681	218.025	278	5.25e-07
BP	GO:0015824	proline transport	476						5.227e-09	3.93504	7.58475	28	2.05321e-08	3.6786	8.09132	28																	1.94681e-14	3.96714	13.6289	49	1.02271e-13	3.78391	14.2535	49					2.96e-14	4.65715	9.40953	40	2.76e-13
BP	GO:0010167	response to nitrate	1277						4.0571e-07	2.36521	20.3481	46	2.92919e-08	2.46988	21.7072	51									7.98e-05	2.22026	14.4648	31					5.60489e-10	2.25693	36.5634	78	6.74181e-11	2.30466	38.2389	83					2.94e-09	2.46577	25.2436	59	4.09e-10
BP	GO:0009063	cellular amino acid catabolic process	1093						2.43209e-07	2.52661	17.4162	42	3.06314e-08	2.60398	18.5794	46					2.21e-07	2.97265	11.3131	32	1.98e-08	3.06859	12.3806	36
BP	GO:0042446	hormone biosynthetic process	1689						1.23863e-06	2.16642	24.6253	51	3.40468e-08	2.3115	26.4227	58					0.000475	1.99523	16.074	31	5.5e-06	2.29972	17.743	39					2.83787e-08	1.99788	43.627	83	1.52413e-09	2.0756	45.7583	90	2.16418e-05	3.38729	6.50465	19	1.8e-08	2.23605	30.6073	65	6.5e-11
BP	GO:0010089	xylem development	1328						8.40668e-08	2.43012	21.1608	49	4.01717e-08	2.41997	22.5741	52					7.47e-05	2.26326	13.7454	30	7.06e-05	2.20476	15.0425	32					3.16734e-09	2.16316	38.0236	78	4.67061e-09	2.12026	39.766	80
MF	GO:0046564	oxalate decarboxylase activity	73						2.20653e-08	11.1118	1.15784	11	4.17092e-08	10.4162	1.2331	11					9.24e-07	11.9235	0.753619	8	1.7e-06	10.9637	0.818123	8					6.05797e-17	14.8241	2.08562	22	1.43934e-16	14.1913	2.17485	22					5.11e-14	15.403	1.42768	17	1.46e-13
BP	GO:0009967	positive regulation of signal transduction	766						1.89487e-08	7.01892	2.36547	15	4.26918e-08	6.582	2.51773	15					4.88e-11	4.31801	7.92845	32	2.67e-11	4.19389	8.67663	34					2.55153e-15	7.97665	4.2477	28	7.69589e-15	7.61285	4.44188	28					3e-09	4.19273	6.94148	27	1.71e-10
BP	GO:0046916	cellular transition metal ion homeostasis	891						1.97041e-07	2.73439	14.1975	37	4.47083e-08	2.77918	15.1457	40					0.000198	2.46604	9.22226	22	1.52e-05	2.67975	10.0925	26					6.94037e-07	2.17743	25.5113	53	2.42706e-07	2.20549	26.6804	56					4.86e-06	2.30743	17.6132	39	1.94e-06
MF	GO:0046527	glucosyltransferase activity	935						7.34124e-08	2.76466	14.8299	39	4.83456e-08	2.73103	15.7938	41					7.23e-08	3.27525	9.65252	30	1.3e-07	3.11156	10.4787	31					2.17204e-10	2.54951	26.7131	64	6.85345e-11	2.56555	27.856	67					2.58e-14	3.42119	18.2861	58	3.59e-14
BP	GO:0006820	anion transport	4441						1.25828e-07	1.78996	62.0062	105	5.2866e-08	1.78821	66.2445	112									0.000839	1.5512	44.1475	66					1.56745e-09	2.04775	47.9166	93	8.3934e-10	2.04209	50.1635	97					1.27e-08	2.04027	42.858	83	1.71e-08
BP	GO:0042981	regulation of apoptotic process	110						2.53903e-08	8.36438	1.75278	13	5.3665e-08	7.82632	1.86984	13					6.09e-18	20.4848	1.13855	19	3.17e-17	18.6557	1.24599	19					7.95778e-16	10.0939	3.14955	25	2.20007e-15	9.63311	3.29387	25					3.03e-17	13.3181	2.17447	23	1.37e-16
MF	GO:0020037	heme binding	1276						4.56465e-06	2.21229	20.2385	43	5.87755e-08	2.4362	21.5539	50													0.000977864	4.83034	1.5597	7	9.97946e-07	1.94719	36.4555	68	3.10417e-08	2.07345	38.0152	75					2.93e-08	2.35841	24.9551	56	5.45e-10
CC	GO:0031012	extracellular matrix	201						2.53436e-08	5.8711	3.15458	17	5.91283e-08	5.52279	3.34718	17					1.37e-06	6.21957	2.06025	12	3.24e-06	5.70429	2.24118	12					1.63778e-20	8.16697	5.67299	38	8.16207e-21	8.08002	5.91228	39					4.42e-16	8.37529	3.88121	28	2.67e-16
MF	GO:0050162	oxalate oxidase activity	76						3.401e-08	10.5985	1.20543	11	6.41058e-08	9.93501	1.28377	11					1.26e-06	11.397	0.78459	8	2.31e-06	10.4795	0.851744	8					1.58176e-16	13.9999	2.17133	22	3.74472e-16	13.4023	2.26423	22					1.05e-13	14.6191	1.48636	17	2.98e-13
BP	GO:0033609	oxalate metabolic process	76						3.56495e-08	10.5474	1.21101	11	6.83164e-08	9.87004	1.29189	11					1.29e-06	11.3655	0.786635	8	2.5e-06	10.365	0.860867	8					1.65578e-16	13.9668	2.17605	22	4.16059e-16	13.3302	2.27577	22					1.24e-13	14.4565	1.50236	17	3.82e-13
BP	GO:0048364	root development	4742						5.80373e-07	1.67524	74.4221	118	8.61408e-08	1.70593	79.5185	128									0.000271	1.55955	52.9177	79					3.68335e-05	1.71375	42.3085	70	1.46552e-06	1.83653	44.2947	78					2.72e-08	1.68079	92.0126	146	2.31e-07
BP	GO:0030003	cellular cation homeostasis	1603						7.48082e-07	2.16836	25.5427	53	9.89051e-08	2.2322	27.2487	58									0.000219	1.99301	18.1575	35					8.68003e-07	1.84015	45.8975	81	2.14696e-07	1.87307	48.0007	86					3.07e-07	2.07868	31.688	63	1.8e-07
MF	GO:0004954	prostanoid receptor activity	15						6.95429e-08	41.5917	0.237913	6	1.00743e-07	38.9991	0.253376	6					3.19e-07	48.2701	0.154853	5	4.77e-07	44.3995	0.168107	5					8.08802e-08	29.8555	0.428552	7	1.07546e-07	28.5903	0.446887	7					2.38e-07	33.5683	0.29336	6	3.49e-07
BP	GO:0050691	regulation of defense response to virus by host	48						6.15782e-08	14.3618	0.764848	9	1.06331e-07	13.4411	0.815931	9																	8.77398e-07	8.96838	1.37435	10	1.31275e-06	8.5619	1.43733	10					3.77e-07	11.5129	0.94886	9	6.76e-07
MF	GO:0047807	cytokinin 7-beta-glucosyltransferase activity	161						5.28898e-08	6.45074	2.5536	15	1.18719e-07	6.04549	2.71957	15					1.6e-08	8.56087	1.66209	13	4.16e-08	7.86712	1.80435	13					1.50432e-09	5.4318	4.5998	22	3.21899e-09	5.19993	4.79659	22					1.36e-13	8.48493	3.14873	23	5.21e-13
MF	GO:0080062	cytokinin 9-beta-glucosyltransferase activity	161						5.28898e-08	6.45074	2.5536	15	1.18719e-07	6.04549	2.71957	15					1.6e-08	8.56087	1.66209	13	4.16e-08	7.86712	1.80435	13					1.50432e-09	5.4318	4.5998	22	3.21899e-09	5.19993	4.79659	22					1.36e-13	8.48493	3.14873	23	5.21e-13
MF	GO:0004957	prostaglandin E receptor activity	9						1.1886e-07	77.9174	0.142748	5	1.62371e-07	73.0648	0.152026	5					1.36e-06	77.1271	0.0929119	4	1.89e-06	70.9506	0.100864	4					4.2102e-08	68.211	0.257131	6	5.39768e-08	65.3218	0.268132	6					3.35e-07	62.8978	0.176016	5	4.63e-07
BP	GO:0016115	terpenoid catabolic process	289						5.80054e-08	4.65859	4.60502	20	1.62445e-07	4.3571	4.91259	20					2.49e-06	4.94542	2.99128	14	1.41e-06	4.85265	3.27356	15					2.64155e-08	3.67771	8.27472	28	6.66975e-08	3.50957	8.65391	28					2.08e-10	4.97842	5.71293	26	9.11e-10
BP	GO:0009808	lignin metabolic process	538						4.17724e-08	2.51753	20.0386	48	1.80478e-07	3.2889	8.98559	28					0.000791	2.06184	12.9897	26	2.48e-05	2.33738	14.2259	32					2.88085e-07	2.66403	15.1056	38	1.12869e-07	2.69355	15.7724	40
BP	GO:0010584	pollen exine formation	979						1.82587e-06	2.47568	15.5997	37	1.93511e-07	2.58336	16.6416	41					0.000698	2.23633	10.1331	22	0.000179	2.33009	11.0893	25					1.14812e-06	2.08939	28.031	56	9.71088e-08	2.18791	29.3155	61					8.42e-05	2.03135	19.3528	38
MF	GO:0045735	nutrient reservoir activity	295						7.52731e-08	4.57907	4.67895	20	2.04363e-07	4.29013	4.98306	20					6.85e-05	4.11837	3.04545	12	3.51e-05	4.12059	3.30611	13					1.02863e-20	6.40968	8.4282	46	5.32035e-20	6.13283	8.78879	46					9.32e-12	5.34896	5.76941	28	4.21e-11
BP	GO:0030968	endoplasmic reticulum unfolded protein response	914						4.60706e-08	2.81747	14.564	39	2.39494e-07	2.63209	15.5367	39																	2.4555e-15	3.06655	26.1699	74	2.34811e-14	2.92316	27.3691	74					1.68e-09	2.81264	18.0679	48	1.51e-08
BP	GO:0055065	metal ion homeostasis	1529						9.38083e-07	2.18637	24.3636	51	2.54015e-07	2.21509	25.9908	55					0.000174	2.09312	15.8258	32	4.08e-05	2.15828	17.3193	36					3.79614e-09	2.0687	43.7787	86	1.5868e-09	2.07314	45.7848	90					1.29e-06	2.03527	30.2251	59	1.38e-06
BP	GO:0060416	response to growth hormone	126						1.29389e-07	7.17833	2.00773	13	2.69198e-07	6.71657	2.14182	13					5.45e-05	6.54479	1.30416	8	0.000102	5.96866	1.42723	8					2.28828e-14	8.49282	3.60766	25	7.30649e-15	8.51795	3.77298	26					7.14e-16	11.2466	2.49076	23	3.16e-15
BP	GO:1901652	response to peptide	126						1.29389e-07	7.17833	2.00773	13	2.69198e-07	6.71657	2.14182	13					5.45e-05	6.54479	1.30416	8	0.000102	5.96866	1.42723	8					2.28828e-14	8.49282	3.60766	25	7.30649e-15	8.51795	3.77298	26					7.14e-16	11.2466	2.49076	23	3.16e-15
BP	GO:0023051	regulation of signaling	2495						3.46184e-07	1.95214	39.7562	74	2.71402e-07	1.92831	42.4114	78					4.49e-06	2.0696	25.8554	51	1.26e-05	1.95733	28.2953	53					4.42041e-17	2.24949	71.4374	149	3.95617e-16	2.17314	74.7111	151					4.01e-06	1.75015	49.3803	83	5.84e-06
BP	GO:0080148	negative regulation of response to water deprivation	148						8.38654e-07	6.00657	2.35828	13	2.78187e-07	6.10305	2.51579	14					0.000168	5.51453	1.53187	8	5.31e-05	5.70594	1.67642	9					1.04577e-12	6.97147	4.23757	25	5.41141e-14	7.31168	4.43176	27					2.68e-14	9.26419	2.92565	23	1.27e-14
BP	GO:0006857	oligopeptide transport	609						2.63675e-07	3.14478	9.70401	29	3.12608e-07	3.04901	10.3521	30					0.000739	2.61623	6.30343	16	0.000709	2.54014	6.89826	17					1.13386e-08	2.74686	17.437	45	2.8545e-06	2.55055	14.0793	34					2.33e-06	2.69834	12.0387	31	3.57e-06
BP	GO:0044106	cellular amine metabolic process	1148						2.10813e-06	2.33749	18.2926	41	3.15987e-07	2.41384	19.5144	45					5.07e-06	2.63475	11.8823	30	1.97e-07	2.82705	13.0036	35					5.56142e-13	2.60669	32.8698	80	1.15305e-13	2.62394	34.3761	84					1.5e-10	2.71179	22.6936	58	5.15e-12
BP	GO:0010646	regulation of cell communication	2507						4.13996e-07	1.94215	39.9474	74	3.26911e-07	1.91843	42.6154	78					4.96e-06	2.06174	25.9486	51	1.39e-05	1.94988	28.3973	53					6.64027e-17	2.23763	71.781	149	5.90752e-16	2.16167	75.0704	151					4.58e-06	1.74341	49.5582	83	6.68e-06
BP	GO:0009409	response to cold	7387						9.72409e-07	1.54295	111.658	162	3.40964e-07	1.53569	125.568	181					0.000336	1.47747	72.0221	101									5.43797e-12	1.58729	200.447	296	1.41956e-10	1.52733	209.76	300					7.61e-05	1.37728	138.146	182	0.000247
BP	GO:0051234	establishment of localization	10048										4.13458e-07	1.38249	286.868	361																	6.78342e-09	1.42066	281.434	371	1.50649e-08	1.39935	294.773	384					4.14e-05	1.27528	333.584	397	6.01e-05
MF	GO:0008194	UDP-glycosyltransferase activity	898						5.04928e-07	2.42428	18.5572	43	4.44837e-07	2.38225	19.7633	45					2.5e-05	2.71989	9.17505	24	8.12e-08	2.89033	13.1124	36					1.33288e-07	2.26802	25.5069	55	4.19401e-08	2.29876	26.609	58					3.27e-06	2.34969	17.3144	39	6.5e-06
BP	GO:0046345	abscisic acid catabolic process	254						1.85009e-07	4.77245	4.04732	18	4.70546e-07	4.46412	4.31764	18					1.65e-05	4.80551	2.62902	12	8.15e-06	4.77132	2.87711	13					1.06158e-07	3.73853	7.27259	25	2.44168e-07	3.56786	7.60585	25					3.77e-10	5.24951	5.02105	24	1.5e-09
BP	GO:0006714	sesquiterpenoid metabolic process	556						4.695e-06	2.95226	8.85949	25	4.95482e-07	3.11751	9.45121	28									0.000255	2.79211	6.29792	17					3.71442e-05	2.23103	15.9195	34	2.93501e-06	2.40244	16.649	38					8.64e-10	3.4993	10.991	36	4.58e-10
MF	GO:0004674	protein serine/threonine kinase activity	2269						6.76741e-06	1.87244	35.684	64	5.43443e-07	1.95679	38.0654	71									0.000951	1.73026	25.0961	42					0.000297925	1.50299	61.0028	89	3.6166e-05	1.57472	63.7615	97	5.55202e-05	3.39165	5.79739	17					0.000427
BP	GO:0009643	photosynthetic acclimation	114						3.14543e-07	7.33515	1.81651	12	6.20167e-07	6.8637	1.93784	12					2.91e-09	11.4249	1.17995	12	7.9e-09	10.414	1.2913	12					1.46484e-12	8.19323	3.26408	22	3.50595e-12	7.81975	3.41365	22					1.2e-10	8.78815	2.25354	17	3.49e-10
BP	GO:0010927	cellular component assembly involved in morphogenesis	1026						5.26185e-06	2.35636	16.3486	37	6.44462e-07	2.45835	17.4405	41									0.000358	2.21912	11.6217	25					4.65213e-06	1.98673	29.3767	56	4.73463e-07	2.07986	30.7229	61					0.000214	1.93335	20.2819	38
CC	GO:0005576	extracellular region	9278						8.62481e-07	1.49331	140.628	196	6.48687e-07	1.48359	149.351	207																	2.03386e-05	1.30563	251.915	314	8.60126e-06	1.3143	262.621	329					8.61e-08	1.4778	179.154	247	1.22e-07
BP	GO:0009805	coumarin biosynthetic process	668						3.6747e-05	2.53766	10.6441	26	7.13213e-07	2.86381	11.355	31	0.000506472	8.255	0.652458	5					0.000282	2.59427	7.56656	19					1.4962e-11	3.03977	19.1263	54	2.69615e-13	3.20171	20.0028	59					9.44e-08	2.87434	13.205	36	2.27e-09
BP	GO:0006986	response to unfolded protein	956						1.46144e-07	2.68673	15.2332	39	7.27467e-07	2.50995	16.2506	39																	2.43841e-14	2.91866	27.3724	74	2.20528e-13	2.78218	28.6268	74					6.93e-09	2.68084	18.8981	48	5.87e-08
BP	GO:0035967	cellular response to topologically incorrect protein	959						1.58217e-07	2.67785	15.281	39	7.85133e-07	2.50165	16.3016	39																	2.85543e-14	2.90864	27.4583	74	2.57217e-13	2.77262	28.7166	74					7.64e-09	2.67189	18.9574	48	6.45e-08
MF	GO:0050577	GDP-L-fucose synthase activity	45						5.00316e-07	13.5088	0.713739	8	8.0145e-07	12.6653	0.760128	8					3.92e-07	17.8275	0.46456	7	6.77e-07	16.3942	0.504322	7					1.67744e-11	15.4599	1.28566	14	2.9139e-11	14.8025	1.34066	14					2.38e-06	10.8989	0.880079	8	3.85e-06
BP	GO:0071383	cellular response to steroid hormone stimulus	1190						8.87374e-07	2.3691	18.9619	43	8.33129e-07	2.32383	20.2283	45
BP	GO:0051240	positive regulation of multicellular organismal process	1430						3.6645e-06	2.14815	22.7861	47	8.83049e-07	2.19077	24.308	51					0.000264	2.09515	14.8012	30	0.000122	2.1089	16.1979	33					2.84906e-07	1.94065	40.9441	76	1.06666e-07	1.957	42.8204	80					0.0006	1.70977	28.2681	47
BP	GO:0009612	response to mechanical stimulus	385						3.62894e-07	3.79922	6.13472	22	1.05229e-06	3.55292	6.54445	22																	2.49746e-14	4.74478	9.46482	40	1.04948e-13	4.52554	9.90076	40					0.00037	2.71179	6.52927	17	0.00081
BP	GO:0010252	auxin homeostasis	166						3.04702e-06	5.2985	2.6451	13	1.12355e-06	5.37888	2.82176	14									0.000657	4.45497	1.88031	8					2.80835e-09	5.23048	4.75295	22	1.19208e-09	5.25812	4.97076	23					0.000504	3.53968	3.28147	11	0.000242
BP	GO:0070887	cellular response to chemical stimulus	2512										1.22175e-06	1.9428	36.8002	68																													7.32e-08	2.04205	38.2215	74	2e-08
BP	GO:0060548	negative regulation of cell death	497						3.75065e-07	3.42922	7.68823	25	1.26633e-06	3.19622	8.22633	25					7.01e-06	2.29999	17.2542	38	4.97e-05	2.08935	18.8824	38					1.79718e-06	2.60635	13.7695	34	4.85429e-06	2.48233	14.4256	34
MF	GO:0050403	trans-zeatin O-beta-D-glucosyltransferase activity	196						6.85071e-07	5.20063	3.10873	15	1.48696e-06	4.87391	3.31078	15					1.63e-07	6.91993	2.02342	13	4.11e-07	6.35916	2.1966	13					5.818e-08	4.33689	5.59975	22	1.19467e-07	4.15175	5.83933	22					1.68e-13	7.45064	3.83323	25	7.04e-13
MF	GO:0050502	cis-zeatin O-beta-D-glucosyltransferase activity	196						6.85071e-07	5.20063	3.10873	15	1.48696e-06	4.87391	3.31078	15					1.63e-07	6.91993	2.02342	13	4.11e-07	6.35916	2.1966	13					5.818e-08	4.33689	5.59975	22	1.19467e-07	4.15175	5.83933	22					1.68e-13	7.45064	3.83323	25	7.04e-13
BP	GO:0010106	cellular response to iron ion starvation	524						1.62446e-05	2.87462	8.34959	23	1.6412e-06	3.06521	8.90725	26																	6.5779e-07	2.6078	15.0033	37	9.76886e-08	2.71061	15.6908	40					2.85e-06	2.8372	10.3584	28	4.35e-07
BP	GO:0051094	positive regulation of developmental process	1462						6.50234e-06	2.09855	23.296	47	1.66002e-06	2.14005	24.8519	51					0.00038	2.04734	15.1324	30	0.000182	2.06068	16.5604	33					6.5895e-07	1.89491	41.8603	76	2.59641e-07	1.91074	43.7786	80					0.000946	1.67029	28.9007	47	0.00046
BP	GO:0016054	organic acid catabolic process	2353						4.82066e-06	1.86294	37.4935	67	1.68142e-06	1.87968	39.9976	72					8.79e-06	2.06296	24.3546	48	5.02e-07	2.17198	26.6529	55
BP	GO:1901616	organic hydroxy compound catabolic process	460						5.62105e-07	3.45337	7.3298	24	1.72341e-06	3.2291	7.81934	24					2.07e-06	3.96906	4.76121	18	1.83e-06	3.82969	5.21051	19					2.27842e-10	3.36915	13.1708	41	8.41687e-10	3.21415	13.7744	41					8.14e-11	4.03372	9.09324	34	5.02e-10
BP	GO:0042351	'de novo' GDP-L-fucose biosynthetic process	50						1.20274e-06	11.8427	0.796717	8	1.94144e-06	11.0841	0.849929	8					8.39e-07	15.7101	0.517523	7	1.52e-06	14.329	0.56636	7					8.48849e-11	13.2809	1.43161	14	1.52246e-10	12.6778	1.49722	14					5.87e-06	9.49527	0.988396	8	9.79e-06
BP	GO:0043405	regulation of MAP kinase activity	200						9.37243e-07	5.06313	3.18687	15	2.06644e-06	4.73687	3.39971	15					3.78e-15	11.5287	2.07009	21	2.18e-14	10.4966	2.26544	21					5.41052e-12	5.58819	5.72645	28	1.53099e-11	5.33272	5.98886	28					3.39e-13	7.19813	3.95358	25	1.56e-12
BP	GO:0071702	organic substance transport	9043						1.35381e-06	1.47634	144.094	199	2.24586e-06	1.44854	153.718	209																													0.000119	1.37374	132.323	174	0.000125
BP	GO:0006749	glutathione metabolic process	287						1.09921e-06	4.18493	4.57316	18	2.70518e-06	3.91456	4.87859	18					2.3e-06	4.9818	2.97058	14	6.4e-06	4.53984	3.2509	14					1.78072e-11	4.4659	8.21745	33	1.28129e-11	4.40997	8.59402	34					1.09e-12	5.67369	5.67339	29	5.96e-12
BP	GO:0033674	positive regulation of kinase activity	205						1.27834e-06	4.92952	3.26654	15	2.80463e-06	4.61187	3.48471	15					6.23e-15	11.2146	2.12184	21	3.57e-14	10.2106	2.32207	21					1.74649e-12	5.65881	5.86961	29	5.14312e-12	5.39999	6.13858	29					5.95e-13	6.99766	4.05242	25	2.73e-12
BP	GO:0051179	localization	1242						9.44636e-11	1.51992	288.698	384	3.15493e-06	2.28041	19.332	42					7.09e-06	1.42846	187.519	240	2.02e-05	1.38249	205.215	257					7.77279e-08	2.13478	32.6362	66	4.76711e-08	2.126	34.2932	69					2.72e-08	2.439	23.0289	53	2.12e-08
BP	GO:0009963	positive regulation of flavonoid biosynthetic process	756						6.63781e-06	2.59576	12.0464	30	3.30801e-06	2.59986	12.8509	32					0.000425	2.50523	7.82495	19	6.98e-05	2.66321	8.56336	22					4.25181e-18	3.61076	21.646	71	3.47253e-18	3.5532	22.6379	73					1.1e-10	3.21182	14.9445	45	1.02e-10
BP	GO:0032870	cellular response to hormone stimulus	2627										3.4191e-06	1.86072	39.4118	70																													1.83e-07	1.86637	50.2149	89	1.96e-07
BP	GO:0010231	maintenance of seed dormancy	482						1.3588e-05	2.99375	7.68035	22	3.82928e-06	3.07298	8.19331	24					0.000597	2.89767	4.98892	14	0.00048	2.83903	5.45971	15					2.33438e-11	3.46324	13.8007	44	9.6343e-11	3.30367	14.4332	44					5.37e-06	2.86305	9.52814	26	6.4e-06
BP	GO:0009605	response to external stimulus	13030						1.74044e-05	1.45344	126.168	171	4.02988e-06	1.47322	135.839	186					6.42e-10	1.78171	108.692	170	2.76e-10	1.75868	119.458	185					4.24394e-31	1.94035	298.978	490	6.11015e-33	1.94831	314.201	516					2.88e-23	1.86635	260.375	410	5.3e-25
BP	GO:0055072	iron ion homeostasis	765						2.17388e-05	2.47245	12.1898	29	4.21383e-06	2.56759	13.0039	32																	5.16764e-07	2.30302	21.9037	48	1.41014e-07	2.34741	22.9074	51					2.27e-06	2.48825	15.1225	36	6.84e-07
BP	GO:0002697	regulation of immune effector process	74						2.80372e-06	8.61374	1.17914	9	4.7225e-06	8.06153	1.25789	9																	4.91053e-05	5.3229	2.11879	10	7.12269e-05	5.08164	2.21588	10					1.57e-05	6.90509	1.46283	9	2.72e-05
BP	GO:0009585	red. far-red light phototransduction	214						2.18252e-06	4.70595	3.40995	15	4.74609e-06	4.4027	3.63769	15					2.91e-06	5.7605	2.215	12	7.21e-06	5.25079	2.42402	12					1.51725e-05	3.3281	6.1273	19	2.79073e-05	3.1766	6.40808	19					3.31e-07	4.60172	4.23033	18	9.05e-07
BP	GO:0045937	positive regulation of phosphate metabolic process	214						2.18252e-06	4.70595	3.40995	15	4.74609e-06	4.4027	3.63769	15					1.47e-14	10.6902	2.215	21	8.38e-14	9.73316	2.42402	21					5.19367e-12	5.38279	6.1273	29	1.51181e-11	5.13659	6.40808	29					1.57e-12	6.66355	4.23033	25	7.12e-12
BP	GO:0046368	GDP-L-fucose metabolic process	57						3.35508e-06	10.1498	0.908257	8	5.38006e-06	9.4997	0.968919	8					2.09e-06	13.5093	0.589976	7	3.77e-06	12.3216	0.64565	7					5.77421e-10	11.1177	1.63204	14	1.02664e-09	10.6128	1.70683	14					1.6e-05	8.13795	1.12677	8	2.64e-05
BP	GO:0034599	cellular response to oxidative stress	560						1.71187e-06	3.05583	8.92323	26	5.41043e-06	2.85703	9.5192	26					3.46e-08	4.19883	5.79626	23	1.72e-07	3.82192	6.34323	23					2.26558e-08	2.78899	16.0341	42	7.70278e-08	2.6606	16.7688	42					2.05e-11	3.79219	11.07	39	1.58e-10
BP	GO:0046686	response to cadmium ion	3255						3.73245e-05	1.64434	51.8663	82	5.43354e-06	1.69831	55.3303	90					5.18e-05	1.79998	33.6907	58	1.71e-05	1.81796	36.87	64					2.0801e-07	1.61545	93.1979	144	5.46056e-08	1.63378	97.4687	152					1.32e-08	1.83608	64.3446	112	4.41e-09
BP	GO:0007178	transmembrane receptor protein serine/threonine kinase signaling pathway	895						1.62435e-06	2.56345	14.2612	35	6.60419e-06	2.39537	15.2137	35					8.01e-05	2.57288	9.26366	23	0.000292	2.34191	10.1378	23					6.64579e-08	2.30152	25.6259	56	2.7996e-07	2.19484	26.8002	56					0.000286	1.98278	17.6923	34	0.000247
BP	GO:0010193	response to ozone	747						1.40865e-05	2.53512	11.903	29	6.91651e-06	2.54482	12.6979	31																	3.69548e-16	3.42542	21.3883	67	2.79665e-16	3.37671	22.3684	69					3.43e-06	2.47565	14.7666	35	2.54e-06
BP	GO:0031347	regulation of defense response	1959						5.84828e-05	1.8472	29.195	52	7.28007e-06	1.9301	31.3015	58																													1.5e-07	2.00742	38.1373	73	1.74e-08
BP	GO:0055067	monovalent inorganic cation homeostasis	900						4.75797e-06	2.4704	14.3409	34	7.43386e-06	2.38134	15.2987	35																	9.36444e-07	2.154	25.769	53	1.60307e-06	2.09662	26.9499	54
MF	GO:0042803	protein homodimerization activity	1643						6.11117e-06	2.03683	26.0594	51	8.03086e-06	1.98556	27.7531	53																	1.21011e-09	2.06748	46.9408	92	9.04113e-09	1.97606	48.9491	92
BP	GO:0006826	iron ion transport	629						5.36148e-05	2.52922	10.2617	25	8.14281e-06	2.66864	10.9471	28																	1.29758e-05	2.21099	18.4392	39	2.96994e-06	2.28644	19.2841	42					7.55e-05	2.33784	12.434	28	1.76e-05
BP	GO:0009555	pollen development	3347						5.79644e-05	1.70998	40.6534	67	8.19828e-06	1.77447	43.4426	74																	1.39727e-11	1.94897	73.5124	135	5.50766e-12	1.94755	76.9129	141					3.17e-07	1.72773	66.1632	109	0.000104
BP	GO:0009583	detection of light stimulus	224						3.82552e-06	4.48012	3.56929	15	8.23759e-06	4.19142	3.80768	15					4.65e-06	5.48797	2.3185	12	1.14e-05	5.00237	2.53729	12					2.86782e-05	3.16528	6.41362	19	5.21041e-05	3.02119	6.70753	19					6.48e-07	4.37768	4.42801	18	1.75e-06
BP	GO:0009646	response to absence of light	407						1.15242e-05	3.23245	6.48528	20	8.85088e-06	3.18547	6.91842	21																	1.18268e-07	3.02751	11.6533	33	1.0699e-07	2.9858	12.1873	34					8.72e-06	3.00405	8.04554	23	8.81e-06
BP	GO:0043900	regulation of multi-organism process	986						2.14916e-06	2.45716	15.7113	37	9.08563e-06	2.29576	16.7606	37																	6.05393e-08	2.23597	28.2314	60	5.54683e-08	2.21024	29.5251	62
BP	GO:0006995	cellular response to nitrogen starvation	441						3.3797e-06	3.28871	7.02704	22	9.26474e-06	3.0755	7.49637	22																	0.000498943	2.14056	12.6268	26	0.000951673	2.04279	13.2054	26
BP	GO:0016144	S-glycoside biosynthetic process	1189						0.000239436	1.95986	18.9459	36	9.98665e-06	2.15928	20.2113	42					0.000155	2.26996	12.3067	27	3.28e-06	2.55781	13.468	33					3.66316e-09	2.23196	34.0437	72	1.64748e-10	2.32468	35.6038	78					1.47e-09	2.56256	23.5041	57	8.14e-12
BP	GO:0019761	glucosinolate biosynthetic process	1189						0.000239436	1.95986	18.9459	36	9.98665e-06	2.15928	20.2113	42					0.000155	2.26996	12.3067	27	3.28e-06	2.55781	13.468	33					3.66316e-09	2.23196	34.0437	72	1.64748e-10	2.32468	35.6038	78					1.47e-09	2.56256	23.5041	57	6.29e-09
BP	GO:0010497	plasmodesmata-mediated intercellular transport	102						5.74695e-06	6.76553	1.6253	10	1.00596e-05	6.33143	1.73385	10					9.75e-05	7.10544	1.05575	7	0.00017	6.48077	1.15537	7					1.25129e-12	8.8798	2.92049	21	2.90359e-12	8.47521	3.05432	21					1.92e-10	9.32371	2.01633	16	5.31e-10
BP	GO:0071214	cellular response to abiotic stimulus	1713						2.39917e-06	2.38146	17.0808	39	1.09451e-05	2.22138	18.2473	39					2.45e-05	2.55038	11.0088	27	0.000115	2.31364	12.0793	27					3.59711e-07	2.12696	29.0671	59	7.27752e-07	2.06422	30.4208	60					8.06e-06	2.86099	9.15875	25	9.63e-06
BP	GO:0009704	de-etiolation	176						5.79573e-06	4.9727	2.80444	13	1.14824e-05	4.65281	2.99175	13					0.000538	4.59354	1.82168	8	0.000961	4.18918	1.99359	8					5.2868e-11	5.67636	5.03927	25	2.36168e-11	5.67436	5.2702	26					1.15e-12	7.56562	3.47915	23	4.76e-12
BP	GO:0036211	protein modification process	15054						2.31212e-05	1.33358	239.876	297	1.20492e-05	1.33499	255.896	317																	4.05522e-05	1.23562	431.03	504	2.79823e-05	1.23568	450.782	527
BP	GO:0051555	flavonol biosynthetic process	236						5.8901e-06	4.31066	3.69741	15	1.27543e-05	4.02805	3.94895	15					6.2e-06	5.32358	2.38446	12	1.55e-05	4.84129	2.61533	12					3.28103e-07	3.74055	6.67807	23	7.13849e-07	3.5678	6.9882	23					3.51e-10	5.51809	4.5932	23	2.54e-10
BP	GO:0009682	induced systemic resistance	487						0.00037866	2.53392	7.76002	19	1.40818e-05	2.90406	8.2783	23													0.000473092	8.30144	0.638977	5	4.25903e-05	2.64747	9.5582	24	4.04271e-07	3.1095	10	29	0.000730745	7.50585	0.702854	5	7.85e-08	3.89213	6.59776	24	2.32e-10
MF	GO:0042802	identical protein binding	996						0.000111735	2.14632	15.4225	32	1.4179e-05	2.27573	16.4447	36					0.000463	1.74988	27.2438	46	0.000144	1.79172	29.5757	51					7.92691e-08	2.23411	27.7786	59	5.52983e-09	2.33178	29.0262	64					8.02e-10	2.0308	51.6117	99	1.74e-10
MF	GO:0050505	hydroquinone glucosyltransferase activity	155						7.78154e-06	5.25425	2.45843	12	1.45114e-05	4.92502	2.61822	12					5.53e-06	6.69265	1.60015	10	1.13e-05	6.15244	1.73711	10					1.13311e-07	4.78731	4.42838	19	2.14664e-07	4.58325	4.61784	19					3.51e-11	7.5252	3.03138	20	1.11e-10
BP	GO:0032953	regulation of (1->3)-beta-D-glucan biosynthetic process	10						1.24722e-05	41.3193	0.159343	4	1.60754e-05	38.6816	0.169986	4																	1.04022e-07	51.0414	0.286322	6	1.35526e-07	48.7324	0.299443	6					2.9e-05	33.1529	0.197679	4	3.82e-05
BP	GO:0010043	response to zinc ion	820						3.04695e-05	2.38319	13.0662	30	1.68035e-05	2.38641	13.9388	32					0.000443	2.43065	8.48738	20	0.00055	2.33	9.2883	21					3.35759e-09	2.53033	23.4784	56	6.27086e-09	2.46063	24.5543	57					0.000268	2.03819	16.2097	32	0.000433
BP	GO:0001101	response to acid chemical	3216						0.000111273	1.53725	66.2841	97	1.75503e-05	1.58533	71.2368	107					0.000173	1.57879	55.775	83									7.32479e-14	2.65214	34.1343	84	2.29955e-14	2.64525	35.9021	88	0.000848788	2.11259	16.9161	30	5.32e-13	2.92266	24.3585	66	2.26e-13
BP	GO:0046275	flavonoid catabolic process	157						9.28873e-06	5.1566	2.50169	12	1.75644e-05	4.82517	2.66878	12					6.34e-06	6.58299	1.62502	10	1.38e-05	6.002	1.77837	10					1.43841e-07	4.70678	4.49526	19	2.83971e-07	4.49253	4.70126	19					5.38e-11	7.33238	3.10356	20	1.84e-10
BP	GO:1900000	regulation of anthocyanin catabolic process	157						9.28873e-06	5.1566	2.50169	12	1.75644e-05	4.82517	2.66878	12					6.34e-06	6.58299	1.62502	10	1.38e-05	6.002	1.77837	10					1.43841e-07	4.70678	4.49526	19	2.83971e-07	4.49253	4.70126	19					5.38e-11	7.33238	3.10356	20	1.84e-10
BP	GO:0042493	response to drug	2543						4.45002e-06	1.98271	30.1293	57	2.07383e-05	1.86001	32.5205	58					1.77e-05	2.0998	21.5502	43	9e-05	1.92771	23.8521	44					2.55975e-11	2.12584	52.5968	105	1.23582e-10	2.04669	55.5007	107					0.000603	1.61081	37.7949	59
BP	GO:0043288	apocarotenoid metabolic process	502						8.22548e-06	3.00764	7.99904	23	2.26463e-05	2.81248	8.53328	23																	1.1445e-05	2.4108	14.3734	33	2.77362e-05	2.30031	15.032	33					1.06e-08	3.43357	9.92349	32	5.33e-08
BP	GO:1902644	tertiary alcohol metabolic process	502						8.22548e-06	3.00764	7.99904	23	2.26463e-05	2.81248	8.53328	23																	1.1445e-05	2.4108	14.3734	33	2.77362e-05	2.30031	15.032	33					1.06e-08	3.43357	9.92349	32	5.33e-08
BP	GO:0048527	lateral root development	1612						4.13972e-06	2.06751	25.6862	51	2.32536e-05	1.93001	27.4017	51																	5.2745e-10	2.10516	46.1552	92	1.1014e-09	2.05428	48.2702	94					3.71e-07	2.06631	31.8659	63	1.87e-06
BP	GO:0009690	cytokinin metabolic process	405						0.00011136	2.9038	6.45341	18	2.67643e-05	3.03905	6.88442	20					0.000103	3.47227	4.19194	14	2.01e-05	3.64451	4.58751	16					2.08781e-05	2.54166	11.5961	28	6.66751e-06	2.61522	12.1274	30					2.14e-07	3.4487	8.00601	26	1.85e-08
BP	GO:0006812	cation transport	4490						4.62279e-05	1.54625	70.1995	104	2.75749e-05	1.54511	75.0113	111					0.000847	1.51124	51.7109	75	0.000518	1.51036	56.5906	82					3.79347e-05	1.4049	126.227	171	3.64128e-05	1.39636	132.16	178
BP	GO:0009595	detection of biotic stimulus	452						1.06962e-05	3.14002	7.00032	21	2.84988e-05	2.92917	7.48609	21					0.000808	2.93941	4.56472	13									2.74976e-10	3.40605	12.7097	40	2.49112e-11	3.51972	13.3086	43					3.64e-07	3.25693	8.77011	27	1.12e-08
MF	GO:0005506	iron ion binding	1768						0.00088743	1.68684	28.042	46	2.9256e-05	1.87481	29.8646	54													1.04749e-05	5.74443	2.16108	11	0.000833783	1.50456	50.5121	74	1.42866e-05	1.673	52.6731	85					1.9e-05	1.82957	34.5773	61	1.56e-06
BP	GO:0019295	coenzyme M biosynthetic process	36						2.09028e-05	12.4142	0.573636	6	2.99985e-05	11.6203	0.611949	6																	1.94328e-10	17.061	1.03076	12	1.82102e-11	18.4207	1.078	13					1.41e-09	19.2062	0.711645	10	1.39e-10
BP	GO:0002221	pattern recognition receptor signaling pathway	409						0.000125793	2.87392	6.51714	18	3.07254e-05	3.00762	6.95242	20																	1.29645e-08	3.21432	11.7106	35	3.87538e-08	3.06687	12.2472	35					0.000231	2.57266	8.08508	20	0.000217
BP	GO:0045926	negative regulation of growth	744						1.79571e-05	3.89969	4.06131	15	3.81388e-05	3.64288	4.33891	15					3.24e-06	5.21246	2.63902	13	1.67e-06	5.1333	2.89379	14					1.27265e-07	3.69838	7.33927	25	2.95981e-07	3.52671	7.68151	25					7.93e-06	2.40994	14.7073	34	3.29e-05
BP	GO:0010030	positive regulation of seed germination	144						2.18255e-05	5.14953	2.29454	11	3.91626e-05	4.81883	2.44779	11					3.65e-07	8.01664	1.49047	11	8.78e-07	7.30821	1.63112	11					2.72256e-11	6.51324	4.12304	23	6.56805e-11	6.2162	4.31198	23					1.18e-06	5.38542	2.84658	14	2.67e-06
BP	GO:0009314	response to radiation	7839						2.10763e-05	1.43695	124.909	170	3.93641e-05	1.40553	133.252	178					3.37e-05	1.53723	81.1372	117	0.000282	1.43634	88.7939	121
BP	GO:0006559	L-phenylalanine catabolic process	96						2.4082e-05	6.43345	1.5297	9	3.97261e-05	6.02101	1.63186	9					7.54e-07	10.0053	0.993644	9	1.58e-06	9.12338	1.08741	9					1.02904e-20	14.157	2.7487	28	3.33085e-20	13.5098	2.87465	28					6.08e-13	11.5836	1.89772	18	1.96e-12
BP	GO:0051260	protein homooligomerization	742						3.2383e-05	2.45925	11.8233	28	3.98615e-05	2.38656	12.6129	29					0.000339	2.55427	7.68004	19	0.000392	2.45527	8.40478	20					6.32038e-05	2.00522	21.2451	41	3.94993e-05	2.01407	22.2187	43
MF	GO:0047215	indole-3-acetate beta-glucosyltransferase activity	172						2.22002e-05	4.69479	2.72807	12	4.07473e-05	4.40062	2.90538	12					1.38e-05	5.98882	1.77565	10	2.77e-05	5.50542	1.92763	10					5.82276e-07	4.25429	4.91407	19	1.0815e-06	4.07294	5.12431	19					2.35e-10	6.68186	3.36386	20	7.24e-10
BP	GO:0009581	detection of external stimulus	146						2.25467e-05	5.12845	2.302	11	4.07536e-05	4.79483	2.45789	11																	1.26543e-09	5.78919	4.15343	21	4.79009e-10	5.83562	4.34562	22					3.41e-08	6.2287	2.85713	16	2.18e-09
MF	GO:0080018	anthocyanin 5-O-glucosyltransferase activity	173						2.35144e-05	4.66556	2.74393	12	4.31192e-05	4.37322	2.92227	12					1.45e-05	5.95199	1.78597	10	2.91e-05	5.47156	1.93884	10					6.3672e-07	4.2266	4.94264	19	1.18125e-06	4.04643	5.1541	19					2.61e-10	6.63808	3.38341	20	8.03e-10
BP	GO:2000280	regulation of root development	671						1.4765e-05	2.62947	10.6919	27	4.45575e-05	2.45825	11.406	27					9.58e-05	2.83542	6.94516	19	0.000298	2.58222	7.60055	19					1.68452e-13	3.27718	19.2122	58	1.04439e-12	3.12515	20.0926	58					1.15e-08	3.03378	13.2643	38	7.05e-08
CC	GO:0005833	hemoglobin complex	5						3.76527e-05	94.3344	0.0784721	3	4.49208e-05	88.8055	0.0832632	3																	0.000215107	51.7249	0.141119	3	0.000243063	49.5675	0.147072	3					6.98e-05	76.3519	0.0965475	3	8.44e-05
BP	GO:0016131	brassinosteroid metabolic process	868						0.000193578	2.16557	13.831	29	4.97201e-05	2.24777	14.7548	32					0.000888	2.29143	8.9842	20	7.35e-05	2.52922	9.832	24									0.000600519	1.74582	25.9917	44					1.5e-05	2.24173	17.1586	37	2.43e-06
MF	GO:0043167	ion binding	23687						0.000845216	1.31427	152.045	188	5.1226e-05	1.38381	161.111	207									0.000903	1.3821	105.015	135	0.000238247	2.21284	28.9534	45	0.000243634	1.25571	276.892	330	2.06707e-05	1.29779	288.225	352					0.000635	1.28753	189.065	230	0.000121
BP	GO:0009920	cell plate formation involved in plant-type cell wall biogenesis	203						2.66244e-05	4.26434	3.23467	13	5.13846e-05	3.99002	3.45071	13					5.8e-05	5.01058	2.10114	10	0.000121	4.56837	2.29942	10					1.89011e-06	3.73558	5.81235	20	3.68797e-06	3.56545	6.07869	20					9e-10	5.79585	4.01289	21	3.1e-09
BP	GO:0042886	amide transport	6544						1.5065e-05	1.48429	104.274	147	5.35638e-05	1.43138	111.239	152																													2.15e-05	1.42156	129.697	176	3.07e-05
BP	GO:0009789	positive regulation of abscisic acid-activated signaling pathway	606						0.000889194	2.24078	9.65621	21	5.66808e-05	2.52093	10.3011	25																	3.19541e-06	2.36053	17.3511	39	1.57026e-06	2.37832	18.1463	41
BP	GO:1901421	positive regulation of response to alcohol	606						0.000889194	2.24078	9.65621	21	5.66808e-05	2.52093	10.3011	25																	3.19541e-06	2.36053	17.3511	39	1.57026e-06	2.37832	18.1463	41
BP	GO:0009593	detection of chemical stimulus	681						1.91052e-05	2.58887	10.8513	27	5.70805e-05	2.4203	11.576	27					0.000898	2.48347	7.04866	17									0.000194663	1.96737	19.4986	37	0.000451866	1.87702	20.3921	37
MF	GO:0003700	DNA-binding transcription factor activity	4831						3.91737e-06	1.60583	76.6238	117	6.28574e-05	1.49501	81.604	117					0.000196	1.64338	42.6457	67	5.86e-05	1.62059	54.4556	84					9.46513e-12	1.69276	138.022	219	2.51626e-10	1.62133	143.928	220					5.03e-06	1.53202	95.029	139	5.35e-05
BP	GO:0048583	regulation of response to stimulus	3536						0.000139458	1.58605	52.4351	80	6.84123e-05	1.59547	56.0996	86
MF	GO:0005507	copper ion binding	1095						4.40091e-05	2.14765	17.3676	36	7.17895e-05	2.06988	18.4965	37																	5.18503e-05	1.82145	31.2843	55	8.30596e-05	1.77672	32.6228	56					3.76e-05	2.0322	21.4153	42	7.86e-05
BP	GO:0010150	leaf senescence	1047						4.40991e-05	2.17346	16.6833	35	7.18422e-05	2.09292	17.7975	36					0.000308	2.28664	10.8369	24	0.000207	2.26502	11.8596	26					1.41326e-06	2.08938	27.5223	55	1.21089e-06	2.07124	28.79	57					1.67e-08	2.54373	20.697	50	5.91e-08
BP	GO:0010045	response to nickel cation	405						0.000294814	2.76167	6.38814	17	7.33523e-05	2.9054	6.81953	19																	2.58911e-08	3.1807	11.4762	34	7.55477e-08	3.03329	12.0081	34					0.000471	2.49138	7.91256	19	0.000433
BP	GO:0032412	regulation of ion transmembrane transporter activity	773						2.62214e-05	2.44557	12.3172	29	8.13865e-05	2.28605	13.1399	29					0.000555	2.44813	8.0009	19									3.64638e-05	2.02071	22.1327	43	9.88906e-05	1.92764	23.147	43
BP	GO:0030104	water homeostasis	184						0.000803871	3.57282	2.93192	10	8.29855e-05	4.0661	3.12774	12
BP	GO:0016139	glycoside catabolic process	213						4.38458e-05	4.05052	3.39401	13	8.3809e-05	3.78996	3.6207	13					8.66e-05	4.76305	2.20465	10	0.000179	4.34268	2.41269	10					3.95511e-06	3.54149	6.09867	20	7.62186e-06	3.3802	6.37814	20					2.16e-09	5.49316	4.21057	21	7.33e-09
BP	GO:0042178	xenobiotic catabolic process	185						4.74762e-05	4.32021	2.94785	12	8.73868e-05	4.04254	3.14474	12					2.65e-05	5.52743	1.91483	10	9.95e-06	5.58278	2.09553	11					1.82293e-06	3.91122	5.29696	19	3.4754e-06	3.73318	5.5397	19					1.04e-09	6.08556	3.65706	20	3.41e-09
BP	GO:0009061	anaerobic respiration	62						5.87004e-05	7.90427	0.987929	7	8.77895e-05	7.3984	1.05391	7																	0.000381199	5.04249	1.7752	8	0.000512356	4.81416	1.85655	8
MF	GO:0009055	electron transfer activity	1937						0.000367297	1.71157	30.7225	51	9.01245e-05	1.77032	32.7193	56																	0.000769417	1.48479	55.3404	80	0.000193819	1.53582	57.7081	86					6.94e-06	1.83847	37.8825	67	2.57e-06
BP	GO:0009850	auxin metabolic process	1146										9.51724e-05	2.13746	15.9693	33																					0.000530454	1.72234	28.131	47					3.13e-05	2.13606	18.4513	38	1.17e-06
BP	GO:1903959	regulation of anion transmembrane transport	860						2.99001e-05	2.34761	13.7035	31	9.68851e-05	2.19421	14.6188	31					0.000794	2.31353	8.90139	20									5.10799e-05	1.93917	24.6237	46	0.000142218	1.84972	25.7521	46
BP	GO:0080142	regulation of salicylic acid biosynthetic process	15						7.60704e-05	22.5361	0.239015	4	9.76293e-05	21.0975	0.254979	4																	0.000710122	12.3597	0.429484	4	0.000839742	11.8012	0.449165	4
BP	GO:0090558	plant epidermis development	3965						9.43753e-05	1.54668	63.1797	94	0.000100521	1.52548	67.3993	99																	1.35623e-05	1.45404	113.527	159	1.42964e-05	1.44216	118.729	165
BP	GO:1900459	positive regulation of brassinosteroid mediated signaling pathway	412						0.00040206	2.68411	6.56495	17	0.000103624	2.82553	7.00341	19																	5.02174e-08	3.08766	11.7965	34	1.42805e-07	2.94608	12.3371	34					0.000665	2.41719	8.14438	19	0.000613
BP	GO:0006182	cGMP biosynthetic process	414						0.000424669	2.67051	6.59682	17	0.000110315	2.81114	7.03741	19																	5.64239e-08	3.07131	11.8537	34	1.60045e-07	2.93048	12.3969	34					0.000704	2.40488	8.18392	19	0.000651
BP	GO:0006865	amino acid transport	1457						5.4762e-05	1.96181	23.2163	44	0.000118336	1.87681	24.7669	45																	7.45291e-08	1.98454	41.7172	79	2.26561e-07	1.91783	43.6289	80					2.77e-07	2.14244	28.8019	59	2.57e-06
BP	GO:0034551	mitochondrial respiratory chain complex III assembly	46						8.77902e-05	9.30925	0.73298	6	0.000124857	8.71397	0.781934	6					7.93e-06	14.4558	0.476121	6	1.32e-05	13.1866	0.521051	6					8.46261e-14	18.2341	1.31708	16	1.67308e-13	17.4053	1.37744	16					1.88e-08	13.8691	0.909324	10	3.64e-08
BP	GO:0071215	cellular response to abscisic acid stimulus	176						7.01588e-05	4.48081	2.60283	11	0.000124968	4.18742	2.78029	11					1.04e-05	6.19189	1.71814	10	2.3e-05	5.63092	1.88484	10					5.49236e-08	4.76029	4.65712	20	1.18307e-07	4.52906	4.88568	20					1.21e-06	4.97946	3.26419	15	2.88e-06
BP	GO:0046246	terpene biosynthetic process	113										0.000141598	5.03554	1.92084	9									4.71e-05	6.70892	1.27997	8																	0.000427	4.31317	2.23377	9
MF	GO:0019825	oxygen binding	764										0.00014181	2.24453	12.9053	28																	2.64447e-05	2.05113	21.8276	43	3.35199e-06	2.16169	22.7615	47					8.71e-08	2.74808	14.9418	39	7.6e-09
BP	GO:0009072	aromatic amino acid family metabolic process	1148						0.000744236	1.89082	17.9501	33	0.00014734	1.99234	19.1794	37									0.000248	2.19969	12.6792	27					1.15499e-08	2.2195	32.2799	68	1.13632e-09	2.28681	33.7786	73					1.92e-08	2.48058	22.0581	52	2.94e-10
BP	GO:0071466	cellular response to xenobiotic stimulus	196						8.27325e-05	4.06128	3.12313	12	0.000150686	3.80024	3.33172	12					4.32e-05	5.19969	2.02869	10	1.71e-05	5.24998	2.22013	11					4.29185e-06	3.66754	5.61192	19	8.07151e-06	3.5006	5.86908	19					2.85e-09	5.70427	3.87451	20	9.23e-09
BP	GO:0009809	lignin biosynthetic process	762										0.00015073	2.23566	12.9529	28													0.000520347	6.40098	0.999796	6	5.57711e-06	2.15571	21.8178	45	1.25037e-07	2.35742	22.8176	51					0.000748	1.98285	15.0632	29	5.26e-05
MF	GO:0008374	O-acyltransferase activity	464						0.000196314	2.67887	7.35944	19	0.000156612	2.65042	7.83777	20																	2.10671e-06	2.63111	13.2566	33	1.91181e-06	2.60187	13.8237	34					0.000397	2.39857	9.07459	21	0.000376
BP	GO:1902531	regulation of intracellular signal transduction	357						7.47799e-05	3.12086	5.68856	17	0.000160964	2.91941	6.06849	17					5.96e-12	6.77116	3.69511	23	3.57e-11	6.16336	4.04381	23					6.15428e-08	3.26176	10.2217	31	1.63559e-07	3.11242	10.6901	31					4.26e-09	4.11923	7.05715	27	1.83e-08
BP	GO:0009960	endosperm development	809						5.86502e-05	2.33144	12.8909	29	0.000175601	2.17937	13.7518	29																	0.000382414	1.82843	23.1635	41	0.000906025	1.74429	24.2249	41
BP	GO:0009800	cinnamic acid biosynthetic process	49						0.000125856	8.65938	0.780783	6	0.000178511	8.10565	0.83293	6					1.15e-05	13.4467	0.507172	6	1.91e-05	12.266	0.555032	6					2.63513e-13	16.5757	1.40298	16	5.19005e-13	15.8223	1.46727	16					3.6e-08	12.8017	0.968628	10	6.93e-08
BP	GO:0009556	microsporogenesis	692						6.54243e-05	2.44534	11.0266	26	0.000181175	2.28625	11.763	26																	0.000264856	1.93401	19.8135	37	0.00031152	1.89893	20.7215	38
BP	GO:0006886	intracellular protein transport	5343						9.93065e-05	1.47056	85.1372	120	0.000195113	1.43158	90.8234	125																	4.32616e-07	1.46631	152.982	214	4.80262e-07	1.45337	159.992	222					8.3e-05	1.42409	105.956	145	5.82e-05
CC	GO:0046658	anchored component of plasma membrane	517						9.00049e-05	2.68815	8.11401	21	0.000201111	2.5281	8.60941	21																	1.55913e-05	2.37084	14.5917	33	1.46423e-05	2.34535	15.2072	34					3.38e-05	2.61097	9.98301	25	3.57e-05
BP	GO:0051607	defense response to virus	1318						5.12934e-05	2.02112	21.0015	41	0.000201179	1.88789	22.4041	41																	0.000602058	1.60811	37.7373	59
BP	GO:0019757	glycosinolate metabolic process	1409										0.000213661	1.85178	23.951	43									9.31e-05	2.14176	15.96	33					3.87047e-08	2.029	40.3428	78	3.11288e-09	2.09867	42.1915	84					3e-09	2.3853	27.853	63	3.55e-11
BP	GO:0071489	cellular response to red or far red light	333						0.000108487	3.14855	5.30613	16	0.000224103	2.94548	5.66052	16					0.000217	3.61862	3.4467	12	0.000485	3.29842	3.77195	12					0.00071211	2.29733	9.53454	21									1.38e-05	3.20096	6.58272	20	3.69e-05
MF	GO:0016830	carbon-carbon lyase activity	630						9.29374e-05	2.49057	9.99234	24	0.000235382	2.33286	10.6418	24					0.000369	2.69982	6.50384	17	0.000913	2.47986	7.06051	17					2.89355e-08	2.65387	17.9992	45	9.53267e-08	2.53928	18.7693	45					5.24e-09	3.18894	12.3211	37	2.82e-08
BP	GO:0071470	cellular response to osmotic stress	627						9.27815e-05	2.49075	9.99083	24	0.000240759	2.32899	10.6581	24					3.5e-06	3.38387	6.48974	21	1.36e-05	3.0809	7.10215	21					1.89859e-07	2.53148	17.9524	43	2.47096e-07	2.47656	18.7751	44					6.09e-08	2.98284	12.3945	35	1.1e-07
MF	GO:0010334	sesquiterpene synthase activity	34										0.000252538	10.0741	0.574319	5
MF	GO:0005344	oxygen carrier activity	8						0.000209944	37.3302	0.126887	3	0.000252654	35.0093	0.135134	3																													0.000388	30.1449	0.156458	3	0.00047
MF	GO:0033984	indole-3-glycerol-phosphate lyase activity	19						0.000201713	16.6042	0.301356	4	0.000256372	15.571	0.320943	4					0.000938	18.0478	0.196147	3																					0.000446	13.4058	0.371589	4	0.000571
BP	GO:0032950	regulation of beta-glucan metabolic process	34						0.000192975	10.6922	0.541768	5	0.000259984	10.0091	0.577951	5																	4.25939e-05	8.82343	0.973496	7	5.65077e-05	8.42409	1.01811	7					0.000518	8.57743	0.672109	5	0.000711
BP	GO:0000041	transition metal ion transport	641						0.000105283	2.46894	10.0749	24	0.00026729	2.31135	10.7352	24					0.000937	2.03631	13.1451	26	0.000165	2.15634	14.3855	30					8.05393e-06	2.45538	14.1264	33	1.96094e-05	2.3436	14.7692	33					8.53e-05	2.3199	12.5244	28	0.000266
BP	GO:0034293	sexual sporulation	710						9.87194e-05	2.38034	11.3134	26	0.00026854	2.22548	12.069	26																	0.000429348	1.88177	20.3289	37	0.000506922	1.84756	21.2605	38
BP	GO:0009627	systemic acquired resistance	1987						6.8568e-05	1.82297	30.1253	53	0.000274795	1.76661	28.0323	48																	8.36189e-08	1.91899	46.945	86	2.94296e-07	1.85093	49.1212	87					1.67e-06	1.98098	32.6429	62	3.92e-06
MF	GO:0004601	peroxidase activity	756										0.000277077	2.18343	12.7702	27																	0.000682959	1.8155	21.599	38	0.00021567	1.88534	22.5231	41
BP	GO:0010305	leaf vascular tissue pattern formation	837						0.000105282	2.2497	13.337	29	0.000306548	2.10296	14.2278	29																	0.000742128	1.76336	23.9652	41	0.000957065	1.7263	25.0634	42
BP	GO:1902221	erythrose 4-phosphate/phosphoenolpyruvate family amino acid metabolic process	126						0.000200314	4.78172	2.00773	9	0.000321276	4.47517	2.14182	9					7.28e-06	7.43652	1.30416	9	1.49e-05	6.78105	1.42723	9					2.83032e-17	9.81877	3.60766	28	8.81178e-17	9.36991	3.77298	28					7.12e-11	8.36223	2.49076	18	2.2e-10
BP	GO:0006418	tRNA aminoacylation for protein translation	344						0.000489779	2.84096	5.48141	15	0.000321321	2.84624	5.84751	16					1.79e-05	4.11783	3.56056	14	1.16e-05	4.03813	3.89655	15					1.40186e-05	2.78176	9.51664	25	1.03781e-05	2.77111	9.95363	26					4.72e-05	3.01615	6.60847	19	3.91e-05
BP	GO:0045165	cell fate commitment	927						0.000116663	2.16988	14.7711	31	0.000353512	2.0281	15.7577	31
BP	GO:0070143	mitochondrial alanyl-tRNA aminoacylation	9										0.000381188	28.9862	0.152987	3									0.000116	43.8068	0.101945	3																					0.000727
BP	GO:0043038	amino acid activation	350						0.000584974	2.78983	5.57702	15	0.000388297	2.79486	5.9495	16					2.17e-05	4.04394	3.62266	14	1.42e-05	3.96545	3.96452	15					4.30299e-07	3.09588	10.0213	29	3.38879e-07	3.06726	10.4805	30					2.52e-06	3.36432	6.91877	22	2.29e-06
BP	GO:0009911	positive regulation of flower development	770						0.000148101	2.27573	12.2694	27	0.000404972	2.12755	13.0889	27
MF	GO:0016841	ammonia-lyase activity	58										0.000439098	6.7455	0.979721	6
CC	GO:0009705	plant-type vacuole membrane	918						0.000375987	2.07472	14.4075	29	0.000454559	2.02167	15.2871	30																	8.5669e-05	1.87919	25.9095	47	6.04397e-05	1.88192	27.0024	49
BP	GO:0009651	response to salt stress	4852						0.000997421	1.41413	73.965	101	0.000455407	1.43104	79.0212	109																	2.41935e-09	1.6081	132.328	201	1.31808e-09	1.60447	138.612	210					6.58e-05	1.46599	90.9366	128	4.66e-05
BP	GO:0050896	response to stimulus	12940						1.36391e-06	1.62018	105.291	150	0.000458809	1.34984	165.156	202					6.51e-05	1.60851	73.5037	104	0.000194	1.52898	80.525	110					1.61395e-11	2.04915	68.6576	126	4.29986e-12	2.05228	72.4456	133					1.97e-06	1.4464	216.444	274	2.1e-06
BP	GO:0031401	positive regulation of protein modification process	322						0.000244951	3.04554	5.13086	15	0.000479564	2.84929	5.47354	15					3.93e-11	6.84359	3.33285	21	2.02e-10	6.2309	3.64736	21					7.42276e-08	3.39317	9.21958	29	1.88161e-07	3.23796	9.64207	29					9.36e-09	4.23361	6.36527	25	3.65e-08
BP	GO:0048508	embryonic meristem development	946						0.000166347	2.12422	15.0739	31	0.000494623	1.98541	16.0806	31
BP	GO:0051186	cofactor metabolic process	5022						0.000961394	1.40149	79.0351	107	0.000507548	1.41233	84.4021	115													0.000495108	2.78167	6.96577	17	4.59549e-06	1.43228	141.969	195	1.78259e-07	1.49044	148.512	211									0.000911
BP	GO:0071241	cellular response to inorganic substance	359						0.000253744	2.90876	5.72043	16	0.000511169	2.72116	6.10249	16					6.65e-06	4.23762	3.71581	15	1.9e-05	3.86119	4.06646	15					1.83992e-05	2.67097	10.279	26	3.88234e-05	2.54897	10.75	26					2.99e-07	3.59849	7.09668	24	1.03e-06
MF	GO:0004970	ionotropic glutamate receptor activity	60						0.000379065	6.92727	0.951652	6	0.00052784	6.49547	1.0135	6																	9.52564e-07	7.67082	1.71421	11	1.42982e-06	7.34512	1.78755	11					2.46e-06	8.90033	1.17344	9	4.18e-06
MF	GO:0022835	transmitter-gated channel activity	60						0.000379065	6.92727	0.951652	6	0.00052784	6.49547	1.0135	6																	9.52564e-07	7.67082	1.71421	11	1.42982e-06	7.34512	1.78755	11					2.46e-06	8.90033	1.17344	9	4.18e-06
BP	GO:0042546	cell wall biogenesis	2083						0.000335905	1.68241	33.7171	55	0.00053387	1.63177	35.969	57					0.000656	1.82061	21.56	38	0.000545	1.79442	23.5945	41					0.000859363	1.45727	60.5858	86	0.000965282	1.44152	63.3622	89					3.51e-07	1.92985	41.1766	76	7.14e-07
MF	GO:0000155	phosphorelay sensor kinase activity	473										0.000536314	2.45989	7.98979	19																	1.17507e-06	2.66251	13.5137	34	2.90934e-06	2.54818	14.0919	34
BP	GO:0051302	regulation of cell division	786						0.000205219	2.22722	12.5244	27	0.000552356	2.0822	13.3609	27
MF	GO:0016705	oxidoreductase activity. acting on paired donors. with incorporation or reduction of molecular oxygen	1443										0.000572044	1.77308	24.3748	42																	0.000262207	1.62478	41.2267	65	6.02209e-05	1.68396	42.9906	70									1.19e-07
BP	GO:0046189	phenol-containing compound biosynthetic process	273						0.0003115	3.28265	4.13216	13	0.000595966	3.05592	4.42994	13
BP	GO:0009190	cyclic nucleotide biosynthetic process	475										0.000608264	2.43287	8.07432	19																	1.35487e-06	2.64404	13.6003	34	3.55574e-06	2.52281	14.2235	34
MF	GO:0005230	extracellular ligand-gated ion channel activity	62						0.000453159	6.67967	0.983373	6	0.000629925	6.2633	1.04729	6																	1.34083e-06	7.36978	1.77135	11	2.00808e-06	7.05686	1.84713	11					3.26e-06	8.56421	1.21255	9	5.53e-06
BP	GO:0010120	camalexin biosynthetic process	331										0.000636467	2.76776	5.62653	15													0.000981582	9.69732	0.434295	4	3.71544e-05	2.67261	9.47727	24	1.06625e-06	3.02118	9.91157	28	0.000125242	11.1231	0.47771	5	2.66e-07	3.74956	6.54318	23	8.47e-10
MF	GO:0016775	phosphotransferase activity, nitrogenous group as acceptor	481										0.000655163	2.417	8.12493	19																	1.70396e-06	2.61454	13.7422	34	4.17913e-06	2.50227	14.3302	34
BP	GO:0009880	embryonic pattern specification	714						0.000261415	2.26989	11.3771	25	0.000664099	2.12234	12.137	25
MF	GO:0034007	S-linalool synthase activity	11										0.000716703	21.8798	0.185809	3	4.20115e-05	259.9	0.00971975	2					4.85e-06	50.6775	0.123279	4	8.06073e-05	186.038	0.0134457	2					9.28667e-06	27.2027	0.327717	5	9.48083e-05	171.222	0.0145796	2	4.31e-05	28.7303	0.21513	4	3.47e-08
BP	GO:0051865	protein autoubiquitination	87						0.000494751	5.43217	1.38629	7	0.000723248	5.08451	1.47888	7																	7.16095e-06	5.45533	2.49101	12	1.11977e-05	5.20784	2.60515	12
BP	GO:0019752	carboxylic acid metabolic process	3088						0.000897342	1.44768	65.2169	91	0.000732992	1.44018	69.8652	97																	2.64233e-05	1.5221	80.5447	118	2.1929e-05	1.51553	84.3297	123					6.3e-09	2.9607	14.6915	41	4.45e-08
BP	GO:0009856	pollination	3011										0.000738109	1.51003	51.1827	75																	6.0203e-05	1.47462	86.2117	123	2.34632e-05	1.49298	90.1623	130
MF	GO:0016875	ligase activity. forming carbon-oxygen bonds	374										0.000739389	2.62379	6.31751	16
CC	GO:0048471	perinuclear region of cytoplasm	240						0.000466284	3.32672	3.76666	12	0.000780341	3.13021	3.99663	12					0.000211	4.24425	2.46	10	0.000409	3.89354	2.67604	10					6.05511e-05	2.97948	6.77372	19	0.00010356	2.85424	7.05944	19					6e-08	4.67231	4.63428	20	1.66e-07
BP	GO:0010266	response to vitamin B1	25						0.000621043	11.8029	0.398358	4	0.000790325	11.0494	0.424964	4
BP	GO:0048513	animal organ development	1458						0.00041565	1.81758	23.2323	41	0.000791116	1.74198	24.7839	42					0.000363	2.0532	15.091	30									0.000219532	1.62971	41.7458	66	0.000439754	1.57927	43.6588	67
MF	GO:0015334	high-affinity oligopeptide transmembrane transporter activity	116										0.000825269	4.33441	1.95944	8																	0.000510158	3.57668	3.31414	11	0.000187204	3.77401	3.45593	12
BP	GO:0046217	indole phytoalexin metabolic process	340										0.000835083	2.69076	5.77951	15																	2.05094e-05	2.71433	9.73496	25	5.83527e-07	3.04973	10.1811	29	0.00014188	10.8228	0.490699	5	1.1e-07	3.81594	6.72109	24	3.51e-10
BP	GO:0009742	brassinosteroid mediated signaling pathway	1187						0.000329168	2.19376	12.2305	26	0.000837078	2.05262	13.0375	26
MF	GO:0102360	daphnetin 3-O-glucosyltransferase activity	44						0.00064685	7.98735	0.697878	5	0.000857569	7.4899	0.743237	5
MF	GO:0102425	myricetin 3-O-glucosyltransferase activity	44						0.00064685	7.98735	0.697878	5	0.000857569	7.4899	0.743237	5
MF	GO:0004712	protein serine/threonine/tyrosine kinase activity	610										0.000858991	2.2006	10.304	22																	8.46088e-06	2.28399	17.4278	38	2.11371e-05	2.18571	18.1734	38
BP	GO:0071219	cellular response to molecule of bacterial origin	44						0.000660471	7.94942	0.701111	5	0.000882075	7.44153	0.747937	5
CC	GO:0016607	nuclear speck	349						0.000486789	2.84219	5.47735	15	0.00088475	2.67386	5.81177	15					0.000304	3.48053	3.57725	12	0.000638	3.19217	3.8914	12					6.83958e-05	2.56188	9.85011	24	0.000127507	2.45393	10.2656	24					0.000186	2.78606	6.73902	18	0.000397
MF	GO:0004834	tryptophan synthase activity	26						0.000712338	11.3198	0.412382	4	0.000900194	10.6154	0.439185	4
MF	GO:0004813	alanine-tRNA ligase activity	26										0.000900194	10.6154	0.439185	4
BP	GO:0046274	lignin catabolic process	91						0.000648808	5.17319	1.45002	7	0.000945032	4.84211	1.54687	7					0.000381	6.79823	0.941892	6	0.000611	6.20133	1.03077	6					8.44481e-10	7.85305	2.60553	17	1.65209e-09	7.49593	2.72493	17					2.55e-07	7.59053	1.79888	12	5.35e-07
MF	GO:0033218	amide binding	906						0.000360033	2.08087	14.3699	29	0.000958676	1.94851	15.3039	29																	0.000997854	1.7099	25.8846	43
BP	GO:0010248	establishment or maintenance of transmembrane electrochemical gradient	12						0.000797143	20.6398	0.191212	3	0.000960967	19.3233	0.203983	3																	1.28166e-05	24.2919	0.343587	5	1.59138e-05	23.1935	0.359332	5
BP	GO:0046244	salicylic acid catabolic process	45						0.000733358	7.75057	0.717045	5	0.000978566	7.25538	0.764936	5					0.000102	12.0294	0.465771	5	0.000155	10.9746	0.509724	5					1.03879e-12	17.0857	1.28845	15	1.9634e-12	16.3095	1.34749	15					2.1e-07	12.4729	0.889556	9	3.78e-07
BP	GO:0010112	regulation of systemic acquired resistance	310										0.000981994	2.75622	5.26956	14													0.000770169	10.366	0.406741	4	4.21043e-06	3.00141	8.87599	25	8.38063e-08	3.37685	9.28274	29	9.22301e-05	11.8926	0.447402	5	0.000526	2.7189	6.12805	16	3.87e-06
BP	GO:0071495	cellular response to endogenous stimulus	7856						4.92017e-37	2.6572	125.18	275									3.28e-17	2.27518	81.3132	160	3.05e-17	2.208	88.9864	171					1.77388e-74	2.85454	224.935	513	2.64282e-72	2.76565	235.242	524
BP	GO:0071310	cellular response to organic substance	7691						1.84775e-28	2.4183	119.854	246									3.48e-16	2.17084	89.5315	168	5.92e-16	2.09712	97.9802	179					6.42911e-57	2.59334	212.474	454	2.919e-55	2.5172	222.646	465
BP	GO:0051716	cellular response to stimulus	15833						3.05217e-28	2.01026	292.108	459									1.37e-15	1.87231	189.869	287	2.4e-16	1.85257	207.786	312					8.15028e-25	1.9603	209.642	356	1.59068e-54	2.06519	548.939	870
BP	GO:0050789	regulation of biological process	8267						1.06693e-08	1.66616	121.616	181									1.44e-06	1.45137	249.845	309	7.07e-07	1.61505	109.581	157					9.31734e-17	1.76127	211.385	326	4.93484e-16	1.71602	223.455	338					2.43e-08	1.42415	324.445	408	8.6e-09
BP	GO:0009755	hormone-mediated signaling pathway	1865						0.000104869	1.95414	21.7399	41																					9.85351e-05	1.63103	46.8985	74	9.95763e-05	1.61394	49.3095	77
BP	GO:0019222	regulation of metabolic process	2508						0.000152554	1.28362	262.933	315													0.000873	1.29249	186.729	225					1.32993e-07	1.79414	60.4241	103	9.81972e-06	1.58748	72.253	110
MF	GO:0043565	sequence-specific DNA binding	2285						0.000217396	1.68194	36.2421	59																					2.85391e-06	1.65654	65.2828	104	1.01015e-05	1.59965	68.0759	105					0.000514	1.56447	44.7471	68
BP	GO:0010103	stomatal complex morphogenesis	1017						0.000561663	1.96915	16.2052	31
BP	GO:0009408	response to heat	2470						0.000595754	1.59713	39.3578	61																					9.31407e-07	1.66472	70.7216	113	7.14724e-06	1.58531	73.9624	113					0.000514	1.53919	48.8268	73
MF	GO:0043621	protein self-association	810						0.000678959	2.08389	12.8473	26									0.000931	2.33901	8.36208	19
BP	GO:0009734	auxin-activated signaling pathway	1216						0.000712307	1.85771	19.3762	35
BP	GO:0009631	cold acclimation	322						0.000764888	2.83061	5.13086	14									8.57e-06	4.4134	3.33285	14	2.32e-05	4.02186	3.64736	14					8.40927e-07	3.1344	9.21958	27	1.94511e-06	2.99117	9.64207	27					2.38e-06	3.49825	6.36527	21	6.96e-06
BP	GO:0006810	transport	7545						0.000786856	1.3522	113.268	146									0.000298	1.33914	171.683	212	0.000705	1.2982	187.884	227
MF	GO:0045548	phenylalanine ammonia-lyase activity	46						0.000795434	7.59749	0.7296	5									0.000112	11.7678	0.474883	5	0.000164	10.8241	0.51553	5					4.1941e-15	20.0993	1.31423	17	8.28476e-15	19.2434	1.37045	17					1.7e-08	14.0236	0.899636	10	3.15e-08
BP	GO:0010962	regulation of glucan biosynthetic process	46						0.000812085	7.56142	0.73298	5																					0.000314211	6.10743	1.31708	7	0.000411177	5.83101	1.37744	7
BP	GO:0009626	plant-type hypersensitive response	1570						0.000955496	1.75024	23.5059	40									0.000131	2.13027	15.5834	32	0.00065	1.93104	17.0968	32									0.000926713	1.53642	44.1268	66
MF	GO:0016835	carbon-oxygen lyase activity	510														9.10788e-05	12.1221	0.450643	5									3.28317e-06	12.3265	0.623389	7									0.000609584	7.84019	0.675964	5
BP	GO:0043693	monoterpene biosynthetic process	46														0.000946041	47.8916	0.0449297	2									4.33425e-07	75.8162	0.0603551	4					0.000411177	5.83101	1.37744	7									4.95e-05
MF	GO:0052683	(Z)-gamma-bisabolene synthase activity	10														3.43926e-05	292.392	0.00883613	2									6.60039e-05	209.296	0.0122233	2									7.76375e-05	192.628	0.0132542	2					0.000977
MF	GO:0046409	p-coumarate 3-hydroxylase activity	196														0.000717945	18.4483	0.173188	3									0.0001035	17.8344	0.239577	4									0.000141667	16.3811	0.259782	4					7.35e-05
MF	GO:0016710	trans-cinnamate 4-monooxygenase activity	202														0.000783331	17.8905	0.17849	3									0.000116227	17.2924	0.246911	4									0.00015901	15.8833	0.267735	4					0.000101
MF	GO:0046424	ferulate 5-hydroxylase activity	204														0.000805938	17.712	0.180257	3									0.000120711	17.119	0.249356	4									0.000165117	15.724	0.270386	4					0.000112
MF	GO:0047720	indoleacetaldoxime dehydratase activity	204														0.000805938	17.712	0.180257	3									0.000120711	17.119	0.249356	4									0.000165117	15.724	0.270386	4	0.000754	3.15269	3.98969	12	7.23e-06
BP	GO:0051792	medium-chain fatty acid biosynthetic process	199																										0.000144484	16.2931	0.261102	4									0.000208549	14.7481	0.287203	4					0.000102
BP	GO:0046622	positive regulation of organ growth	201																										0.000150126	16.1273	0.263726	4									0.000216649	14.5979	0.29009	4					0.000113
MF	GO:0016711	flavonoid 3'-monooxygenase activity	211														0.00088832	17.1141	0.186442	3									0.000137394	16.5384	0.257912	4									0.000187831	15.1907	0.279664	4					0.00016
BP	GO:0040009	regulation of growth rate	205																										0.000161886	15.8054	0.268974	4									0.000233524	14.3066	0.295863	4					3.73e-05
BP	GO:0010338	leaf formation	221																										0.000215658	14.6366	0.289967	4									0.000310577	13.2486	0.318954	4					0.000302
BP	GO:0009625	response to insect	429																										2.30966e-05	11.4963	0.562877	6	0.000329773	2.2047	12.2832	26	2.89511e-06	2.63671	12.8461	32					6.65e-06	2.97342	8.48044	24	2.2e-07
BP	GO:0009759	indole glucosinolate biosynthetic process	236																										0.000276764	13.6872	0.309648	4									0.000397961	12.3893	0.340603	4					0.00018
CC	GO:0071944	cell periphery	18630														0.000680791	2.37499	16.7561	29									5.73444e-05	2.44929	22.1792	39									2.61243e-05	5.42003	2.46103	11
BP	GO:0048830	adventitious root development	260																										0.000399028	12.3997	0.341138	4									0.000572349	11.2238	0.375241	4					0.000505
BP	GO:0000162	tryptophan biosynthetic process	276																										0.000499363	11.6676	0.362131	4					0.000745776	2.40801	8.26463	19	0.000715087	10.5611	0.398332	4	0.000456	2.87052	5.45594	15	8.75e-06
BP	GO:0045927	positive regulation of growth	285																										0.000527011	11.4978	0.367379	4									0.000805588	10.2215	0.411321	4
BP	GO:0009641	shade avoidance	293																										0.000624393	10.9785	0.384436	4									0.000892572	9.93742	0.422867	4					0.000207
BP	GO:0080110	sporopollenin biosynthetic process	296																										0.00064856	10.8652	0.388372	4									0.000926832	9.8349	0.427197	4					7.56e-05
BP	GO:0006744	ubiquinone biosynthetic process	312																										0.000788767	10.2984	0.409365	4
MF	GO:0080131	hydroxyjasmonate sulfotransferase activity	27														0.00026568	93.5421	0.0238576	2									0.000507924	66.958	0.033003	2									6.43544e-06	97.398	0.0357863	3
BP	GO:0052315	phytoalexin biosynthetic process	347																														2.87578e-05	2.65505	9.93539	25	8.84357e-07	2.98228	10.3907	29	0.00015595	10.6002	0.500802	5	1.61e-07	3.73285	6.85947	24	5.65e-10
BP	GO:0002229	defense response to oomycetes	351																																						0.000164456	10.477	0.506575	5					0.00022
BP	GO:0045338	farnesyl diphosphate metabolic process	33														0.000486589	67.9881	0.0322322	2									0.000875381	50.2001	0.0432982	2
BP	GO:0042401	cellular biogenic amine biosynthetic process	403																																						0.000310493	9.10122	0.581623	5					6.46e-05
MF	GO:0030414	peptidase inhibitor activity	269																														1.08397e-06	3.35996	7.68537	24	1.83674e-07	3.51672	8.01418	26									0.000611
MF	GO:0061135	endopeptidase regulator activity	206																														2.29451e-06	3.68375	5.88545	20	4.27541e-06	3.52665	6.13725	20					0.000821	3.12009	4.02881	12	0.000125
MF	GO:0004867	serine-type endopeptidase inhibitor activity	141																														2.42886e-08	5.33781	4.02839	19	4.67722e-08	5.11028	4.20074	19					0.000112	4.269	2.75758	11	9.11e-06
MF	GO:0030234	enzyme regulator activity	1317
MF	GO:0090729	toxin activity	5																														0.000223005	51.0798	0.142851	3	0.000252413	48.9193	0.148962	3
MF	GO:0004869	cysteine-type endopeptidase inhibitor activity	66
MF	GO:0008798	beta-aspartyl-peptidase activity	14
MF	GO:0004427	inorganic diphosphatase activity	79
MF	GO:0004499	N,N-dimethylaniline monooxygenase activity	86
MF	GO:0004067	asparaginase activity	18
MF	GO:0008429	phosphatidylethanolamine binding	23
CC	GO:0033095	aleurone grain	9																														7.11433e-05	27.5996	0.254014	4	8.3532e-05	26.4479	0.264729	4
MF	GO:0009678	hydrogen-translocating pyrophosphatase activity	23																																										0.000958	10.5829	0.449818	4
MF	GO:0015020	glucuronosyltransferase activity	272																		0.000598	3.69748	2.80801	10									0.000355571	2.56884	7.77109	19	0.000589048	2.45934	8.10356	19					1.22e-09	4.92235	5.31959	24	4.33e-09
MF	GO:0016709	oxidoreductase activity. acting on paired donors. with incorporation or reduction of molecular oxygen. NAD(P)H as one donor. and incorporation of one atom of oxygen	481																																										0.000604	2.31757	9.37482	21
CC	GO:0005773	vacuole	5398
BP	GO:0009909	regulation of flower development	2372
BP	GO:0052545	callose localization	1442
BP	GO:0052547	regulation of peptidase activity	168
BP	GO:0045861	negative regulation of proteolysis	174
BP	GO:0051346	negative regulation of hydrolase activity	184
BP	GO:0071229	cellular response to acid chemical	1220																														1.00342e-06	2.05497	30.009	59	1.14172e-06	2.01987	31.5582	61					3.25e-05	2.04736	21.2868	42	1.93e-05
BP	GO:0009074	aromatic amino acid family catabolic process	693
BP	GO:0009308	amine metabolic process	462														0.000987649	4.87089	1.57254	7																					0.00055219	4.17839	2.3236	9
BP	GO:0010951	negative regulation of endopeptidase activity	117
BP	GO:0098542	defense response to other organism	2663
BP	GO:0048366	leaf development	3659
BP	GO:0043436	oxoacid metabolic process	11136																		2.43e-08	1.65981	115.263	172	3.78e-06	1.53775	107.713	153
BP	GO:2000026	regulation of multicellular organismal development	4160
BP	GO:0033345	asparagine catabolic process via L-aspartate	20
BP	GO:0000160	phosphorelay signal transduction system	558																														1.39553e-05	2.34868	15.1578	34	3.58794e-05	2.23521	15.8917	34
BP	GO:0000302	response to reactive oxygen species	2551																														3.02714e-05	1.67885	47.4794	77	0.000129251	1.59845	49.7042	77					6.64e-07	2.01676	33.1436	64	6.7e-06
BP	GO:0000304	response to singlet oxygen	91																		0.000381	6.79823	0.941892	6	0.000611	6.20133	1.03077	6					1.12207e-11	9.03029	2.60553	19	2.40725e-11	8.61925	2.72493	19					1.33e-05	6.15991	1.79888	10	2.42e-05
BP	GO:0002253	activation of immune response	241																		4.17e-06	2.61474	12.3791	31	9.58e-06	2.45965	13.5473	32					0.000230364	2.75447	6.90037	18	0.00039193	2.62915	7.21658	18
BP	GO:0002682	regulation of immune system process	2789																														1.34035e-41	3.1683	77.4243	215	4.64552e-42	3.12714	80.9904	222
BP	GO:0002684	positive regulation of immune system process	1270																		1.34e-05	2.45585	13.1451	31	3.07e-05	2.31006	14.3855	32																	2.07e-05	1.98255	25.1053	48	3e-05
BP	GO:0002757	immune response-activating signal transduction	409																																										0.000231	2.57266	8.08508	20	0.000217
BP	GO:0002833	positive regulation of response to biotic stimulus	350																														0.000228699	2.40263	10.0213	23	0.000426305	2.29305	10.4805	23
BP	GO:0003156	regulation of animal organ formation	71																		0.000868	7.28777	0.734883	5									3.41065e-05	5.58493	2.03289	10	4.96473e-05	5.3318	2.12605	10					0.000514	5.44653	1.40352	7	0.000777
BP	GO:0006430	lysyl-tRNA aminoacylation	11																														0.000188169	19.4236	0.314955	4	0.000223458	18.5458	0.329387	4
BP	GO:0006435	threonyl-tRNA aminoacylation	9																																										0.000592	24.8463	0.177911	3	0.000727
BP	GO:0006598	polyamine catabolic process	264																														8.7911e-05	2.79911	7.55891	20	0.000159098	2.67163	7.9053	20
BP	GO:0006631	fatty acid metabolic process	2498																										0.000432818	3.69612	3.27755	11									0.000974054	3.31775	3.6052	11
BP	GO:0006733	oxidoreduction coenzyme metabolic process	557																										0.000864177	7.24126	0.730822	5
BP	GO:0006790	sulfur compound metabolic process	3830																																		0.000604067	1.34425	113.262	148									0.000513
BP	GO:0006855	drug transmembrane transport	490																														6.96675e-06	2.47455	14.0298	33	2.6999e-06	2.51781	14.6727	35
BP	GO:0006883	cellular sodium ion homeostasis	65																														1.54446e-05	6.19475	1.8611	10	2.26428e-05	5.91398	1.94638	10					4.25e-05	6.99495	1.28491	8	6.95e-05
BP	GO:0006955	immune response	4645
BP	GO:0006970	response to osmotic stress	6691																		9.36e-08	1.82908	61.4706	104	2.47e-08	1.82832	67.4482	114
BP	GO:0007165	signal transduction	11623																																										2.3e-06	1.53083	107.41	155	7.09e-07
BP	GO:0007346	regulation of mitotic cell cycle	703																		1.8e-06	3.3088	7.27637	23	7.84e-06	3.01177	7.96302	23																	0.000207	2.15834	13.8968	29	0.000637
BP	GO:0007568	aging	1461																														0.000124014	1.65939	41.6777	67	9.15519e-05	1.65864	43.5973	70					2.31e-06	1.99502	30.7984	59	9.71e-06
BP	GO:0007585	respiratory gaseous exchange by respiratory system	15																														2.1912e-06	22.6834	0.429484	6	2.83853e-06	21.6572	0.449165	6
BP	GO:0008152	metabolic process	49512																																														5.58e-05
BP	GO:0008202	steroid metabolic process	1443																																														0.000343
BP	GO:0008361	regulation of cell size	482																														0.000392948	2.10813	13.8007	28	0.000363368	2.08925	14.4332	29
BP	GO:0008610	lipid biosynthetic process	4950																										0.000670562	2.78574	6.49474	16
BP	GO:0009108	coenzyme biosynthetic process	2408																																						0.000723184	3.44702	3.4753	11
BP	GO:0009226	nucleotide-sugar biosynthetic process	163																														7.70382e-05	3.45718	4.66706	15	0.000125874	3.30011	4.88092	15
BP	GO:0009267	cellular response to starvation	1294																		0.000204	1.98136	18.8171	36	6.8e-05	2.01593	20.5928	40																	0.000256	2.19667	12.7125	27	0.000342
BP	GO:0009395	phospholipid catabolic process	59																																						8.93838e-05	38.1925	0.0851507	3
BP	GO:0009404	toxin metabolic process	379																														6.17512e-05	2.52155	10.4078	25	2.34429e-06	2.82502	10.9013	29					3.05e-07	3.59077	7.0991	24	1.42e-09
BP	GO:0009416	response to light stimulus	7264																														5.68564e-07	1.40896	197.905	265	7.0934e-07	1.39536	207.122	275					1.41e-05	1.50453	94.5669	136	0.000206
BP	GO:0009615	response to virus	1579																														0.000525484	2.5566	7.39053	18	2.63709e-05	1.68648	47.2821	77
BP	GO:0009620	response to fungus	1155																														1.44463e-06	2.04338	29.6514	58	1.41258e-06	2.01847	31.0565	60
BP	GO:0009628	response to abiotic stimulus	15677																														5.75857e-05	1.24042	410.259	479	0.000170274	1.2169	429.761	495
BP	GO:0009639	response to red or far red light	1745																																										0.000279	1.68657	34.2187	56
BP	GO:0009698	phenylpropanoid metabolic process	2288																		0.000644	2.30091	9.40756	21	0.000342	2.31539	10.254	23					1.03279e-05	2.01202	25.8785	50	1.56045e-05	1.96434	27.0163	51					5.73e-13	2.3405	45.229	99	4.15e-14
BP	GO:0009718	anthocyanin-containing compound biosynthetic process	564																																										2.98e-05	2.52354	11.1491	27	1.5e-05
BP	GO:0009725	response to hormone	2012																																														0.000129
BP	GO:0009733	response to auxin	2945																														3.57325e-05	1.49702	84.322	122	3.06592e-05	1.49029	88.186	127
BP	GO:0009737	response to abscisic acid	2503																														2.19519e-08	1.80892	65.6434	113	8.32296e-08	1.74919	68.9026	115					0.000148	1.62018	45.972	72	0.000447
BP	GO:0009814	defense response. incompatible interaction	823																		2.65e-06	1.86945	40.8179	72	2.68e-06	1.82656	44.5829	77													0.00087447	2.61362	7.28977	17
BP	GO:0009819	drought recovery	116																														2.25071e-07	5.46448	3.32134	16	4.07638e-07	5.21609	3.47354	16					0.000518	4.19206	2.29308	9	0.000852
BP	GO:0009835	fruit ripening	97																														0.000475366	3.91434	2.77733	10	0.000671158	3.73693	2.9046	10
BP	GO:0009863	salicylic acid mediated signaling pathway	706																														7.86967e-08	2.52448	19.2522	46	2.95338e-07	2.40259	20.1774	46
BP	GO:0009864	induced systemic resistance, jasmonic acid mediated signaling pathway	151																														1.7767e-06	4.33285	4.32347	17	3.22534e-06	4.13581	4.52159	17					5.12e-05	4.31019	2.98496	12	9.95e-05
BP	GO:0009889	regulation of biosynthetic process	12391																														0.000556476	1.20727	354.782	411
BP	GO:0009893	positive regulation of metabolic process	4020																														1.27855e-05	1.45249	115.102	161	2.93914e-05	1.42034	120.376	165					0.000633	1.4127	79.6054	109
BP	GO:0009961	response to 1-aminocyclopropane-1-carboxylic acid	75																														9.39425e-06	5.85818	2.14742	11	1.42415e-05	5.59254	2.24582	11
BP	GO:0009992	cellular water homeostasis	137																														0.000607217	3.27074	3.92262	12	0.000256696	3.41155	4.10237	13									0.000722
BP	GO:0010015	root morphogenesis	3687																														0.000116539	1.40883	105.567	144	7.11696e-05	1.41382	110.405	151
BP	GO:0010016	shoot system morphogenesis	2994																																										0.000267	1.51721	59.1851	87	0.000123
BP	GO:0010023	proanthocyanidin biosynthetic process	113																		0.000185	6.36705	1.1696	7	0.000319	5.80729	1.27997	7					4.62421e-06	4.82483	3.23544	14	7.67316e-06	4.60573	3.38371	14					0.000427	4.31317	2.23377	9	0.000705
BP	GO:0010038	response to metal ion	4117																		1.11e-05	3.23286	6.45731	20	3.95e-05	2.94383	7.06518	20
BP	GO:0010054	trichoblast differentiation	2244																																		0.000801494	1.43632	67.195	94
BP	GO:0010075	regulation of meristem growth	1622
BP	GO:0010117	photoprotection	33																														2.63092e-07	12.7761	0.944864	9	3.8285e-07	12.1973	0.988162	9
BP	GO:0010154	fruit development	5813																														0.000575405	1.28797	165.826	207
BP	GO:0010160	formation of animal organ boundary	47																																										0.000317	7.28444	0.929092	6	0.00046
BP	GO:0010208	pollen wall assembly	1024																																														5.14e-05
BP	GO:0010218	response to far red light	629																																										0.00018	2.24887	12.434	27	0.000239
BP	GO:0010230	alternative respiration	13																														7.89277e-07	29.1652	0.372219	6	1.02479e-06	27.8458	0.389276	6
BP	GO:0010243	response to organonitrogen compound	452																														0.000198211	2.32362	11.2043	25	0.000178996	2.29763	11.794	26
BP	GO:0010304	PSII associated light-harvesting complex II catabolic process	165																														0.000995172	2.91421	4.72432	13
BP	GO:0010373	negative regulation of gibberellin biosynthetic process	6																														0.000439291	33.976	0.171793	3	0.000501016	32.4412	0.179666	3
BP	GO:0010413	glucuronoxylan metabolic process	850																																		0.000715852	1.74167	25.4527	43
BP	GO:0010431	seed maturation	1500																														3.37272e-05	1.71131	42.9484	71	0.000129923	1.63139	44.9165	71
BP	GO:0010466	negative regulation of peptidase activity	168																																														0.000987
BP	GO:0010508	positive regulation of autophagy	62																														6.56503e-05	5.78288	1.7752	9	9.23084e-05	5.5209	1.85655	9
BP	GO:0014070	response to organic cyclic compound	1213
BP	GO:0015691	cadmium ion transport	165																														0.000307553	3.16083	4.72432	14	0.000479308	3.01729	4.94081	14
BP	GO:0015711	organic anion transport	2234																														4.13025e-05	1.56796	63.9644	97	3.42566e-05	1.56157	66.8956	101					0.000213	1.6138	44.1022	69	0.000215
BP	GO:0015833	peptide transport	5876																														0.000138828	1.32443	165.861	212	0.000224411	1.3053	173.553	219
BP	GO:0015849	organic acid transport	1894																														2.73401e-06	1.72578	54.2295	90	9.00367e-06	1.66448	56.7145	91					3.08e-05	1.77056	37.4404	64	0.00013
BP	GO:0016036	cellular response to phosphate starvation	677																														0.000351903	1.92225	19.384	36	0.00040501	1.88887	20.2723	37					1.88e-05	2.41184	13.3829	31	2.92e-05
BP	GO:0016099	monoterpenoid biosynthetic process	15																										0.000176778	119.74	0.019681	2
BP	GO:0016106	sesquiterpenoid biosynthetic process	274																										0.000485934	11.7543	0.359507	4
BP	GO:0016123	xanthophyll biosynthetic process	54																														0.000852477	5.06725	1.54614	7									0.000678	6.22148	1.06747	6	0.000977
BP	GO:0016999	antibiotic metabolic process	1471																														0.000100803	1.69396	39.0306	64	2.39981e-05	1.7464	40.9513	69
BP	GO:0017004	cytochrome complex assembly	148																		0.000168	5.51453	1.53187	8	0.000307	5.02909	1.67642	8					2.81643e-07	4.7316	4.23757	18	5.37155e-07	4.51632	4.43176	18					4.21e-05	4.40546	2.92565	12	8.21e-05
BP	GO:0018958	phenol-containing compound metabolic process	292																		6.3e-06	4.8837	2.80449	13	1.77e-05	4.41415	3.0937	13					8.42108e-11	4.41761	7.74764	31	2.69921e-10	4.20124	8.12888	31					2.28e-06	3.79429	5.31977	19	6.59e-06
BP	GO:0019375	galactolipid biosynthetic process	464																														9.16538e-05	2.28062	13.2854	29	8.42063e-05	2.25768	13.8942	30					2.72e-06	2.98152	9.17231	26	3.19e-06
BP	GO:0019438	aromatic compound biosynthetic process	15876																		0.00037	1.3268	181.702	222									3.84042e-06	1.26914	443.703	527	7.22597e-05	1.22074	463.872	536
BP	GO:0019758	glycosinolate biosynthetic process	1189																																						0.000339135	5.01091	1.716	8
BP	GO:0021700	developmental maturation	3791																														3.48552e-06	1.54549	91.5421	136	5.89386e-06	1.51794	95.8175	140
BP	GO:0022622	root system development	5423																		1.2e-05	1.68069	56.1305	89
BP	GO:0030007	cellular potassium ion homeostasis	135																														1.79538e-06	4.59069	3.86535	16	6.71005e-07	4.69773	4.04248	17					8.32e-05	4.42665	2.66867	11	0.000154
BP	GO:0031349	positive regulation of defense response	373																														0.000231329	2.34949	10.6798	24	0.000438449	2.24227	11.1692	24
BP	GO:0031667	response to nutrient levels	2523																		2.5e-05	1.95998	26.1142	49	1.65e-05	1.93678	28.5785	53																	5.1e-13	2.2743	49.8745	106	6.79e-13
BP	GO:0031668	cellular response to extracellular stimulus	1709																																										1.88e-07	2.08473	32.6453	65	1.3e-07
BP	GO:0031930	mitochondria-nucleus signaling pathway	35																														0.000435124	7.03755	1.00213	6	0.000551086	6.71919	1.04805	6
BP	GO:0032103	positive regulation of response to external stimulus	359																														0.000327882	2.33796	10.279	23	0.000604523	2.23133	10.75	23
BP	GO:0032501	multicellular organismal process	21026																														9.39316e-10	1.34389	586.727	708	1.48562e-09	1.3309	613.667	736					7.58e-06	1.29024	410.614	484	6.7e-05
BP	GO:0032787	monocarboxylic acid metabolic process	5587																																										8.3e-06	1.50522	101.201	145	3.02e-07
BP	GO:0034329	cell junction assembly	13																														0.000389407	15.1068	0.372219	4	0.000461457	14.4241	0.389276	4
BP	GO:0034605	cellular response to heat	682
BP	GO:0035235	ionotropic glutamate receptor signaling pathway	58																														5.39779e-06	7.0989	1.66067	10	7.97986e-06	6.77715	1.73677	10					1.82e-05	7.97507	1.14654	8	3.01e-05
BP	GO:0035264	multicellular organism growth	28																														5.36157e-08	16.1394	0.801703	9	7.84901e-08	15.4083	0.838441	9
BP	GO:0036293	response to decreased oxygen levels	691																														2.80845e-05	2.10707	19.7849	40	3.50013e-05	2.06465	20.6915	41
BP	GO:0042325	regulation of phosphorylation	555																		5.15e-07	3.84423	5.7445	21	2.14e-06	3.50005	6.28659	21																	0.000149	2.36416	10.9712	25	0.000422
BP	GO:0042435	indole-containing compound biosynthetic process	211																														0.000344847	2.8538	5.92843	16	0.000554529	2.72615	6.19565	16					0.000263	3.35875	4.07335	13	6.36e-05
BP	GO:0042445	hormone metabolic process	2346																										0.000339707	2.88233	6.74141	17
BP	GO:0042939	tripeptide transport	137																																		0.000894602	3.12235	4.10237	12
BP	GO:0043085	positive regulation of catalytic activity	893																		0.000204	2.4603	9.24296	22	0.000683	2.23973	10.1152	22
BP	GO:0043401	steroid hormone mediated signaling pathway	1190																														8.54348e-09	2.1958	34.0724	71	4.92468e-08	2.09326	35.6337	71
BP	GO:0044249	cellular biosynthetic process	28360																																										0.000965	1.18864	560.618	617
BP	GO:0044282	small molecule catabolic process	3351																														0.000107801	1.43136	95.9466	133	5.36975e-05	1.44261	100.343	140					5.86e-07	1.70774	66.2423	108	1.24e-07
BP	GO:0045088	regulation of innate immune response	303																														6.42349e-08	3.60523	8.09154	27	1.59434e-07	3.43663	8.47162	27
BP	GO:0045089	positive regulation of innate immune response	1258																		1.12e-05	2.48031	13.0209	31	2.56e-05	2.33309	14.2496	32																	1.63e-05	2.00258	24.868	48	2.36e-05
BP	GO:0045184	establishment of protein localization	6039																														5.51286e-05	1.33932	172.91	223	7.3721e-05	1.325	180.834	231
BP	GO:0045859	regulation of protein kinase activity	488																		6.23e-08	4.40013	5.05102	21	2.75e-07	4.00619	5.52767	21					0.00021535	2.16059	13.9725	29	0.000443369	2.06175	14.6128	29					1.92e-05	2.70899	9.64674	25	5.96e-05
BP	GO:0046148	pigment biosynthetic process	1679																		0.000421	1.96162	17.3784	33
BP	GO:0046149	pigment catabolic process	437																																										0.000207	2.52684	8.63858	21	0.000518
BP	GO:0046395	carboxylic acid catabolic process	2353																														8.63748e-11	1.94709	67.3717	124	1.28525e-11	1.97188	70.459	131					1.24e-12	2.29655	46.5139	100	4.36e-14
BP	GO:0048041	focal adhesion assembly	11																														0.000188169	19.4236	0.314955	4	0.000223458	18.5458	0.329387	4
BP	GO:0048519	negative regulation of biological process	8544																														2.8715e-10	1.48945	239.887	333	3.33485e-09	1.44365	251.22	340					0.00028	1.31469	166.078	209
BP	GO:0048545	response to steroid hormone	1190																														8.54348e-09	2.1958	34.0724	71	4.92468e-08	2.09326	35.6337	71
BP	GO:0048731	system development	13658																														1.78183e-07	1.32552	385.395	476	1.03808e-07	1.3246	403.534	498					2.18e-06	1.33706	301.204	373	2.47e-06
BP	GO:0048767	root hair elongation	1216																														8.31492e-07	1.97997	34.8168	66	4.74353e-07	1.98178	36.4123	69					1.44e-05	2.02934	24.0378	47	9.78e-06
BP	GO:0048827	phyllome development	5709																														0.000836867	1.27971	163.461	203	0.00040899	1.29205	170.952	214
BP	GO:0048831	regulation of shoot system development	2601
BP	GO:0048878	chemical homeostasis	1274																		6.3e-07	2.01154	34.7465	66									1.34809e-06	1.95002	35.3213	66	5.67977e-06	1.86061	36.9112	66
BP	GO:0051174	regulation of phosphorus metabolic process	1188																		2.77e-05	2.43886	12.3584	29	0.000133	2.21818	13.5247	29					0.000240031	1.69821	34.0151	56	0.000411202	1.65071	35.5738	57					0.000567	1.78708	23.6029	41	0.000363
BP	GO:0051238	sequestering of metal ion	138																														0.000647984	3.24473	3.95125	12	0.000953543	3.09752	4.13231	12
BP	GO:0051239	regulation of multicellular organismal process	4608																																														0.000309
BP	GO:0051247	positive regulation of protein metabolic process	544																		3.73e-07	3.92572	5.63065	21	1.56e-06	3.57425	6.16199	21																	0.000109	2.41467	10.7537	25	0.000315
BP	GO:0051338	regulation of transferase activity	561																		1.51e-07	3.99543	5.80661	22	6.85e-07	3.63725	6.35455	22					0.000953659	1.93092	16.0627	30									2.72e-05	2.53783	11.0898	27	8.8e-05
BP	GO:0051365	cellular response to potassium ion starvation	179																														6.39875e-05	3.34926	5.12517	16	0.00010727	3.19702	5.36003	16
BP	GO:0051606	detection of stimulus	1545																		1.13e-05	5.0011	2.52985	12	4.66e-08	3.13167	11.1057	33
BP	GO:0051649	establishment of localization in cell	6216																														0.000163562	1.30959	177.978	225	0.000224629	1.29506	186.134	233
BP	GO:0055062	phosphate ion homeostasis	97																														2.21343e-05	4.8128	2.77733	12	3.41973e-05	4.59446	2.9046	12
BP	GO:0055080	cation homeostasis	551																						0.00051	2.71435	6.08739	16
BP	GO:0055091	phospholipid homeostasis	6																														0.000439291	33.976	0.171793	3	0.000501016	32.4412	0.179666	3					0.000147	49.6948	0.118607	3	0.000182
BP	GO:0060919	auxin influx	53																														0.000760578	5.17749	1.51751	7	0.000987449	4.94316	1.58705	7					8.1e-05	7.57982	1.0477	7	0.000125
BP	GO:0065008	regulation of biological quality	12866																														2.75709e-05	1.36321	170.636	222	7.12579e-05	1.33306	178.593	228
BP	GO:0070328	triglyceride homeostasis	6																														0.000439291	33.976	0.171793	3	0.000501016	32.4412	0.179666	3					0.000147	49.6948	0.118607	3	0.000182
BP	GO:0070413	trehalose metabolism in response to stress	26																										0.000542052	64.8485	0.0341138	2
BP	GO:0071230	cellular response to amino acid stimulus	59																														6.3329e-06	6.95392	1.6893	10	9.3511e-06	6.63874	1.76671	10					2.07e-05	7.81858	1.16631	8	3.42e-05
BP	GO:0071260	cellular response to mechanical stimulus	53																														2.2968e-06	7.92495	1.51751	10	3.41587e-06	7.56576	1.58705	10					9.2e-06	8.86185	1.0477	8	1.53e-05
BP	GO:0071311	cellular response to acetate	53																														2.2968e-06	7.92495	1.51751	10	3.41587e-06	7.56576	1.58705	10					9.2e-06	8.86185	1.0477	8	1.53e-05
BP	GO:0071367	cellular response to brassinosteroid stimulus	1206																														1.45543e-08	2.16431	34.5305	71	8.21517e-08	2.06324	36.1128	71
BP	GO:0071453	cellular response to oxygen levels	245																														7.76142e-07	3.54462	7.0149	23	4.59045e-07	3.54781	7.33636	24
BP	GO:0071456	cellular response to hypoxia	236																														4.01972e-07	3.69489	6.75721	23	2.30853e-07	3.69893	7.06686	24
BP	GO:0071478	cellular response to radiation	576																																										0.00026	2.27334	11.3863	25	0.000718
BP	GO:0071695	anatomical structure maturation	3286																																										0.000888	1.442	64.9574	91	0.00076
BP	GO:0071705	nitrogen compound transport	6129																														4.22856e-08	1.49528	166.273	235	7.19246e-08	1.47367	174.128	243
BP	GO:0072330	monocarboxylic acid biosynthetic process	5065																																						0.000316381	2.79374	7.30997	18
BP	GO:0080090	regulation of primary metabolic process	13844																		0.000466	1.34521	145.207	182									4.32171e-05	1.24188	396.385	467	0.000489214	1.19643	414.549	475
BP	GO:0080134	regulation of response to stress	5061																		2.24e-07	1.86104	52.3837	91	9.02e-08	1.8497	57.3269	99					6.81256e-48	2.7076	143.304	333	2.99845e-48	2.67071	149.871	344					3.12e-06	3.03259	8.66812	25	3.54e-06
BP	GO:0098771	inorganic ion homeostasis	90																		0.000661	2.55739	6.8541	17									7.40298e-06	5.42419	2.49515	12	1.16632e-05	5.17395	2.61158	12
BP	GO:0099402	plant organ development	9644																		0.000454	1.4015	99.8198	132
BP	GO:0150115	cell-substrate junction organization	11																														0.000188169	19.4236	0.314955	4	0.000223458	18.5458	0.329387	4
BP	GO:1900056	negative regulation of leaf senescence	82																														0.000118943	4.73089	2.34784	10	0.000170906	4.51647	2.45543	10
BP	GO:1901136	carbohydrate derivative catabolic process	574																																										5.62e-06	2.67438	11.3468	29	2.06e-05
BP	GO:1901160	primary amino compound metabolic process	39																														1.07811e-07	11.7533	1.11666	10	1.63064e-07	11.2206	1.16783	10					1.03e-05	10.8983	0.770949	7	1.62e-05
BP	GO:1901362	organic cyclic compound biosynthetic process	16869																		0.000833	1.29768	191.866	230									1.72061e-05	1.24279	471.456	550	0.000176247	1.20263	492.886	562
BP	GO:1901606	alpha-amino acid catabolic process	485																														9.82064e-06	2.46895	13.6226	32	9.33145e-06	2.43808	14.236	33	0.000987817	4.79014	1.55581	7	0.000596	2.31989	9.36437	21	0.000246
BP	GO:1901617	organic hydroxy compound biosynthetic process	3623																		5.96e-08	2.10134	36.0952	71	5.13e-07	1.95129	39.6516	73					2.94757e-22	2.23234	101.653	207	5.84001e-22	2.1903	106.431	213					6.52e-18	2.32628	69.5363	148	4.95e-18
BP	GO:1901657	glycosyl compound metabolic process	1773																														1.95252e-05	1.67323	50.765	82	3.68744e-06	1.72283	53.0913	88					6.44e-06	1.86125	36.2939	65	3.41e-07
BP	GO:1901659	glycosyl compound biosynthetic process	1365																																						0.000834795	4.34961	1.97001	8
BP	GO:1901695	tyramine biosynthetic process	31																														9.26774e-09	16.2326	0.887599	10	1.41539e-08	15.4969	0.928274	10					2.02e-06	14.5327	0.612805	7	3.21e-06
BP	GO:1901699	cellular response to nitrogen compound	327																																										0.000111	2.91397	6.46411	18	0.00026
BP	GO:1901700	response to oxygen-containing compound	3851																														0.000555344	1.41695	81.1623	111	0.000436208	1.41403	85.7424	117
BP	GO:1905957	regulation of cellular response to alcohol	1095																														0.000578837	1.67481	31.3523	51	0.00052647	1.6649	32.789	53
BP	GO:2000022	regulation of jasmonic acid mediated signaling pathway	105																														1.91345e-06	5.24963	3.00639	14	3.20629e-06	5.01124	3.14415	14
BP	GO:2000241	regulation of reproductive process	3070
CC	GO:0000325	plant-type vacuole	1246																														6.47277e-08	3.41459	9.15562	29	4.45903e-08	3.39629	9.54173	30					7.02e-06	2.07366	24.0596	48	8.47e-06
CC	GO:0005618	cell wall	4898
CC	GO:0005741	mitochondrial outer membrane	234																														0.00039664	2.71234	6.60437	17	0.000628676	2.59843	6.88295	17
CC	GO:0009986	cell surface	549																														3.62212e-06	2.44294	15.4949	36	8.88597e-06	2.33938	16.1485	36
CC	GO:0010008	endosome membrane	951																														1.44316e-06	2.10342	26.8408	54	4.75312e-06	2.01346	27.973	54
CC	GO:0030054	cell junction	6102																		0.000502	1.49114	62.5455	89	7.2e-05	1.54908	68.0382	100																	1.63e-05	1.44893	117.827	163	2.43e-06
CC	GO:0030288	outer membrane-bounded periplasmic space	72																														0.00095742	4.31754	2.03211	8
CC	GO:0097708	intracellular vesicle	3345
CC	GO:0099023	vesicle tethering complex	297																														0.000347272	2.50144	8.38247	20	0.000581292	2.39624	8.73606	20
MF	GO:0000049	tRNA binding	94																						0.000686	6.05545	1.05347	6
MF	GO:0000981	DNA-binding transcription factor activity. RNA polymerase II-specific	667																		0.000696	2.54472	6.88581	17
MF	GO:0001135	RNA polymerase II transcription regulator recruiting activity	123																		5.89e-10	11.5248	1.2698	13	1.58e-09	10.5909	1.37848	13																	4.29e-12	9.27711	2.40555	19	1.32e-11
MF	GO:0003714	transcription corepressor activity	103																														1.47528e-06	5.38017	2.94273	14	2.39694e-06	5.15139	3.06863	14
MF	GO:0003824	catalytic activity	34691														0.000363496	2.63483	30.6534	44									0.000165493	2.35583	42.4039	59									0.000614518	2.53387	18.9529	31	3.61e-09	1.38412	678.463	783	5.47e-12
MF	GO:0003825	alpha,alpha-trehalose-phosphate synthase (UDP-forming) activity	37																										0.000956136	47.8201	0.0452263	2
MF	GO:0003841	1-acylglycerol-3-phosphate O-acyltransferase activity	21																														0.000262906	10.6504	0.599973	5	0.000318926	10.1995	0.625642	5					0.000668	11.8283	0.410704	4	0.000853
MF	GO:0003938	IMP dehydrogenase activity	10																																										0.000808	21.5314	0.195573	3	0.000977
MF	GO:0004033	aldo-keto reductase (NADP) activity	124																														0.000239233	3.65947	3.5427	12	0.000348817	3.50401	3.69427	12					0.000777	3.9433	2.42511	9
MF	GO:0004058	aromatic-L-amino-acid decarboxylase activity	31																														9.07748e-09	16.2699	0.885675	10	1.34884e-08	15.5794	0.923567	10					1.88e-06	14.694	0.606277	7	2.89e-06
MF	GO:0004301	epoxide hydrolase activity	34																																										4.66e-05	10.7867	0.664949	6	6.69e-05
MF	GO:0004497	monooxygenase activity	959																														0.000162848	1.8116	27.3988	48	3.37944e-05	1.88992	28.571	52									2.82e-05
MF	GO:0004602	glutathione peroxidase activity	84																		0.000243	7.42933	0.867178	6	0.000376	6.83281	0.941402	6
MF	GO:0004683	calmodulin-dependent protein kinase activity	550																														2.86446e-05	2.26254	15.7136	34	6.47846e-05	2.16537	16.3859	34
MF	GO:0004812	aminoacyl-tRNA ligase activity	374																		4.33e-05	3.78371	3.86101	14	2.7e-05	3.74045	4.19148	15					5.60765e-05	2.53972	10.3513	25	4.16895e-05	2.53697	10.795	26					0.000127	2.78447	7.12324	19	0.000102
MF	GO:0004824	lysine-tRNA ligase activity	11																														0.000186603	19.4675	0.314272	4	0.000219141	18.6437	0.327717	4
MF	GO:0004829	threonine-tRNA ligase activity	9																																										0.000574	25.1204	0.176016	3	0.000695
MF	GO:0004837	tyrosine decarboxylase activity	31																														9.07748e-09	16.2699	0.885675	10	1.34884e-08	15.5794	0.923567	10					1.88e-06	14.694	0.606277	7	2.89e-06
MF	GO:0004965	G protein-coupled GABA receptor activity	50																														0.000524086	5.55156	1.42851	7	0.000671203	5.3163	1.48962	7
MF	GO:0005217	intracellular ligand-gated ion channel activity	92																														0.000304611	4.16283	2.62846	10	0.000422982	3.98616	2.74091	10					0.000457	4.79733	1.79927	8	0.000701
MF	GO:0005234	extracellularly glutamate-gated ion channel activity	61																														8.46762e-06	6.69633	1.74278	10	1.2166e-05	6.41214	1.81734	10					2.46e-05	7.60686	1.193	8	3.91e-05
MF	GO:0005272	sodium channel activity	53																														2.25253e-06	7.94313	1.51422	10	3.26534e-06	7.60603	1.579	10					8.51e-06	8.96027	1.03654	8	1.37e-05
MF	GO:0008134	transcription factor binding	468																		0.000436	2.99608	4.83142	14	0.000963	2.75296	5.24495	14
MF	GO:0008559	ATPase-coupled xenobiotic transmembrane transporter activity	105																														4.81182e-05	4.40838	2.99987	12	7.16534e-05	4.22111	3.12821	12					0.000229	4.7251	2.05352	9	0.000369
MF	GO:0009540	zeaxanthin epoxidase [overall] activity	23																														3.58576e-05	12.0347	0.657114	6	4.52919e-05	11.5249	0.685227	6					7.13e-05	13.9743	0.449818	5	9.7e-05
MF	GO:0009916	alternative oxidase activity	17																														5.09349e-06	18.6007	0.485693	6	6.47461e-06	17.8129	0.506472	6
MF	GO:0010309	acireductone dioxygenase [iron(II)-requiring] activity	40																														1.37246e-07	11.3874	1.14281	10	2.01876e-07	10.9041	1.1917	10
MF	GO:0010328	auxin influx transmembrane transporter activity	50																														0.000524086	5.55156	1.42851	7	0.000671203	5.3163	1.48962	7					5.17e-05	8.19893	0.977865	7	7.78e-05
MF	GO:0010329	auxin efflux transmembrane transporter activity	91																																										0.000425	4.8552	1.77972	8	0.000652
MF	GO:0010341	gibberellin carboxyl-O-methyltransferase activity	2																														0.000815846		0.0571403	2	0.000887167		0.059585	2
MF	GO:0015299	solute:proton antiporter activity	230																																		6.95002e-05	2.95076	6.85227	19									0.00064
MF	GO:0016301	kinase activity	6767																						4.31e-13	2.07705	75.8389	141													1.81117e-05	3.10854	8.96912	23
MF	GO:0016701	oxidoreductase activity, acting on single donors with incorporation of molecular oxygen	229																																		0.000567507	2.62504	6.82248	17
MF	GO:0016740	transferase activity	8551																						3.48e-10	1.63714	181.59	257													0.000217604	2.23033	21.4758	37
MF	GO:0016773	phosphotransferase activity. alcohol group as acceptor	5887																						1.23e-15	2.30164	65.9766	135													7.32919e-05	3.01668	7.80275	20
MF	GO:0016801	hydrolase activity. acting on ether bonds	43																																										0.000182	8.16184	0.840964	6	0.000258
MF	GO:0016840	carbon-nitrogen lyase activity	129																		0.000409	5.5459	1.33174	7	0.000664	5.10001	1.44572	7					8.692e-10	6.29339	3.68555	20	1.77213e-09	6.025	3.84323	20					1.68e-06	5.66387	2.52289	13	3.42e-06
MF	GO:0016903	oxidoreductase activity, acting on the aldehyde or oxo group of donors	433																														2.58612e-05	2.46257	12.3709	29	2.17582e-05	2.44567	12.9002	30					6.5e-06	2.97746	8.46832	24	1.88e-05
MF	GO:0018580	nitronate monooxygenase activity	4																																										2.94e-05	150.734	0.0782292	3	3.58e-05
MF	GO:0019901	protein kinase binding	740																														1.24577e-05	2.12254	21.1419	43	3.30322e-05	2.03098	22.0464	43
MF	GO:0030145	manganese ion binding	406																														2.09871e-05	2.54087	11.5995	28	4.35422e-05	2.43208	12.0958	28					0.000183	2.62193	7.94027	20	0.000421
MF	GO:0034002	(R)-limonene synthase activity	14																										0.000133051	139.523	0.0171126	2
MF	GO:0034768	(E)-beta-ocimene synthase activity	15																										0.000153398	128.788	0.018335	2
MF	GO:0042937	tripeptide transmembrane transporter activity	122																														0.000780245	3.38303	3.48556	11	0.000300176	3.56783	3.63468	12
MF	GO:0043295	glutathione binding	57																																		0.000276088	5.33395	1.69817	8
MF	GO:0044212	transcription regulatory region DNA binding	1058																																										7.82e-06	2.16142	20.6916	43	3.64e-05
MF	GO:0047429	nucleoside-triphosphate diphosphatase activity	29																		0.000218	15.4208	0.299383	4	0.000297	14.1859	0.325008	4
MF	GO:0050550	pinene synthase activity	14																										0.000133051	139.523	0.0171126	2
MF	GO:0050551	myrcene synthase activity	15																										0.000153398	128.788	0.018335	2
MF	GO:0050552	(4S)-limonene synthase activity	14																										0.000133051	139.523	0.0171126	2
MF	GO:0052578	alpha-farnesene synthase activity	14																										0.000133051	139.523	0.0171126	2
MF	GO:0052662	zeaxanthin epoxidase activity	22																														2.7161e-05	12.787	0.628544	6	3.43434e-05	12.2454	0.655435	6					5.67e-05	14.7966	0.430261	5	7.72e-05
MF	GO:0052663	antheraxanthin epoxidase activity	22																														2.7161e-05	12.787	0.628544	6	3.43434e-05	12.2454	0.655435	6					5.67e-05	14.7966	0.430261	5	7.72e-05
MF	GO:0071617	lysophospholipid acyltransferase activity	24																														0.000511393	8.96831	0.685684	5	0.000618472	8.58862	0.71502	5
MF	GO:0080015	sabinene synthase activity	14																										0.000133051	139.523	0.0171126	2
MF	GO:0080066	3-methylthiopropyl-desulfoglucosinolate sulfotransferase activity	31														0.000351169	80.635	0.027392	2																					0.000787848	53.1223	0.041088	2
MF	GO:0080067	4-methylthiobutyl-desulfoglucosinolate sulfotransferase activity	31														0.000351169	80.635	0.027392	2																					0.000787848	53.1223	0.041088	2
MF	GO:0080068	5-methylthiopentyl-desulfoglucosinolate sulfotransferase activity	31														0.000351169	80.635	0.027392	2																					0.000787848	53.1223	0.041088	2
MF	GO:0080069	7-methylthioheptyl-desulfoglucosinolate sulfotransferase activity	31														0.000351169	80.635	0.027392	2																					0.000787848	53.1223	0.041088	2
MF	GO:0080070	8-methylthiooctyl-desulfoglucosinolate sulfotransferase activity	31														0.000351169	80.635	0.027392	2																					0.000787848	53.1223	0.041088	2
MF	GO:0080071	indol-3-yl-methyl-desulfoglucosinolate sulfotransferase activity	31														0.000351169	80.635	0.027392	2																					0.000787848	53.1223	0.041088	2
MF	GO:0080118	brassinosteroid sulfotransferase activity	26														0.00024614	97.4411	0.0229739	2																					0.000553025	64.1941	0.0344609	2
MF	GO:0102701	tricyclene synthase activity	11																										8.06073e-05	186.038	0.0134457	2
MF	GO:0140096	catalytic activity. acting on a protein	11789																						0.000882	1.33265	132.121	166
MF	GO:1901981	phosphatidylinositol phosphate binding	84																																						0.00019849	28.8344	0.111335	3
MF	GO:1990055	phenylacetaldehyde synthase activity	30																														6.31167e-09	17.0837	0.857105	10	9.38921e-09	16.3587	0.893775	10					1.48e-06	15.333	0.586719	7	2.28e-06
MF	GO:1990135	flavonoid sulfotransferase activity	31														0.000351169	80.635	0.027392	2					0.000387	13.1347	0.347422	4													0.000787848	53.1223	0.041088	2
MF	GO:2001147	camalexin binding	60																		3.69e-05	10.7351	0.619413	6	5.82e-05	9.87314	0.67243	6
MF	GO:2001227	quercitrin binding	60																		3.69e-05	10.7351	0.619413	6	5.82e-05	9.87314	0.67243	6
[truncated: 27 more columns]

## Sheet: S6.3
Table S6.3 Gene Set Enrichment Analyses (GSEA) of genes constitutively differentially expressed (C-DEGs) between Sumai3 and non-Sumai3 genotypes, and between pairwise groups comparisons in Fg inoculated samples
		Group comparison			Sumai3|non-Sumai3												Sumai3|Resistant												Sumai3|Moderate resistant												Sumai3|Susceptible
					log2FC > 1				log2FC < -1				-1 > log2FC > 1				log2FC > 1				log2FC < -1				-1 > log2FC > 1				log2FC > 1				log2FC < -1				-1 > log2FC > 1				log2FC > 1				log2FC < -1				-1 > log2FC > 1
Domain	GO_ID	Term Description	Total gene counts		p-value	Odd-R	Exp	Obs	p-value	Odd-R	Exp	Obs	p-value	Odd-R	Exp	Obs	p-value	Odd-R	Exp	Obs	p-value	Odd-R	Exp	Obs	p-value	Odd-R	Exp	Obs	p-value	Odd-R	Exp	Obs	p-value	Odd-R	Exp	Obs	p-value	Odd-R	Exp	Obs	p-value	Odd-R	Exp	Obs	p-value	Odd-R	Exp	Obs	p-value
BP	GO:0010047	fruit dehiscence	50
BP	GO:0009830	cell wall modification involved in abscission	91
BP	GO:0048235	pollen sperm cell differentiation	449
BP	GO:0009901	anther dehiscence	491																																						0.000421475	3.16071	4.25189	13
MF	GO:0004650	polygalacturonase activity	114
BP	GO:0045490	pectin catabolic process	118
BP	GO:1903321	negative regulation of protein modification by small protein conjugation or removal	17
MF	GO:0043531	ADP binding	1472		9.738e-06	2.64756	11.0774	28	3.02426e-37	4.38156	32.3002	124	7.19932e-41	4.02202	43.3776	152	1.10346e-07	3.22347	9.88516	30	1.43573e-16	3.33965	23.0654	71	6.12903e-23	3.37517	32.9505	101	5.10718e-08	3.06827	11.7495	34	2.50888e-26	3.81308	29.1786	100	5.00518e-33	3.69291	40.928	134	3.21142e-06	2.60923	12.855	32	1.84103e-22	3.57892	28.008	91	4.73e-27
BP	GO:0090059	protoxylem development	38		0.000192171	15.6044	0.28641	4																					0.000234834	14.7907	0.301921	4
BP	GO:0009834	plant-type secondary cell wall biogenesis	352		0.000389929	3.90642	2.65306	10																					3.07436e-05	4.48354	2.79675	12									5.98576e-07	5.20157	3.0482	15
MF	GO:0016641	oxidoreductase activity. acting on the CH-NH2 group of donors. oxygen as acceptor	175		0.000391244	5.55754	1.31695	7																					0.000554284	5.2331	1.39685	7									0.000935986	4.77403	1.52828	7
MF	GO:0000287	magnesium ion binding	752		0.000692166	2.73511	5.65913	15
MF	GO:0052591	sn-glycerol-3-phosphate:ubiquinone-8 oxidoreductase activity	6		0.000831028	66.1965	0.0451526	2									0.000663043	74.2764	0.0402928	2									0.000933879	62.3676	0.0478918	2
BP	GO:0006127	glycerophosphate shuttle	6		0.000833598	66.0903	0.0452226	2									0.000655537	74.7061	0.0400618	2									0.000925417	62.6565	0.0476718	2
BP	GO:0010263	tricyclic triterpenoid biosynthetic process	6		0.000833598	66.0903	0.0452226	2																					0.000925417	62.6565	0.0476718	2
BP	GO:0046713	borate transport	239						1.36083e-07	4.24711	5.35532	21	2.91499e-07	3.64715	7.15669	24									3.81493e-05	3.32901	5.41456	17					0.000122843	3.27173	4.8292	15	0.000169417	2.82884	6.72812	18					8.64057e-05	3.38243	4.67589	15	0.000175
MF	GO:0008794	arsenate reductase (glutaredoxin) activity	36						9.24233e-07	12.7983	0.78995	8	7.5464e-07	11.0233	1.06087	9																	5.97891e-06	11.9929	0.713606	7	5.31814e-06	10.0284	1.00096	8					0.000571523	8.34399	0.684977	5	0.000433
MF	GO:0030613	oxidoreductase activity, acting on phosphorus or arsenic in donors	36						9.24233e-07	12.7983	0.78995	8	7.5464e-07	11.0233	1.06087	9																	5.97891e-06	11.9929	0.713606	7	5.31814e-06	10.0284	1.00096	8					0.000571523	8.34399	0.684977	5	0.000433
MF	GO:0030275	LRR domain binding	163						1.6417e-05	4.21826	3.57672	14	0.000105686	3.35562	4.80337	15																	0.000109747	3.956	3.23105	12	5.55938e-05	3.56418	4.53211	15
MF	GO:0015098	molybdate ion transmembrane transporter activity	28						2.75173e-05	12.2012	0.614406	6	1.31226e-05	11.0132	0.825118	7					6.81651e-05	13.716	0.438744	5	0.00035735	9.52217	0.626776	5					0.000204262	10.7859	0.555027	5	9.00611e-06	11.6948	0.778522	7									0.000946
BP	GO:0015689	molybdate ion transport	30						4.69235e-05	10.946	0.672216	6	2.37444e-05	9.88974	0.898329	7					0.00010552	12.369	0.479342	5	0.000527257	8.65268	0.679651	5					0.000312977	9.72962	0.606175	5	1.59763e-05	10.5414	0.844535	7
BP	GO:0006952	defense response	2099						7.57988e-05	1.27232	287.933	347	0.000672939	1.19622	384.784	442
MF	GO:0030554	adenyl nucleotide binding	10541						0.00011642	1.28928	231.302	284
MF	GO:0032555	purine ribonucleotide binding	11148						0.000219444	1.26925	244.621	296
MF	GO:0004857	enzyme inhibitor activity	638						0.000231058	2.14478	13.9997	29
BP	GO:0006955	immune response	4645						0.000247159	1.30037	183.425	229
MF	GO:0008234	cysteine-type peptidase activity	595						0.000382157	2.13941	13.0561	27	0.000959325	1.88612	17.5338	32																	0.000982457	2.09795	11.7943	24	0.000754823	1.93726	16.5436	31
BP	GO:0009814	defense response. incompatible interaction	823						0.000545652	1.35072	113.179	148
MF	GO:0005385	zinc ion transmembrane transporter activity	86						0.000616636	4.59082	1.8871	8	0.000223564	4.35023	2.53429	10																					0.000656001	4.10167	2.39118	9
MF	GO:0010327	acetyl CoA:(Z)-3-hexen-1-ol acetyltransferase activity	9						0.000802197	22.3292	0.197488	3									0.000300312	31.4953	0.141025	3	0.000849958	21.8777	0.201464	3					0.000596969	24.777	0.178402	3									0.000529825	25.8359	0.171244	3
MF	GO:0102165	(Z)-3-hexen-1-ol acetyltransferase activity	9						0.000802197	22.3292	0.197488	3									0.000300312	31.4953	0.141025	3	0.000849958	21.8777	0.201464	3					0.000596969	24.777	0.178402	3									0.000529825	25.8359	0.171244	3
MF	GO:0097367	carbohydrate derivative binding	11528						0.000916548	1.23376	252.96	299
CC	GO:0005576	extracellular region	9278
MF	GO:0030414	peptidase inhibitor activity	269
BP	GO:0006869	lipid transport	781
MF	GO:0030234	enzyme regulator activity	1317
MF	GO:0008289	lipid binding	1657
MF	GO:0004869	cysteine-type endopeptidase inhibitor activity	66
BP	GO:0010951	negative regulation of endopeptidase activity	117
MF	GO:0061135	endopeptidase regulator activity	206
MF	GO:0046910	pectinesterase inhibitor activity	191
MF	GO:0030599	pectinesterase activity	265
BP	GO:0052547	regulation of peptidase activity	168
BP	GO:0045861	negative regulation of proteolysis	174
BP	GO:0051346	negative regulation of hydrolase activity	184
CC	GO:0005618	cell wall	4898
MF	GO:0003980	UDP-glucose:glycoprotein glucosyltransferase activity	7
MF	GO:0031219	levanase activity	60
MF	GO:0004097	catechol oxidase activity	12
MF	GO:0051669	fructan beta-fructosidase activity	36																														0.000687301	8.00149	0.713606	5									0.000571523	8.34399	0.684977	5
MF	GO:0032450	maltose alpha-glucosidase activity	14
MF	GO:0051670	inulinase activity	42
BP	GO:0010075	regulation of meristem growth	1622														0.000293137	2.30258	10.83	24
MF	GO:0047890	flavanone 4-reductase activity	3
CC	GO:0048046	apoplast	2151
MF	GO:0090599	alpha-glucosidase activity	96
BP	GO:0080110	sporopollenin biosynthetic process	296
MF	GO:0016798	hydrolase activity. acting on glycosyl bonds	1581
BP	GO:0046283	anthocyanin-containing compound metabolic process	774
CC	GO:0009505	plant-type cell wall	3027
BP	GO:0051248	negative regulation of protein metabolic process	743
BP	GO:0043086	negative regulation of catalytic activity	657
BP	GO:0009809	lignin biosynthetic process	762
MF	GO:0046409	p-coumarate 3-hydroxylase activity	196
BP	GO:0000162	tryptophan biosynthetic process	276
BP	GO:0051792	medium-chain fatty acid biosynthetic process	199
BP	GO:0046622	positive regulation of organ growth	201
MF	GO:0016710	trans-cinnamate 4-monooxygenase activity	202
MF	GO:0046424	ferulate 5-hydroxylase activity	204
MF	GO:0047720	indoleacetaldoxime dehydratase activity	204
BP	GO:0040009	regulation of growth rate	205
MF	GO:0016711	flavonoid 3'-monooxygenase activity	211
BP	GO:0010338	leaf formation	221
MF	GO:0045486	naringenin 3-dioxygenase activity	9
BP	GO:0006473	protein acetylation	308
BP	GO:0042401	cellular biogenic amine biosynthetic process	403
BP	GO:1900366	negative regulation of defense response to insect	40																																						2.45282e-05	16.4844	0.346386	5					0.000846
MF	GO:1990136	linoleate 9S-lipoxygenase activity	42																																						3.25344e-05	15.4608	0.366788	5
BP	GO:0080027	response to herbivore	112																																						5.82784e-05	7.71096	0.969881	7
BP	GO:0000741	karyogamy	729										0.000824597	1.79624	21.8294	38	0.000143407	3.19736	4.86751	15					1.52022e-05	2.27049	16.5155	36									6.25667e-05	2.02545	20.5222	40	8.685e-05	2.9575	6.31288	18					3.12e-05
MF	GO:0033843	xyloglucan 6-xylosyltransferase activity	11																																						0.000103781	42.7767	0.0960635	3					0.000167
BP	GO:0042546	cell wall biogenesis	2083																																						0.000119232	2.04467	18.3238	36
BP	GO:0010683	tricyclic triterpenoid metabolic process	12																																						0.000134106	38.348	0.103916	3
BP	GO:0030397	membrane disassembly	38																																						0.000325312	13.5525	0.329067	4
BP	GO:0072523	purine-containing compound catabolic process	107																																						0.000354831	6.85987	0.926582	6
BP	GO:0070592	cell wall polysaccharide biosynthetic process	1016																																						0.00068555	2.34401	8.7982	20
BP	GO:0080086	stamen filament development	81																																						0.00071382	7.5869	0.701432	5
MF	GO:0080004	thalian-diol desaturase activity	5																																						0.000748218	75.9244	0.0436652	2
MF	GO:0016165	linoleate 13S-lipoxygenase activity	47																																						0.000762677	10.6238	0.410453	4
BP	GO:0070589	cellular component macromolecule biosynthetic process	1039																																						0.000898411	2.29032	8.99738	20
MF	GO:0035252	UDP-xylosyltransferase activity	22																																						0.000901768	18.0083	0.192127	3
BP	GO:0048638	regulation of developmental growth	2473																										0.000104469	2.01964	19.6487	38
MF	GO:0004806	triglyceride lipase activity	156																										0.000277923	5.90208	1.24519	7
BP	GO:0040008	regulation of growth	3194														1.24615e-05	2.14047	21.2929	43
BP	GO:0009727	detection of ethylene stimulus	42														0.000179607	15.789	0.280433	4					4.0747e-05	8.66257	0.951512	7
BP	GO:0009553	embryo sac development	2245														0.000305183	2.08606	14.9898	30
BP	GO:1990641	response to iron ion starvation	21														0.000359648	24.9516	0.140216	3					8.91577e-05	13.5216	0.475756	5
BP	GO:0019953	sexual reproduction	2516														0.000452896	1.98535	16.7993	32
BP	GO:0071398	cellular response to fatty acid	23														0.000474174	22.4558	0.15357	3					0.000141983	12.0189	0.521066	5
BP	GO:0001732	formation of cytoplasmic translation initiation complex	10										0.000145662	21.6371	0.299443	4					0.00044887	26.4636	0.159781	3									0.000888198	20.8246	0.202058	3
BP	GO:0006915	apoptotic process	611										0.00035172	1.86902	21.5898	39
BP	GO:0006829	zinc ion transport	91										0.000402956	4.0141	2.72493	10
BP	GO:0090358	positive regulation of tryptophan metabolic process	14										0.000630736	12.9815	0.41922	4									1.00105e-05	24.041	0.317171	5									0.00049982	13.8356	0.394116	4									0.000505
BP	GO:0006457	protein folding	1573										0.0007844	1.52671	47.1024	70
BP	GO:0045087	innate immune response	3716										0.000983144	1.23265	234.554	280
BP	GO:0002229	defense response to oomycetes	351
BP	GO:0006101	citrate metabolic process	33																						0.000830166	7.72526	0.747616	5
BP	GO:0006419	alanyl-tRNA aminoacylation	29																						0.000447693	9.01334	0.656996	5
BP	GO:0006429	leucyl-tRNA aminoacylation	18																						0.000622837	12.355	0.407791	4
BP	GO:0006744	ubiquinone biosynthetic process	312
BP	GO:0009561	megagametogenesis	1448																						0.000540236	1.66159	32.8045	53									0.000538291	1.58957	40.7629	63									0.000932
BP	GO:0009625	response to insect	429
BP	GO:0009641	shade avoidance	293
BP	GO:0009682	induced systemic resistance	487
BP	GO:0009759	indole glucosinolate biosynthetic process	236
BP	GO:0010112	regulation of systemic acquired resistance	310
BP	GO:0010120	camalexin biosynthetic process	331
BP	GO:0010216	maintenance of DNA methylation	67
BP	GO:0010392	galactoglucomannan metabolic process	5
BP	GO:0010597	green leaf volatile biosynthetic process	12																		0.000803492	20.5822	0.191737	3
BP	GO:0010847	regulation of chromatin assembly	22																														0.000907799	10.804	0.444529	4
BP	GO:0018393	internal peptidyl-lysine acetylation	207
BP	GO:0033240	positive regulation of cellular amine metabolic process	20																						6.92217e-05	14.4233	0.453101	5
BP	GO:0042177	negative regulation of protein catabolic process	119																																														0.000573
BP	GO:0043966	histone H3 acetylation	50
BP	GO:0043967	histone H4 acetylation	61
BP	GO:0044092	negative regulation of molecular function	895
BP	GO:0045927	positive regulation of growth	285
BP	GO:0046217	indole phytoalexin metabolic process	340
BP	GO:0048830	adventitious root development	260
BP	GO:0051070	galactomannan biosynthetic process	5
BP	GO:0052315	phytoalexin biosynthetic process	347
BP	GO:0071722	detoxification of arsenic-containing substance	28																																										0.000192258	10.9312	0.547803	5
BP	GO:0090308	regulation of methylation-dependent chromatin silencing	15																														0.000189597	17.6811	0.303088	4	0.000666402	12.5776	0.422267	4
BP	GO:0090355	positive regulation of auxin metabolic process	31																						0.000616988	8.31976	0.702306	5
CC	GO:0005720	nuclear heterochromatin	52
MF	GO:0002196	Ser-tRNA(Ala) hydrolase activity	3																		0.000728237	125.872	0.0470082	2
MF	GO:0003994	aconitate hydratase activity	34																						0.000905447	7.55138	0.761086	5
MF	GO:0004402	histone acetyltransferase activity	133
MF	GO:0004792	thiosulfate sulfurtransferase activity	34																																										0.000435295	8.9197	0.646923	5
MF	GO:0004823	leucine-tRNA ligase activity	18																						0.00059542	12.5083	0.402928	4
MF	GO:0004842	ubiquitin-protein transferase activity	2356																																		0.000800518	1.44242	65.5071	92									0.000511
MF	GO:0008327	methyl-CpG binding	78																														0.000920551	4.89541	1.54615	7
MF	GO:0008810	cellulase activity	157
MF	GO:0009815	1-aminocyclopropane-1-carboxylate oxidase activity	70																						0.000975627	4.87038	1.56694	7
MF	GO:0015928	fucosidase activity	41
MF	GO:0019825	oxygen binding	764
MF	GO:0020037	heme binding	1276
MF	GO:0030611	arsenate reductase activity	51																																										6.23831e-06	25.9633	0.284453	5	3.85e-05
MF	GO:0030744	luteolin O-methyltransferase activity	43
MF	GO:0030755	quercetin 3-O-methyltransferase activity	43
MF	GO:0033799	myricetin 3'-O-methyltransferase activity	43
MF	GO:0034212	peptide N-acetyltransferase activity	179																																										0.000691402	3.39612	3.40586	11
MF	GO:0042393	histone binding	244
MF	GO:0045735	nutrient reservoir activity	295																														0.000924599	2.66758	5.84761	15									0.000613438	2.78265	5.61301	15
[truncated: 27 more columns]

## Sheet: S6.4
Table S6.4 Gene Set Enrichment Analyses (GSEA) of genes differentially expressed between Sumai3 and non-Sumai3 genotypes, and between pairwise groups comparisons for mock treated samples.
		Group comparison			Sumai3|non-Sumai3												Sumai3|Resistant												Sumai3|Moderate resistant												Sumai3|Susceptible
					log2FC > 1				log2FC < -1				-1 > log2FC > 1				log2FC > 1				log2FC < -1				-1 > log2FC > 1				log2FC > 1				log2FC < -1				-1 > log2FC > 1				log2FC > 1				log2FC < -1				-1 > log2FC > 1
Domain	GO_ID	Term Description	Total gene counts		p-value	Odd-R	Exp	Obs	p-value	Odd-R	Exp	Obs	p-value	Odd-R	Exp	Obs	p-value	Odd-R	Exp	Obs	p-value	Odd-R	Exp	Obs	p-value	Odd-R	Exp	Obs	p-value	Odd-R	Exp	Obs	p-value	Odd-R	Exp	Obs	p-value	Odd-R	Exp	Obs	p-value	Odd-R	Exp	Obs	p-value	Odd-R	Exp	Obs	p-value
GO:0000287	MF	magnesium ion binding	752		2.28384e-05	3.79727	4.13083	15																																	2.59309e-05	3.565	4.68456	16
GO:0016835	MF	carbon-oxygen lyase activity	510		3.12911e-05	4.47432	2.8015	12					0.000553414	2.38916	8.65234	20
GO:0010334	MF	sesquiterpene synthase activity	34		3.64734e-05	24.3902	0.186766	4
GO:0043693	BP	monoterpene biosynthetic process	46		0.000119648	17.5015	0.25148	4
GO:0006721	BP	terpenoid metabolic process	1533		0.000134524	2.61719	8.38084	21
GO:0042214	BP	terpene metabolic process	142		0.000140492	8.14	0.776307	6					0.000937243	3.82158	2.48418	9
GO:0016705	MF	oxidoreductase activity, acting on paired donors, with incorporation or reduction of molecular oxygen	1443		0.000176536	2.63207	7.92659	20
GO:0004806	MF	triglyceride lipase activity	156		0.000239941	7.34387	0.856928	6
GO:0055114	BP	oxidation-reduction process	7112		0.000281613	1.68529	38.881	61
GO:0016143	BP	S-glycoside metabolic process	1409		0.000337168	2.56598	7.70293	19
GO:0019760	BP	glucosinolate metabolic process	1409		0.000337168	2.56598	7.70293	19
GO:0080027	BP	response to herbivore	112		0.000395131	8.60217	0.612298	5					2.92461e-05	5.54391	1.95936	10																																	0.000301577
GO:0006127	BP	glycerophosphate shuttle	6		0.00044068	91.441	0.0328017	2																					0.000397393	96.3757	0.0311397	2
GO:0010263	BP	tricyclic triterpenoid biosynthetic process	6		0.00044068	91.441	0.0328017	2
GO:0052591	MF	sn-glycerol-3-phosphate:ubiquinone-8 oxidoreductase activity	6		0.000444873	91.0054	0.0329588	2																					0.000396455	96.4957	0.0311032	2
GO:0010333	MF	terpene synthase activity	101		0.000502951	11.7307	0.364275	4					1.60329e-07	7.88433	1.7135	12	0.000257135	13.9386	0.303433	4									1.55736e-05	12.3132	0.52357	6					0.000195437	4.8373	2.01247	9	4.3401e-05	10.206	0.629177	6					0.000661842
GO:0000900	MF	translation repressor activity, mRNA regulatory element binding	7		0.000620558	72.8032	0.0384519	2
GO:0020037	MF	heme binding	1276		0.000820442	2.5136	7.00923	17
GO:0016106	BP	sesquiterpenoid biosynthetic process	274		0.000846132	4.84107	1.49794	7
GO:0043531	MF	ADP binding	1472						1.33731e-17	3.95667	16.8871	61	1.95281e-18	3.40502	24.973	78																	3.24828e-13	3.06687	21.6997	62	4.35196e-15	2.90046	29.3303	79									3.65514e-06
GO:0005576	CC	extracellular region	9077						2.36126e-09	1.71357	110.051	171	3.79337e-10	1.61136	159.756	236																									0.000661235	1.52602	56.9789	81					8.11452e-21
GO:0008794	MF	arsenate reductase (glutaredoxin) activity	36						1.59159e-07	20.9784	0.413001	7	1.33023e-07	16.6641	0.610754	8																	1.34995e-05	13.4416	0.530698	6	7.22745e-05	9.87676	0.717317	6
GO:0030613	MF	oxidoreductase activity, acting on phosphorus or arsenic in donors	36						1.59159e-07	20.9784	0.413001	7	1.33023e-07	16.6641	0.610754	8																	1.34995e-05	13.4416	0.530698	6	7.22745e-05	9.87676	0.717317	6
GO:0030414	MF	peptidase inhibitor activity	269						6.73678e-07	5.16887	3.08603	15	4.46739e-06	3.95246	4.56369	17																	5.56206e-05	3.70725	3.96549	14	0.000378003	2.9261	5.35995	15									3.17093e-18
GO:0061135	MF	endopeptidase regulator activity	206						9.36252e-07	5.88552	2.36328	13	5.85261e-05	3.93607	3.49487	13																	1.38819e-05	4.54793	3.03677	13	0.000281838	3.33555	4.10465	13									1.14683e-11
GO:0006952	BP	defense response	12850						5.37808e-06	2.00197	28.9585	55	0.000343905	1.60603	42.5681	66
GO:0004867	MF	serine-type endopeptidase inhibitor activity	141						5.97549e-06	6.65016	1.61759	10	0.000158582	4.45315	2.39212	10																	2.00514e-07	6.8641	2.07857	13	5.53783e-06	5.03432	2.80949	13									7.93732e-05
GO:0009814	BP	defense response, incompatible interaction	5051						6.83837e-06	1.66938	60.7498	96	1.16207e-05	1.52878	88.3634	129																	0.000981047	1.4077	76.508	104
GO:0052547	BP	regulation of peptidase activity	168						6.9714e-06	5.81959	2.02058	11	0.000200311	3.96205	2.93903	11																																	4.4329e-09
GO:0045861	BP	negative regulation of proteolysis	174						9.72531e-06	5.60487	2.09275	11	0.000271352	3.81586	3.044	11																																	7.74923e-09
GO:0010951	BP	negative regulation of endopeptidase activity	117						1.31066e-05	6.90982	1.40719	9	0.000227907	4.70795	2.04683	9																																	5.61418e-08
GO:0051346	BP	negative regulation of hydrolase activity	184						1.64327e-05	5.28011	2.21302	11	0.000436644	3.59476	3.21894	11																																	1.86644e-08
GO:0046713	BP	borate transport	239						3.8793e-05	4.39176	2.87452	12	1.35958e-06	4.3481	4.18112	17																					0.000131758	3.24995	4.86056	15
GO:0006955	BP	immune response	8186						4.27173e-05	1.47744	98.4554	137	0.000774702	1.30905	143.208	180
GO:0004823	MF	leucine-tRNA ligase activity	18						4.62771e-05	24.741	0.2065	4	9.93426e-06	22.3788	0.305377	5									0.000241181	29.1874	0.123264	3					0.00012182	19.1684	0.265349	4	2.15207e-05	18.9845	0.358659	5
GO:0030246	MF	carbohydrate binding	2145						4.93401e-05	1.94411	24.608	46	2.39956e-05	1.79692	36.3907	63
GO:0006429	BP	leucyl-tRNA aminoacylation	18						5.55797e-05	23.5793	0.216491	4	1.15194e-05	21.6868	0.314896	5									0.000252289	28.735	0.125171	3					0.000135196	18.6449	0.272648	4	2.37349e-05	18.5905	0.366067	5
GO:0004557	MF	alpha-galactosidase activity	42						0.000117448	11.7129	0.481834	5	0.000704273	7.85999	0.712546	5
GO:0102165	MF	(Z)-3-hexen-1-ol acetyltransferase activity	9						0.000119997	43.2461	0.10325	3	0.000379006	29.0448	0.152688	3
GO:0010327	MF	acetyl CoA:(Z)-3-hexen-1-ol acetyltransferase activity	9						0.000119997	43.2461	0.10325	3	0.000379006	29.0448	0.152688	3
GO:0012501	BP	programmed cell death	4578						0.000144465	1.5746	55.0609	83	0.000517478	1.42129	80.0886	110
GO:0004560	MF	alpha-L-fucosidase activity	28						0.00028269	14.4301	0.321223	4																					0.000725062	11.1799	0.412765	4
GO:0046477	BP	glycosylceramide catabolic process	49						0.000306051	9.38539	0.589337	5
GO:0019377	BP	glycolipid catabolic process	49						0.000306051	9.38539	0.589337	5
GO:0010597	BP	green leaf volatile biosynthetic process	12						0.000351689	27.4777	0.144327	3
GO:0002196	MF	Ser-tRNA(Ala) hydrolase activity	3						0.000391328	172.775	0.0344167	2	0.000852994	116.087	0.0508961	2																	0.000644916	133.936	0.0442249	2
GO:0006687	BP	glycosphingolipid metabolic process	52						0.000404942	8.78594	0.625419	5
GO:0010421	BP	hydrogen peroxide-mediated programmed cell death	3						0.00042998	164.685	0.0360819	2	0.000906712	112.509	0.0524827	2
GO:0043207	BP	response to external biotic stimulus	12409						0.000481212	1.33211	149.247	187	0.000836291	1.25776	217.086	260
GO:0030149	BP	sphingolipid catabolic process	55						0.000526205	8.25841	0.661501	5
GO:0098542	BP	defense response to other organism	10316						0.000536067	1.35416	124.074	159	0.000733007	1.2813	180.471	221
GO:0044419	BP	interspecies interaction between organisms	12701						0.000617609	1.32155	152.759	190
GO:0008234	MF	cysteine-type peptidase activity	595						0.000631354	2.56855	6.82599	17
GO:0009626	BP	plant-type hypersensitive response	3773						0.000676919	1.55324	45.379	68
GO:0030234	MF	enzyme regulator activity	1317																																														6.04019e-05
GO:0006869	BP	lipid transport	784																																														0.000636473
GO:0004869	MF	cysteine-type endopeptidase inhibitor activity	66																																														2.81774e-10
GO:0008289	MF	lipid binding	1657
GO:0046910	MF	pectinesterase inhibitor activity	191
GO:0030599	MF	pectinesterase activity	265
GO:0043086	BP	negative regulation of catalytic activity	657
GO:0047890	MF	flavanone 4-reductase activity	3
GO:0004553	MF	hydrolase activity, hydrolyzing O-glycosyl compounds	1297																																														0.000143535
GO:0005618	CC	cell wall	4898																																														0.000340467
GO:0065009	BP	regulation of molecular function	2888
GO:0032450	MF	maltose alpha-glucosidase activity	14
GO:0090599	MF	alpha-glucosidase activity	96
GO:0031219	MF	levanase activity	60
GO:0031012	CC	extracellular matrix	201
GO:0004556	MF	alpha-amylase activity	31
GO:0003980	MF	UDP-glucose:glycoprotein glucosyltransferase activity	7																																														0.000219476
GO:0009505	CC	plant-type cell wall	3027
GO:0051669	MF	fructan beta-fructosidase activity	36
GO:0033729	MF	anthocyanidin reductase activity	40
GO:0009964	BP	negative regulation of flavonoid biosynthetic process	40
GO:0045486	MF	naringenin 3-dioxygenase activity	9
GO:0051670	MF	inulinase activity	42
GO:0051248	BP	negative regulation of protein metabolic process	743
GO:0048046	CC	apoplast	2151
GO:0030410	MF	nicotianamine synthase activity	11
GO:0030418	BP	nicotianamine biosynthetic process	11
GO:0045229	BP	external encapsulating structure organization	4463
GO:0046283	BP	anthocyanin-containing compound metabolic process	774
GO:0009045	MF	xylose isomerase activity	12
GO:0005987	BP	sucrose catabolic process	50
GO:0010248	BP	establishment or maintenance of transmembrane electrochemical gradient	12
GO:0080110	BP	sporopollenin biosynthetic process	296
GO:0030545	MF	receptor regulator activity	117
GO:0048018	MF	receptor ligand activity	117
GO:0009718	BP	anthocyanin-containing compound biosynthetic process	564
GO:0010224	BP	response to UV-B	1515
GO:0009646	BP	response to absence of light	407
GO:0050691	BP	regulation of defense response to virus by host	48
GO:0016711	MF	flavonoid 3'-monooxygenase activity	211
GO:0008195	MF	phosphatidate phosphatase activity	55
GO:0009812	BP	flavonoid metabolic process	2336
GO:0002697	BP	regulation of immune effector process	74
GO:0048582	BP	positive regulation of post-embryonic development	991
GO:0009744	BP	response to sucrose	1128
GO:0052902	MF	spermidine:oxygen oxidoreductase (3-aminopropanal-forming) activity	9
GO:0052903	MF	N1-acetylspermine:oxygen oxidoreductase (3-acetamidopropanal-forming) activity	9
GO:0052904	MF	N1-acetylspermidine:oxygen oxidoreductase (3-acetamidopropanal-forming) activity	9
GO:0043069	BP	negative regulation of programmed cell death	1170
GO:0003993	MF	acid phosphatase activity	180
GO:0002237	BP	response to molecule of bacterial origin	542
GO:0002679	BP	respiratory burst involved in defense response	790
GO:0009612	BP	response to mechanical stimulus	385
GO:0071446	BP	cellular response to salicylic acid stimulus	2379
GO:0009416	BP	response to light stimulus	7440
GO:0051193	BP	regulation of cofactor metabolic process	1423
GO:0046208	BP	spermine catabolic process	14
GO:0052894	MF	norspermine:oxygen oxidoreductase activity	14
GO:0052895	MF	N1-acetylspermine:oxygen oxidoreductase (N1-acetylspermidine-forming) activity	14
GO:0052901	MF	spermine:oxygen oxidoreductase (spermidine-forming) activity	14
GO:0071491	BP	cellular response to red light	88
GO:0046839	BP	phospholipid dephosphorylation	88
GO:0046592	MF	polyamine oxidase activity	18
GO:0008219	BP	cell death	4827
GO:0071492	BP	cellular response to UV-A	21
GO:0043900	BP	regulation of multi-organism process	986
GO:0042742	BP	defense response to bacterium	4606
GO:0009611	BP	response to wounding	3833
GO:0010200	BP	response to chitin	2550
GO:0009862	BP	systemic acquired resistance, salicylic acid mediated signaling pathway	1449
GO:0009595	BP	detection of biotic stimulus	1120
GO:0010117	BP	photoprotection	33
GO:0004601	MF	peroxidase activity	756																																						1.7642e-06	4.01939	4.70948	18					0.000651039
GO:0044038	BP	cell wall macromolecule biosynthetic process	1039																																						3.56433e-05	3.07321	6.45266	19
GO:0010410	BP	hemicellulose metabolic process	1135																																						3.7374e-05	2.96242	7.04887	20					0.000689456
GO:0033843	MF	xyloglucan 6-xylosyltransferase activity	11																										2.20977e-05	72.5749	0.0570225	3					4.63074e-05	28.1872	0.21918	4	3.81621e-05	60.2429	0.0685242	3					3.69711e-05
GO:0098869	BP	cellular oxidant detoxification	161																																						7.27862e-05	7.37839	0.999883	7
GO:0009834	BP	plant-type secondary cell wall biogenesis	352																																						8.29737e-05	4.76735	2.18608	10
GO:0071669	BP	plant-type cell wall organization or biogenesis	3152																																						8.93306e-05	2.04601	19.5754	38
GO:0010413	BP	glucuronoxylan metabolic process	850																																						0.00010469	3.15068	5.27889	16
GO:0051753	MF	mannan synthase activity	87																																						0.000222585	9.83166	0.541964	5
GO:0045492	BP	xylan biosynthetic process	912																																						0.000230708	2.92997	5.66394	16
GO:0052716	MF	hydroquinone:oxygen oxidoreductase activity	49																																						0.00025203	14.306	0.305244	4
GO:0035252	MF	UDP-xylosyltransferase activity	22																										0.000197693	30.5529	0.114045	3					0.000861857	10.9599	0.438361	4	0.000338487	25.3613	0.137048	3					0.000694898
GO:0102293	MF	pheophytinase b activity	5																																						0.000382373	106.852	0.0311474	2
GO:2001147	MF	camalexin binding	60																																						0.000549616	11.494	0.373768	4
GO:2001227	MF	quercitrin binding	60																																						0.000549616	11.494	0.373768	4
GO:0016491	MF	oxidoreductase activity	6265																																						0.000578586	1.63225	39.0277	60
GO:0009705	CC	plant-type vacuole membrane	918																																						0.000661529	2.75031	5.63771	15
GO:0001732	BP	formation of cytoplasmic translation initiation complex	10																		0.000690344	63.2537	0.0396536	2																					0.000690344	63.2537	0.0396536	2
GO:0052683	MF	(Z)-gamma-bisabolene synthase activity	10										1.59519e-05	38.7602	0.169654	4																					0.000852959	21.1248	0.199255	3									0.000721314
GO:0080016	MF	(-)-E-beta-caryophyllene synthase activity	21										2.26169e-05	18.1819	0.356273	5																					0.000716411	11.6048	0.418435	4
GO:0080017	MF	alpha-humulene synthase activity	21										2.26169e-05	18.1819	0.356273	5																					0.000716411	11.6048	0.418435	4
GO:0009815	MF	1-aminocyclopropane-1-carboxylate oxidase activity	70										2.49512e-05	7.52188	1.18758	8																					7.69791e-05	6.37851	1.39478	8
GO:0016638	MF	oxidoreductase activity, acting on the CH-NH2 group of donors	205										0.000224335	3.63011	3.4779	12
GO:0016706	MF	2-oxoglutarate-dependent dioxygenase activity	358										0.000485595	2.73491	6.0736	16
GO:0044092	BP	negative regulation of molecular function	895																																														0.000140543
GO:0019825	MF	oxygen binding	764										0.000769448	2.06542	12.9615	26
GO:0009830	BP	cell wall modification involved in abscission	91																																														0.000352383
GO:0004813	MF	alanine-tRNA ligase activity	26										0.000914826	10.5684	0.4411	4
GO:0030554	MF	adenyl nucleotide binding	10541										0.000974026	1.27585	178.832	218
GO:0051762	BP	sesquiterpene biosynthetic process	24										5.23743e-05	14.837	0.419862	5
GO:1901568	BP	fatty acid derivative metabolic process	339										0.000373876	2.80608	5.93055	16
GO:0004134	MF	4-alpha-glucanotransferase activity	12																														0.000636174	22.3424	0.176899	3
GO:0010466	BP	negative regulation of peptidase activity	168																														5.70888e-05	4.59353	2.54471	11	0.000703168	3.39394	3.41663	11
GO:0030162	BP	regulation of proteolysis	357																														0.000135487	3.08283	5.40751	16	0.000449777	2.57813	7.26033	18
GO:0000025	BP	maltose catabolic process	12																														0.000688304	21.7329	0.181765	3
GO:0000030	MF	mannosyltransferase activity	138																										0.000802944	7.30407	0.715373	5
GO:0015298	MF	solute:cation antiporter activity	288																										0.000830044	4.85729	1.49295	7
GO:0045437	MF	uridine nucleosidase activity	9																										0.000941736	55.138	0.0466548	2					0.000606054	24.6459	0.179329	3
GO:0072585	MF	xanthosine nucleotidase activity	9																										0.000941736	55.138	0.0466548	2					0.000606054	24.6459	0.179329	3
GO:0034007	MF	S-linalool synthase activity	11														0.00048525	74.4664	0.0330471	2
GO:0010054	BP	trichoblast differentiation	2244																										0.000775113	2.14972	11.6463	24
GO:0006218	BP	uridine catabolic process	9																										0.000943953	55.0694	0.0467096	2					0.000643228	24.1354	0.183034	3
GO:0000741	BP	karyogamy	729														0.000384288	4.31562	2.17869	9
GO:0010427	MF	abscisic acid binding	51																																		6.61467e-05	7.8607	1.0162	7
GO:0043177	MF	organic acid binding	434																																		0.000209323	2.5247	8.64766	21
GO:0004864	MF	protein phosphatase inhibitor activity	45																																		0.000259504	7.59648	0.896647	6
GO:0002161	MF	aminoacyl-tRNA editing activity	48																																		0.000371653	7.05356	0.956423	6
GO:0031418	MF	L-ascorbic acid binding	77																																		0.000878386	4.93908	1.53426	7
GO:0030611	MF	arsenate reductase activity	51																																														0.000382454
GO:0016760	MF	cellulose synthase (UDP-forming) activity	83																																														0.000982297
GO:0008083	MF	growth factor activity	21
GO:0045330	MF	aspartyl esterase activity	82
GO:0071944	CC	cell periphery	18630
GO:0031226	CC	intrinsic component of plasma membrane	1366
GO:0080163	BP	regulation of protein serine/threonine phosphatase activity	42																																		0.000196323	8.05892	0.854156	6
GO:1990641	BP	response to iron ion starvation	21																																		0.000773198	11.3641	0.427078	4
GO:0010921	BP	regulation of phosphatase activity	54																																		0.000786024	6.04311	1.0982	6
GO:0051704	BP	multi-organism process	5653
GO:0009856	BP	pollination	3011
GO:0009827	BP	plant-type cell wall modification	978
GO:0051707	BP	response to other organism	12397
GO:0014070	BP	response to organic cyclic compound	5734
GO:0009607	BP	response to biotic stimulus	12481
GO:0009605	BP	response to external stimulus	15467
GO:0046677	BP	response to antibiotic	5278
GO:0071310	BP	cellular response to organic substance	8650
GO:0050829	BP	defense response to Gram-negative bacterium	66
GO:0009725	BP	response to hormone	13062
GO:0001101	BP	response to acid chemical	11721
GO:0071495	BP	cellular response to endogenous stimulus	7856
GO:0009860	BP	pollen tube growth	1663
GO:0000003	BP	reproduction	14021
GO:0050832	BP	defense response to fungus	4478
GO:0071555	BP	cell wall organization	4177
GO:0071215	BP	cellular response to abscisic acid stimulus	3315
GO:0045490	BP	pectin catabolic process	118
GO:0022604	BP	regulation of cell morphogenesis	891
GO:0032501	BP	multicellular organismal process	22499
GO:0009826	BP	unidimensional cell growth	3619
GO:0009743	BP	response to carbohydrate	2634
GO:0042493	BP	response to drug	7876
GO:0009749	BP	response to glucose	1000
GO:0048856	BP	anatomical structure development	21436
GO:0006541	BP	glutamine metabolic process	135
GO:0006265	BP	DNA topological change	167
GO:0003916	MF	DNA topoisomerase activity	161
GO:0046820	MF	4-amino-4-deoxychorismate synthase activity	4
GO:0048476	CC	Holliday junction resolvase complex	3
GO:0043648	BP	dicarboxylic acid metabolic process	360
[truncated: 39 more columns]
